# Supplementary material for: Parents with periodontitis impact the subgingival colonization of their offspring
Source: Sci Rep. 2021 Jan 14;11:1357. doi: 10.1038/s41598-020-80372-4 (PMC7809442; doi:10.1038/s41598-020-80372-4)
Supplement: Supplementary file 1 — Supplementary Information 1. [file 41598_2020_80372_MOESM1_ESM.xlsx]

## Sheet: Folha1
Parents with periodontitis impact the subgingival colonization of their offspring
Authors: Mabelle Freitas Monteiro1, Khaled Altabtbaei2, Purnima S. Kumar3# *, Márcio Zaffalon Casati1, Karina Gonzales Silverio Ruiz1, Enilson Antonio Sallum1, Francisco Humberto Nociti Junior1, Renato Corrêa Viana Casarin1#
1 Department of Prosthodontics and Periodontics, Periodontics Division, Piracicaba Dental School, University of Campinas, Piracicaba, SP, Brazil.
2 Department of Periodontology, School of Dentistry, University of Alberta, Canada.
3 Department of Periodontology, College of Dentistry, The Ohio State University, Columbus, OH, USA.
Relative Abundance Results																									Differential Abundance Results
species-level OTU	Health Children at Baseline						Periodontitis Children at Baseline						Health Children after 3 months of plaque control						Periodontitis Children after 3 months of plaque control						Fold differences between Health and Periodontitis at Baseline				Fold differences between Health and Periodontitis at 3 months				Fold differences between Baseline and 3 months in Health				Fold differences between Baseline and 3 months in Periodontitis
	Mean	Std Dev	Std Err Mean	Lower 95%	Upper 95%		Mean	Std Dev	Std Err Mean	Lower 95%	Upper 95%		Mean	Std Dev	Std Err Mean	Lower 95%	Upper 95%		Mean	Std Dev	Std Err Mean	Lower 95%	Upper 95%		species-level OTU	log2FoldChange	FDR adjusted p-value		species-level OTU	log2FoldChange	FDR adjusted p-value		species-level OTU	log2FoldChange	FDR adjusted p-value		species-level OTU	log2FoldChange	FDR adjusted p-value
Abiotrophia_defectiva	0.00225986	0.00618988	0.00145897	-0.000599664	0.00511939		0.0037315	0.010363	0.00244257	-0.00105585	0.00851886		0.00349509	0.0102425	0.00241419	-0.00123663	0.00822682		0.00151125	0.0020317	0.000478875	0.000572668	0.00244983		Abiotrophia_defectiva	-2.32133	0.0140238		Abiotrophia_defectiva	-0.36799	0.753236		Abiotrophia_defectiva	-0.775769	0.644745		Abiotrophia_defectiva	1.17757	0.327748
Acinetobacter_baumannii	2.46804e-06	1.0471e-05	2.46804e-06	-2.36923e-06	7.30531e-06		6.47666e-05	0.00010738	2.53097e-05	1.51606e-05	0.000114373		4.79004e-06	1.41848e-05	3.34338e-06	-1.76287e-06	1.1343e-05		6.7879e-06	1.29654e-05	3.05597e-06	7.98318e-07	1.27775e-05		Acinetobacter_baumannii	-1.95615	0.000768735		Acinetobacter_baumannii	-0.0651193	0.944501		Acinetobacter_baumannii	-0.0656864	0.972636		Acinetobacter_baumannii	1.82534	0.00208703
Acinetobacter_sp._oral_taxon_408	7.2958e-05	0.000207498	4.89078e-05	-2.28995e-05	0.000168815		0.00021842	0.000269693	6.35673e-05	9.38299e-05	0.000343009		4.53878e-05	8.77731e-05	2.06883e-05	4.83941e-06	8.59361e-05		8.24734e-05	0.000128729	3.03418e-05	2.30045e-05	0.000141942		Acinetobacter_sp._oral_taxon_408	-1.97208	0.0028603		Acinetobacter_sp._oral_taxon_408	-1.15953	0.0842604		Acinetobacter_sp._oral_taxon_408	0.344774	0.813232		Acinetobacter_sp._oral_taxon_408	1.15733	0.124548
Actinobaculum_sp._oral_taxon_183	0.00133309	0.00186907	0.000440545	0.000469636	0.00219654		0.00637655	0.0143394	0.00337983	-0.0002478	0.0130009		0.00179233	0.00266109	0.000627225	0.00056299	0.00302167		0.00249115	0.00549703	0.00129566	-4.82998e-05	0.0050306		Actinobaculum_sp._oral_taxon_183	-2.13276	0.0140238		Actinobaculum_sp._oral_taxon_183	-0.359008	0.734222		Actinobaculum_sp._oral_taxon_183	-0.0903853	0.972636		Actinobaculum_sp._oral_taxon_183	1.68337	0.0911636
Actinobaculum_sp._oral_taxon_848	0.00159395	0.0043535	0.00102613	-0.000417229	0.00360512		0.0030715	0.00493625	0.00116349	0.000791107	0.00535189		0.00446274	0.0127171	0.00299745	-0.00141215	0.0103376		0.00213191	0.00369711	0.000871418	0.000423965	0.00383986		Actinobaculum_sp._oral_taxon_848	-1.81536	0.115265		Actinobaculum_sp._oral_taxon_848	0.515389	0.700007		Actinobaculum_sp._oral_taxon_848	-1.91312	0.188169		Actinobaculum_sp._oral_taxon_848	0.417624	0.839499
Actinomyces_cardiffensis	0.000491285	0.00198697	0.000468333	-0.000426631	0.0014092		1.22643e-05	3.35308e-05	7.90329e-06	-3.22584e-06	2.77545e-05		0.000170644	0.000446485	0.000105238	-3.56178e-05	0.000376906		1.90934e-06	8.10066e-06	1.90934e-06	-1.8329e-06	5.65159e-06		Actinomyces_cardiffensis	-0.513984	0.502644		Actinomyces_cardiffensis	1.92024	0.000919987		Actinomyces_cardiffensis	-1.60059	0.0285572		Actinomyces_cardiffensis	0.833636	0.327748
Actinomyces_dentalis	0.000386087	0.000446414	0.000105221	0.000179858	0.000592316		0.00109868	0.00161101	0.000379719	0.000354445	0.00184292		0.000221768	0.000318025	7.49591e-05	7.48512e-05	0.000368686		0.000955507	0.00100315	0.000236444	0.000492086	0.00141893		Actinomyces_dentalis	-2.08355	0.00682602		Actinomyces_dentalis	-2.89297	5.20163e-05		Actinomyces_dentalis	0.749374	0.581977		Actinomyces_dentalis	-0.0600383	0.977272
Actinomyces_georgiae	0.000118336	0.000213272	5.02687e-05	1.98106e-05	0.00021686		0.000248439	0.000326978	7.70695e-05	9.73854e-05	0.000399492		0.00061556	0.00134841	0.000317823	-7.36297e-06	0.00123848		0.000126305	0.000152039	3.5836e-05	5.60681e-05	0.000196543		Actinomyces_georgiae	-1.22409	0.141078		Actinomyces_georgiae	0.18458	0.850667		Actinomyces_georgiae	-0.77165	0.561866		Actinomyces_georgiae	0.637019	0.597325
Actinomyces_gerencseriae	0.00183361	0.00228641	0.000538913	0.000777364	0.00288986		0.00698296	0.011811	0.00278388	0.00152665	0.0124393		0.00263394	0.00431765	0.00101768	0.000639318	0.00462855		0.00653292	0.0102381	0.00241313	0.00180327	0.0112626		Actinomyces_gerencseriae	-2.38469	0.0093353		Actinomyces_gerencseriae	-1.92958	0.0282528		Actinomyces_gerencseriae	-0.502723	0.793298		Actinomyces_gerencseriae	-0.0476106	0.98273
Actinomyces_graevenitzii	2.80827e-05	6.62404e-05	1.5613e-05	-2.51819e-06	5.86837e-05		7.06253e-05	0.000131827	3.10718e-05	9.72565e-06	0.000131525		1.32768e-05	2.70891e-05	6.38495e-06	7.62473e-07	2.5791e-05		3.92235e-05	5.16683e-05	1.21783e-05	1.53544e-05	6.30925e-05		Actinomyces_graevenitzii	-1.27869	0.0417204		Actinomyces_graevenitzii	-1.40262	0.0217712		Actinomyces_graevenitzii	0.442805	0.751589		Actinomyces_graevenitzii	0.318867	0.745409
Actinomyces_israelii	0.00348369	0.00613082	0.00144505	0.000651453	0.00631593		0.0017998	0.00326202	0.000768866	0.000292854	0.00330675		0.00111067	0.0018164	0.000428129	0.000271552	0.00194979		0.00678632	0.0087465	0.00206157	0.00274571	0.0108269		Actinomyces_israelii	0.288856	0.817508		Actinomyces_israelii	-3.41913	5.09206e-05		Actinomyces_israelii	1.82464	0.127105		Actinomyces_israelii	-1.88334	0.0800235
Actinomyces_johnsonii	0.00683741	0.0117544	0.00277053	0.00140727	0.0122676		0.011104	0.0128759	0.00303489	0.00515577	0.0170523		0.00679634	0.00844711	0.001991	0.00289405	0.0106986		0.0112169	0.00903458	0.00212947	0.00704325	0.0153906		Actinomyces_johnsonii	-0.975952	0.272843		Actinomyces_johnsonii	-1.40155	0.0666314		Actinomyces_johnsonii	0.198526	0.93897		Actinomyces_johnsonii	-0.227075	0.897378
Actinomyces_lingnae_[NVP]	1.17237e-05	3.48072e-05	8.20413e-06	-4.35613e-06	2.78035e-05		8.1031e-05	0.000232812	5.48744e-05	-2.65209e-05	0.000188583		7.30965e-07	3.10122e-06	7.30965e-07	-7.017e-07	2.16363e-06		4.006e-06	1.3076e-05	3.08204e-06	-2.0347e-06	1.00467e-05		Actinomyces_lingnae_[NVP]	-0.723879	0.239679		Actinomyces_lingnae_[NVP]	0.0159842	0.985279		Actinomyces_lingnae_[NVP]	0.300089	0.814713		Actinomyces_lingnae_[NVP]	1.03995	0.0988309
Actinomyces_massiliensis	0.00251474	0.00263628	0.000621378	0.00129686	0.00373262		0.00720767	0.00803598	0.0018941	0.00349531	0.01092		0.00402163	0.00626393	0.00147642	0.00112789	0.00691536		0.00612261	0.00473841	0.00111685	0.00393362	0.0083116		Actinomyces_massiliensis	-1.98382	0.0121854		Actinomyces_massiliensis	-1.38001	0.0666807		Actinomyces_massiliensis	-0.50479	0.756414		Actinomyces_massiliensis	0.0990222	0.947148
Actinomyces_meyeri	0.00322169	0.00584774	0.00137833	0.000520222	0.00592316		0.00389861	0.00604415	0.00142462	0.00110641	0.00669082		0.00127447	0.00160841	0.000379106	0.000531438	0.00201751		0.00273094	0.00822772	0.00193929	-0.00107001	0.00653188		Actinomyces_meyeri	-1.55214	0.143829		Actinomyces_meyeri	-1.84771	0.0566943		Actinomyces_meyeri	0.92158	0.58681		Actinomyces_meyeri	0.62601	0.721701
Actinomyces_naeslundii	0.00445475	0.00820184	0.00193319	0.000665765	0.00824374		0.000871486	0.00127395	0.000300272	0.000282963	0.00146001		0.00502419	0.00853478	0.00201167	0.00108139	0.00896699		0.00216958	0.00293559	0.000691926	0.00081343	0.00352573		Actinomyces_naeslundii	1.8025	0.0452597		Actinomyces_naeslundii	0.0561041	0.960987		Actinomyces_naeslundii	0.116222	0.965184		Actinomyces_naeslundii	-1.63017	0.0988309
Actinomyces_odontolyticus	0.000582624	0.000786387	0.000185353	0.000219339	0.00094591		0.00233076	0.0029521	0.000695816	0.00096699	0.00369454		0.00144886	0.00246141	0.000580161	0.000311763	0.00258595		0.00225255	0.0030284	0.000713802	0.000853524	0.00365158		Actinomyces_odontolyticus	-2.36298	0.0028603		Actinomyces_odontolyticus	-1.08181	0.168455		Actinomyces_odontolyticus	-1.41504	0.188169		Actinomyces_odontolyticus	-0.133874	0.936124
Actinomyces_oricola	0	0	0	0	0		0	0	0	0	0		7.30965e-07	3.10122e-06	7.30965e-07	-7.017e-07	2.16363e-06		1.29883e-05	5.51046e-05	1.29883e-05	-1.24683e-05	3.84448e-05		Actinomyces_oricola	0.206319	NA		Actinomyces_oricola	-0.307413	0.661362		Actinomyces_oricola	-0.0566247	NA		Actinomyces_oricola	-0.570356	0.502393
Actinomyces_oris	0.0229024	0.0518708	0.0122261	-0.00106031	0.046865		0.0345416	0.027588	0.00650256	0.0217968	0.0472864		0.0218186	0.0359387	0.00847083	0.00521605	0.0384211		0.0420153	0.0419088	0.00987801	0.0226548	0.0613759		Actinomyces_oris	-0.965006	0.377478		Actinomyces_oris	-1.71462	0.0607028		Actinomyces_oris	0.413932	0.834176		Actinomyces_oris	-0.335679	0.852263
Actinomyces_radicidentis	3.66534e-05	0.000140695	3.31621e-05	-2.8343e-05	0.00010165		3.52109e-06	7.08283e-06	1.66944e-06	2.49047e-07	6.79313e-06		3.42693e-06	8.00418e-06	1.8866e-06	-2.70747e-07	7.1246e-06		1.13684e-05	1.57891e-05	3.72152e-06	4.07434e-06	1.86624e-05		Actinomyces_radicidentis	0.939318	0.117595		Actinomyces_radicidentis	-0.383313	0.564286		Actinomyces_radicidentis	0.819411	0.318395		Actinomyces_radicidentis	-0.503219	0.559277
Actinomyces_sp._oral_taxon_169	0.00625449	0.0150654	0.00355094	-0.000705226	0.0132142		0.00146982	0.0029906	0.000704892	8.82611e-05	0.00285139		0.00528236	0.00830377	0.00195722	0.00144629	0.00911844		0.00253046	0.00379957	0.000895568	0.000775177	0.00428574		Actinomyces_sp._oral_taxon_169	1.15816	0.320535		Actinomyces_sp._oral_taxon_169	-0.536648	0.668394		Actinomyces_sp._oral_taxon_169	0.852452	0.644745		Actinomyces_sp._oral_taxon_169	-0.842355	0.60596
Actinomyces_sp._oral_taxon_170	0.00103254	0.00326702	0.000770044	-0.000476722	0.00254179		0.000442415	0.000677863	0.000159774	0.000129264	0.000755566		0.00296255	0.0061581	0.00145148	0.000117703	0.00580739		0.00158615	0.00246543	0.000581107	0.0004472	0.0027251		Actinomyces_sp._oral_taxon_170	-0.77486	0.458704		Actinomyces_sp._oral_taxon_170	-1.21229	0.172841		Actinomyces_sp._oral_taxon_170	-1.67282	0.16824		Actinomyces_sp._oral_taxon_170	-2.11025	0.040996
Actinomyces_sp._oral_taxon_171	0.000389816	0.000537031	0.000126579	0.000141725	0.000637907		0.000134145	0.000372082	8.77006e-05	-3.77446e-05	0.000306036		0.000973591	0.00221208	0.000521391	-4.83173e-05	0.0019955		0.000348674	0.000932431	0.000219776	-8.2079e-05	0.000779428		Actinomyces_sp._oral_taxon_171	0.389101	0.726342		Actinomyces_sp._oral_taxon_171	0.0810124	0.945781		Actinomyces_sp._oral_taxon_171	-1.03083	0.411292		Actinomyces_sp._oral_taxon_171	-1.33892	0.182071
Actinomyces_sp._oral_taxon_172	4.3555e-05	5.30871e-05	1.25128e-05	1.90304e-05	6.80795e-05		0.000124154	0.000175732	4.14203e-05	4.29712e-05	0.000205336		4.19139e-05	0.000129098	3.04286e-05	-1.77251e-05	0.000101553		2.54793e-05	3.72318e-05	8.77562e-06	8.27938e-06	4.26792e-05		Actinomyces_sp._oral_taxon_172	-1.53839	0.00830837		Actinomyces_sp._oral_taxon_172	-0.25029	0.753236		Actinomyces_sp._oral_taxon_172	0.349682	0.793298		Actinomyces_sp._oral_taxon_172	1.63779	0.0113621
Actinomyces_sp._oral_taxon_175	0.000506428	0.00146098	0.000344357	-0.000168499	0.00118135		0.000255724	0.000453866	0.000106977	4.60524e-05	0.000465395		0.00439081	0.015669	0.00369322	-0.00284777	0.0116294		0.000782134	0.00264261	0.000622869	-0.000438667	0.00200293		Actinomyces_sp._oral_taxon_175	-0.674296	0.390813		Actinomyces_sp._oral_taxon_175	0.771113	0.252908		Actinomyces_sp._oral_taxon_175	-1.17203	0.1966		Actinomyces_sp._oral_taxon_175	0.273375	0.834708
Actinomyces_sp._oral_taxon_178	0	0	0	0	0		4.2395e-05	0.000179867	4.2395e-05	-4.06977e-05	0.000125488		1.97727e-05	4.14643e-05	9.77324e-06	6.17473e-07	3.89279e-05		1.70459e-05	3.96656e-05	9.34927e-06	-1.27828e-06	3.53702e-05		Actinomyces_sp._oral_taxon_178	0.207485	0.817508		Actinomyces_sp._oral_taxon_178	-0.331998	0.587907		Actinomyces_sp._oral_taxon_178	-0.638263	0.523088		Actinomyces_sp._oral_taxon_178	-1.17775	0.0885812
Actinomyces_sp._oral_taxon_180	0.000244202	0.000684116	0.000161248	-7.18381e-05	0.000560241		8.2992e-05	0.000346706	8.17195e-05	-7.71753e-05	0.000243159		8.91743e-05	0.000266738	6.28707e-05	-3.40499e-05	0.000212399		7.41318e-05	0.000248471	5.85652e-05	-4.06539e-05	0.000188918		Actinomyces_sp._oral_taxon_180	1.91432	0.00560474		Actinomyces_sp._oral_taxon_180	0.635142	0.330576		Actinomyces_sp._oral_taxon_180	0.298314	0.813232		Actinomyces_sp._oral_taxon_180	-0.980863	0.265972
Actinomyces_sp._oral_taxon_414	0.000288196	0.000826078	0.000194708	-9.34253e-05	0.000669817		0.000127469	0.000220038	5.18636e-05	2.58186e-05	0.00022912		0.000225705	0.000655318	0.00015446	-7.70312e-05	0.00052844		0.000227985	0.000372156	8.7718e-05	5.60609e-05	0.000399909		Actinomyces_sp._oral_taxon_414	-2.02905	0.0195888		Actinomyces_sp._oral_taxon_414	-0.991576	0.216223		Actinomyces_sp._oral_taxon_414	-1.74927	0.116237		Actinomyces_sp._oral_taxon_414	-0.711793	0.553689
Actinomyces_sp._oral_taxon_448	0.000532137	0.00099875	0.000235408	7.0746e-05	0.000993527		0.00515777	0.016065	0.00378657	-0.00226376	0.0125793		0.00122431	0.00280292	0.000660655	-7.05547e-05	0.00251917		0.0104242	0.0329294	0.00776154	-0.00478813	0.0256365		Actinomyces_sp._oral_taxon_448	-3.06833	0.00118851		Actinomyces_sp._oral_taxon_448	-4.47313	2.34501e-07		Actinomyces_sp._oral_taxon_448	-0.16968	0.952266		Actinomyces_sp._oral_taxon_448	-1.57448	0.163987
Actinomyces_sp._oral_taxon_525	0.00167804	0.0034936	0.000823449	6.41097e-05	0.00329197		0.0019419	0.00217469	0.000512578	0.00093727	0.00294654		0.00148112	0.00265652	0.000626148	0.000253894	0.00270835		0.00274487	0.00308317	0.000726711	0.00132055	0.0041692		Actinomyces_sp._oral_taxon_525	-0.607264	0.584947		Actinomyces_sp._oral_taxon_525	-1.33534	0.141872		Actinomyces_sp._oral_taxon_525	0.265132	0.918294		Actinomyces_sp._oral_taxon_525	-0.462944	0.778301
Actinomyces_sp._oral_taxon_877	0.000906855	0.00150322	0.000354312	0.000212417	0.00160129		0.00497362	0.00718637	0.00169384	0.00165375	0.0082935		0.00129321	0.00389464	0.000917975	-0.00050599	0.00309241		0.00362781	0.00357819	0.000843387	0.0019748	0.00528082		Actinomyces_sp._oral_taxon_877	-2.72172	0.0023977		Actinomyces_sp._oral_taxon_877	-1.86428	0.0319243		Actinomyces_sp._oral_taxon_877	-0.496843	0.793298		Actinomyces_sp._oral_taxon_877	0.360597	0.83641
Actinomyces_sp._oral_taxon_896	0.000124042	0.000309624	7.29792e-05	-1.89949e-05	0.000267078		0.000222985	0.000327556	7.72057e-05	7.16646e-05	0.000374305		0.000440874	0.00133302	0.000314195	-0.000174937	0.00105668		0.000345562	0.000693776	0.000163525	2.50595e-05	0.000666064		Actinomyces_sp._oral_taxon_896	-0.88094	0.403001		Actinomyces_sp._oral_taxon_896	-0.33369	0.773498		Actinomyces_sp._oral_taxon_896	-1.02807	0.487785		Actinomyces_sp._oral_taxon_896	-0.480821	0.767939
Actinomyces_sp._oral_taxon_897	0.000707374	0.00121738	0.000286939	0.000144983	0.00126976		0.00067331	0.00115814	0.000272977	0.000138285	0.00120833		0.000259244	0.00100185	0.000236139	-0.000203581	0.000722069		0.00203825	0.00388132	0.000914836	0.000245205	0.0038313		Actinomyces_sp._oral_taxon_897	-0.543333	0.649219		Actinomyces_sp._oral_taxon_897	-6.00507	3.52635e-11		Actinomyces_sp._oral_taxon_897	3.73978	0.000796272		Actinomyces_sp._oral_taxon_897	-1.72196	0.1359
Actinomyces_timonensis	1.79313e-05	4.32457e-05	1.01931e-05	-2.04679e-06	3.79094e-05		0.00097353	0.00246872	0.000581882	-0.000166937	0.002114		0.000737544	0.00312913	0.000737544	-0.000708016	0.0021831		0.000199429	0.000285765	6.73556e-05	6.74141e-05	0.000331443		Actinomyces_timonensis	-3.58707	1.46394e-06		Actinomyces_timonensis	-3.47489	4.03715e-06		Actinomyces_timonensis	0.582944	0.748483		Actinomyces_timonensis	0.695127	0.504211
Actinomyces_viscosus	2.03161e-05	5.87159e-05	1.38395e-05	-6.80878e-06	4.74409e-05		1.91748e-05	4.89478e-05	1.15371e-05	-3.43751e-06	4.17872e-05		4.79284e-06	1.37954e-05	3.25162e-06	-1.58021e-06	1.11659e-05		1.96336e-05	2.46275e-05	5.80475e-06	8.25654e-06	3.10107e-05		Actinomyces_viscosus	-0.150757	0.831854		Actinomyces_viscosus	-0.676578	0.206106		Actinomyces_viscosus	0.273593	0.814713		Actinomyces_viscosus	-0.252227	0.767939
Afipia_broomeae	0.00172638	0.00315074	0.000742637	0.000270836	0.00318192		0.000123851	0.000239235	5.63883e-05	1.33317e-05	0.00023437		0.00119548	0.00188254	0.000443718	0.000325808	0.00206515		0.0001902	0.000472446	0.000111357	-2.8055e-05	0.000408455		Afipia_broomeae	3.00344	0.000768735		Afipia_broomeae	1.60012	0.0654744		Afipia_broomeae	0.98947	0.492262		Afipia_broomeae	-0.413845	0.809807
Afipia_sp._genosp._4	0	0	0	0	0		0	0	0	0	0		9.4087e-07	3.99177e-06	9.4087e-07	-9.03201e-07	2.78494e-06		0	0	0	0	0		Afipia_sp._genosp._4	0.205482	NA		Afipia_sp._genosp._4	0.362866	NA		Afipia_sp._genosp._4	-0.0605719	NA		Afipia_sp._genosp._4	0.0968116	NA
Aggregatibacter_actinomycetemcomitans	0.00182509	0.00549373	0.00129489	-0.000712839	0.00436302		0.000112717	0.000446405	0.000105219	-9.35084e-05	0.000318941		1.55541e-05	3.61594e-05	8.52285e-06	-1.15039e-06	3.22586e-05		0.000121229	0.000341661	8.05303e-05	-3.66075e-05	0.000279065		Aggregatibacter_actinomycetemcomitans	-0.103911	0.909579		Aggregatibacter_actinomycetemcomitans	-1.27715	0.0394754		Aggregatibacter_actinomycetemcomitans	-0.0719497	0.972636		Aggregatibacter_actinomycetemcomitans	-1.24519	0.0907329
Aggregatibacter_aphrophilus	0.00115309	0.00387717	0.000913857	-0.000638037	0.00294422		0.000411229	0.00100414	0.000236677	-5.26506e-05	0.000875108		0.000227983	0.000489957	0.000115484	1.63853e-06	0.000454328		0.000672683	0.00157044	0.000370157	-5.28114e-05	0.00139818		Aggregatibacter_aphrophilus	-0.284968	0.817508		Aggregatibacter_aphrophilus	-3.08202	0.000229795		Aggregatibacter_aphrophilus	1.78939	0.131616		Aggregatibacter_aphrophilus	-1.00766	0.391105
Aggregatibacter_paraphrophilus	0.00236286	0.00773736	0.00182371	-0.00121155	0.00593727		0.00845638	0.0178623	0.00421018	0.00020458	0.0167082		0.000557542	0.00119598	0.000281896	5.03519e-06	0.00111005		0.00599033	0.0158864	0.00374447	-0.0013487	0.0133294		Aggregatibacter_paraphrophilus	-3.48669	5.05751e-05		Aggregatibacter_paraphrophilus	-2.99319	0.000274374		Aggregatibacter_paraphrophilus	0.115068	0.965184		Aggregatibacter_paraphrophilus	0.608569	0.683916
Aggregatibacter_segnis	0.00161365	0.00338696	0.000798314	4.89841e-05	0.00317832		0.00209044	0.00319428	0.000752899	0.00061478	0.00356609		0.00068583	0.0012823	0.00030224	9.34495e-05	0.00127821		0.00272229	0.00431011	0.0010159	0.000731155	0.00471342		Aggregatibacter_segnis	-0.446574	0.726342		Aggregatibacter_segnis	-2.91511	0.00128167		Aggregatibacter_segnis	1.54873	0.241625		Aggregatibacter_segnis	-0.919813	0.51809
Aggregatibacter_sp._oral_taxon_458	3.8166e-05	0.00012013	2.8315e-05	-1.73303e-05	9.36623e-05		3.54034e-05	0.000131969	3.11053e-05	-2.55619e-05	9.63687e-05		0.000145469	0.00053704	0.000126582	-0.000102627	0.000393564		9.67294e-06	2.19852e-05	5.18197e-06	-4.83542e-07	1.98294e-05		Aggregatibacter_sp._oral_taxon_458	-0.666179	0.352927		Aggregatibacter_sp._oral_taxon_458	0.867132	0.118775		Aggregatibacter_sp._oral_taxon_458	-1.15928	0.152411		Aggregatibacter_sp._oral_taxon_458	0.374033	0.714872
Aggregatibacter_sp._oral_taxon_512	8.26992e-06	2.18411e-05	5.14801e-06	-1.81999e-06	1.83598e-05		2.78839e-06	9.60016e-06	2.26278e-06	-1.64658e-06	7.22336e-06		5.74647e-06	1.67276e-05	3.94274e-06	-1.98115e-06	1.34741e-05		0	0	0	0	0		Aggregatibacter_sp._oral_taxon_512	0.461059	NA		Aggregatibacter_sp._oral_taxon_512	0.740499	0.203947		Aggregatibacter_sp._oral_taxon_512	-0.0316119	NA		Aggregatibacter_sp._oral_taxon_512	0.247829	0.834708
Aggregatibacter_sp._oral_taxon_513	1.83801e-05	5.63704e-05	1.32866e-05	-7.66124e-06	4.44214e-05		6.88946e-06	2.11676e-05	4.98925e-06	-2.88929e-06	1.66682e-05		1.49443e-05	4.20872e-05	9.92004e-06	-4.49857e-06	3.43873e-05		6.04185e-05	0.00023513	5.54207e-05	-4.82041e-05	0.000169041		Aggregatibacter_sp._oral_taxon_513	0.636954	0.306978		Aggregatibacter_sp._oral_taxon_513	0.348787	0.604612		Aggregatibacter_sp._oral_taxon_513	0.401716	0.708095		Aggregatibacter_sp._oral_taxon_513	0.113549	0.934645
Aggregatibacter_sp._oral_taxon_898	0.00161838	0.00407052	0.00095943	-0.000262071	0.00349883		0.00135425	0.00375643	0.000885398	-0.000381098	0.0030896		0.000596158	0.00104707	0.000246797	0.000112445	0.00107987		0.00074565	0.00154263	0.0003636	3.30058e-05	0.00145829		Aggregatibacter_sp._oral_taxon_898	-0.0235003	0.993163		Aggregatibacter_sp._oral_taxon_898	-1.06533	0.235433		Aggregatibacter_sp._oral_taxon_898	0.199042	0.93897		Aggregatibacter_sp._oral_taxon_898	-0.842792	0.521854
Aggregatibacter_sp._oral_taxon_949	1.58528e-05	3.71085e-05	8.74656e-06	-1.29012e-06	3.29958e-05		0.000131358	0.000392637	9.25455e-05	-5.00276e-05	0.000312744		0	0	0	0	0		5.4772e-05	0.000157833	3.72016e-05	-1.81417e-05	0.000127686		Aggregatibacter_sp._oral_taxon_949	-1.67048	0.0240588		Aggregatibacter_sp._oral_taxon_949	-2.1626	0.00231048		Aggregatibacter_sp._oral_taxon_949	0.675304	0.644745		Aggregatibacter_sp._oral_taxon_949	0.183177	0.897441
Alloprevotella_rava	2.78318e-05	7.47818e-05	1.76262e-05	-6.71495e-06	6.23786e-05		9.74307e-05	0.000306644	7.22768e-05	-4.42291e-05	0.000239091		2.1929e-06	9.30367e-06	2.1929e-06	-2.1051e-06	6.49089e-06		0.000130956	0.000389444	9.17929e-05	-4.89546e-05	0.000310867		Alloprevotella_rava	-0.13944	0.873962		Alloprevotella_rava	-1.71198	0.0089289		Alloprevotella_rava	0.968262	0.3448		Alloprevotella_rava	-0.604274	0.502393
Alloprevotella_sp._oral_taxon_308	4.30519e-05	8.9369e-05	2.10645e-05	1.7663e-06	8.43376e-05		7.371e-05	0.000128306	3.02421e-05	1.44366e-05	0.000132983		6.37619e-06	2.3969e-05	5.64954e-06	-4.69672e-06	1.74491e-05		5.59036e-05	0.000107295	2.52897e-05	6.3367e-06	0.000105471		Alloprevotella_sp._oral_taxon_308	-1.21129	0.0669312		Alloprevotella_sp._oral_taxon_308	-1.57828	0.0142934		Alloprevotella_sp._oral_taxon_308	0.722864	0.527844		Alloprevotella_sp._oral_taxon_308	0.355872	0.73537
Alloprevotella_sp._oral_taxon_473	0.000519811	0.000925849	0.000218225	9.20981e-05	0.000947524		0.000429328	0.000714827	0.000168486	9.91006e-05	0.000759555		0.000220366	0.000189933	4.47675e-05	0.000132623	0.000308108		0.00123138	0.00336798	0.000793841	-0.000324523	0.00278727		Alloprevotella_sp._oral_taxon_473	-1.00885	0.282521		Alloprevotella_sp._oral_taxon_473	-3.25064	2.22357e-05		Alloprevotella_sp._oral_taxon_473	0.891846	0.522334		Alloprevotella_sp._oral_taxon_473	-1.34995	0.171927
Alloprevotella_sp._oral_taxon_912	2.89557e-05	8.24681e-05	1.94379e-05	-9.14194e-06	6.70533e-05		2.74369e-05	7.89609e-05	1.86113e-05	-9.04049e-06	6.39143e-05		2.72964e-05	7.35455e-05	1.73348e-05	-6.67926e-06	6.1272e-05		2.40078e-05	4.74914e-05	1.11938e-05	2.06829e-06	4.59473e-05		Alloprevotella_sp._oral_taxon_912	0.135887	0.869125		Alloprevotella_sp._oral_taxon_912	-0.277929	0.728621		Alloprevotella_sp._oral_taxon_912	0.661663	0.523088		Alloprevotella_sp._oral_taxon_912	0.247846	0.834708
Alloprevotella_sp._oral_taxon_913	1.69513e-05	4.67987e-05	1.10306e-05	-4.66824e-06	3.85708e-05		7.19588e-05	0.000160598	3.78534e-05	-2.23246e-06	0.00014615		1.63521e-05	4.16586e-05	9.81904e-06	-2.89289e-06	3.5597e-05		7.49393e-05	0.000117551	2.7707e-05	2.06347e-05	0.000129244		Alloprevotella_sp._oral_taxon_913	-1.55021	0.0231692		Alloprevotella_sp._oral_taxon_913	-1.42436	0.0249166		Alloprevotella_sp._oral_taxon_913	-0.0657034	0.972636		Alloprevotella_sp._oral_taxon_913	0.0601413	0.968893
Alloprevotella_sp._oral_taxon_914	1.53865e-05	3.43887e-05	8.1055e-06	-5.00011e-07	3.1273e-05		5.24626e-05	8.12585e-05	1.91528e-05	1.49238e-05	9.00014e-05		4.97062e-05	0.000112892	2.66089e-05	-2.44631e-06	0.000101859		3.13114e-05	5.18464e-05	1.22203e-05	7.36008e-06	5.52628e-05		Alloprevotella_sp._oral_taxon_914	-1.3286	0.0531525		Alloprevotella_sp._oral_taxon_914	-0.162871	0.831024		Alloprevotella_sp._oral_taxon_914	-1.14437	0.197554		Alloprevotella_sp._oral_taxon_914	0.0213634	0.98273
Alloprevotella_tannerae	0.000653355	0.0016786	0.000395651	-0.000122106	0.00142882		0.0038599	0.00574521	0.00135416	0.0012058	0.00651401		0.000744031	0.0014654	0.000345397	6.70654e-05	0.001421		0.00148545	0.00227042	0.000535144	0.000436586	0.00253431		Alloprevotella_tannerae	-3.09086	0.00149		Alloprevotella_tannerae	-2.11766	0.0249166		Alloprevotella_tannerae	0.465257	0.814713		Alloprevotella_tannerae	1.43845	0.230261
Anaeroglobus_geminatus	0.00140988	0.00343846	0.000810452	-0.000178574	0.00299834		0.000445883	0.00126246	0.000297565	-0.000137333	0.0010291		0.000660646	0.0012614	0.000297314	7.7921e-05	0.00124337		0.000655423	0.00155431	0.000366355	-6.26199e-05	0.00137347		Anaeroglobus_geminatus	-0.177409	0.907614		Anaeroglobus_geminatus	-1.71335	0.110344		Anaeroglobus_geminatus	1.06428	0.571981		Anaeroglobus_geminatus	-0.471661	0.823269
Atopobium_parvulum	0.00117646	0.00258191	0.000608561	-1.62976e-05	0.00236922		0.000735531	0.00122505	0.000288746	0.0001696	0.00130146		0.00233554	0.00373071	0.000879338	0.000612065	0.00405901		0.000744634	0.00145508	0.000342965	7.24349e-05	0.00141683		Atopobium_parvulum	-0.778373	0.405843		Atopobium_parvulum	-0.372562	0.715762		Atopobium_parvulum	-0.893565	0.492262		Atopobium_parvulum	-0.487754	0.73537
Atopobium_rimae	0.00142496	0.00166103	0.000391509	0.000657622	0.00219231		0.000670945	0.00106397	0.000250779	0.000179426	0.00116246		0.012019	0.0352433	0.00830692	-0.00426225	0.0283003		0.0011057	0.00169556	0.000399646	0.000322404	0.00188899		Atopobium_rimae	-0.60266	0.58301		Atopobium_rimae	1.45924	0.0977965		Atopobium_rimae	-2.76728	0.00543178		Atopobium_rimae	-0.705373	0.613842
Atopobium_sp._oral_taxon_199	0.000164053	0.000533551	0.000125759	-8.24302e-05	0.000410537		0.000151098	0.000321426	7.57608e-05	2.60979e-06	0.000299587		0.000334549	0.000789941	0.000186191	-3.03788e-05	0.000699476		0.000261354	0.000503947	0.000118781	2.85468e-05	0.000494161		Atopobium_sp._oral_taxon_199	-1.10936	0.249673		Atopobium_sp._oral_taxon_199	-0.281028	0.788839		Atopobium_sp._oral_taxon_199	-1.80835	0.102059		Atopobium_sp._oral_taxon_199	-0.980016	0.372544
Atopobium_sp._oral_taxon_416	0	0	0	0	0		0	0	0	0	0		0.000711891	0.0030203	0.000711891	-0.00068339	0.00210717		0	0	0	0	0		Atopobium_sp._oral_taxon_416	0.205465	NA		Atopobium_sp._oral_taxon_416	0.202407	NA		Atopobium_sp._oral_taxon_416	0.0998784	NA		Atopobium_sp._oral_taxon_416	0.0968208	NA
Atopobium_vaginae	0	0	0	0	0		2.43547e-06	1.03328e-05	2.43547e-06	-2.33797e-06	7.20891e-06		3.14406e-06	1.33391e-05	3.14406e-06	-3.01819e-06	9.30631e-06		0	0	0	0	0		Atopobium_vaginae	0.0541484	NA		Atopobium_vaginae	0.364476	NA		Atopobium_vaginae	-0.0621596	NA		Atopobium_vaginae	0.248168	NA
Bacillus_anthracis	0.00243842	0.0103454	0.00243842	-0.0023408	0.00721764		0.00409307	0.017181	0.00404961	-0.00384402	0.0120302		3.57967e-05	7.03224e-05	1.65751e-05	3.30999e-06	6.82834e-05		0.00173772	0.00731009	0.00172301	-0.00163931	0.00511475		Bacillus_anthracis	-1.90875	0.00615674		Bacillus_anthracis	0.257516	0.753238		Bacillus_anthracis	-1.12041	0.264596		Bacillus_anthracis	1.04586	0.160802
Bacillus_subtilis	0	0	0	0	0		1.35609e-05	5.28892e-05	1.24661e-05	-1.08722e-05	3.79941e-05		1.36356e-06	5.7851e-06	1.36356e-06	-1.30897e-06	4.03609e-06		0	0	0	0	0		Bacillus_subtilis	-0.664473	0.315075		Bacillus_subtilis	0.365942	0.629846		Bacillus_subtilis	-0.0630334	NA		Bacillus_subtilis	0.967382	0.164261
Bacteroidaceae_[G-1]_sp._oral_taxon_272	7.16556e-05	0.000165961	3.91173e-05	-5.01287e-06	0.000148324		0.000382873	0.00160477	0.000378248	-0.000358479	0.00112423		0.000120318	0.000352884	8.31755e-05	-4.27028e-05	0.000283339		0.000207873	0.000522311	0.00012311	-3.34184e-05	0.000449164		Bacteroidaceae_[G-1]_sp._oral_taxon_272	0.734592	0.424586		Bacteroidaceae_[G-1]_sp._oral_taxon_272	-1.27909	0.0631636		Bacteroidaceae_[G-1]_sp._oral_taxon_272	-0.414649	0.793298		Bacteroidaceae_[G-1]_sp._oral_taxon_272	-2.42833	0.00301499
Bacteroidales_[G-2]_sp._oral_taxon_274	0.00624953	0.0117662	0.00277332	0.000813917	0.0116851		0.0116411	0.0193348	0.00455726	0.00270906	0.0205732		0.00135848	0.00286282	0.000674772	3.59556e-05	0.00268101		0.0204965	0.0319815	0.00753811	0.00572204	0.0352709		Bacteroidales_[G-2]_sp._oral_taxon_274	-1.94656	0.0822529		Bacteroidales_[G-2]_sp._oral_taxon_274	-4.786	9.18354e-07		Bacteroidales_[G-2]_sp._oral_taxon_274	2.01068	0.152411		Bacteroidales_[G-2]_sp._oral_taxon_274	-0.828757	0.613842
Bacteroidetes_[G-3]_sp._oral_taxon_280	8.57716e-05	0.000225226	5.30864e-05	-1.82758e-05	0.000189819		1.80404e-06	7.65391e-06	1.80404e-06	-1.73182e-06	5.33991e-06		0.00067485	0.00259059	0.000610608	-0.00052192	0.00187162		0	0	0	0	0		Bacteroidetes_[G-3]_sp._oral_taxon_280	1.68467	0.0101662		Bacteroidetes_[G-3]_sp._oral_taxon_280	1.55643	0.0158201		Bacteroidetes_[G-3]_sp._oral_taxon_280	0.372968	0.756414		Bacteroidetes_[G-3]_sp._oral_taxon_280	0.244723	0.87101
Bacteroidetes_[G-3]_sp._oral_taxon_281	2.31241e-06	9.81071e-06	2.31241e-06	-2.21983e-06	6.84464e-06		6.21018e-05	0.000164909	3.88695e-05	-1.4081e-05	0.000138285		0	0	0	0	0		5.12344e-06	1.86045e-05	4.38513e-06	-3.47126e-06	1.37181e-05		Bacteroidetes_[G-3]_sp._oral_taxon_281	-1.07136	0.0860551		Bacteroidetes_[G-3]_sp._oral_taxon_281	-0.169873	0.833566		Bacteroidetes_[G-3]_sp._oral_taxon_281	0.158167	0.93897		Bacteroidetes_[G-3]_sp._oral_taxon_281	1.05965	0.101858
Bacteroidetes_[G-3]_sp._oral_taxon_365	7.16073e-05	0.000237767	5.60422e-05	-3.82334e-05	0.000181448		3.99639e-05	0.000112193	2.6444e-05	-1.18655e-05	9.17932e-05		5.10386e-06	2.16539e-05	5.10386e-06	-4.89953e-06	1.51073e-05		4.36374e-06	1.85138e-05	4.36374e-06	-4.18904e-06	1.29165e-05		Bacteroidetes_[G-3]_sp._oral_taxon_365	-1.41411	0.0243012		Bacteroidetes_[G-3]_sp._oral_taxon_365	-0.0342894	0.969871		Bacteroidetes_[G-3]_sp._oral_taxon_365	0.176612	0.93897		Bacteroidetes_[G-3]_sp._oral_taxon_365	1.55643	0.021492
Bacteroidetes_[G-3]_sp._oral_taxon_503	0	0	0	0	0		0	0	0	0	0		4.13114e-06	1.75269e-05	4.13114e-06	-3.96574e-06	1.2228e-05		5.25411e-05	0.000218683	5.15441e-05	-4.84836e-05	0.000153566		Bacteroidetes_[G-3]_sp._oral_taxon_503	0.205506	NA		Bacteroidetes_[G-3]_sp._oral_taxon_503	0.290477	NA		Bacteroidetes_[G-3]_sp._oral_taxon_503	-0.0624233	NA		Bacteroidetes_[G-3]_sp._oral_taxon_503	0.0225486	NA
Bacteroidetes_[G-5]_sp._oral_taxon_505	3.66789e-05	0.000146906	3.46261e-05	-3.11869e-05	0.000104545		4.2736e-06	1.81313e-05	4.2736e-06	-4.1025e-06	1.26497e-05		0.000113674	0.000342927	8.08287e-05	-4.47475e-05	0.000272095		0	0	0	0	0		Bacteroidetes_[G-5]_sp._oral_taxon_505	-0.116578	0.890432		Bacteroidetes_[G-5]_sp._oral_taxon_505	1.12494	0.0530536		Bacteroidetes_[G-5]_sp._oral_taxon_505	-0.675257	0.46371		Bacteroidetes_[G-5]_sp._oral_taxon_505	0.56626	0.541699
Bacteroidetes_[G-5]_sp._oral_taxon_507	0.000319112	0.00135388	0.000319112	-0.000306336	0.00094456		0	0	0	0	0		0	0	0	0	0		3.92141e-06	1.66371e-05	3.92141e-06	-3.76441e-06	1.16072e-05		Bacteroidetes_[G-5]_sp._oral_taxon_507	0.205602	NA		Bacteroidetes_[G-5]_sp._oral_taxon_507	0.00995413	NA		Bacteroidetes_[G-5]_sp._oral_taxon_507	0.0164866	NA		Bacteroidetes_[G-5]_sp._oral_taxon_507	-0.179161	NA
Bacteroidetes_[G-5]_sp._oral_taxon_511	0.00015012	0.0004027	9.49173e-05	-3.59144e-05	0.000336155		0.000165104	0.000311296	7.33733e-05	2.1295e-05	0.000308913		3.41383e-05	8.4074e-05	1.98164e-05	-4.70115e-06	7.29778e-05		0.000435724	0.00107824	0.000254144	-6.23892e-05	0.000933836		Bacteroidetes_[G-5]_sp._oral_taxon_511	-0.51849	0.626972		Bacteroidetes_[G-5]_sp._oral_taxon_511	-3.8121	4.56387e-06		Bacteroidetes_[G-5]_sp._oral_taxon_511	1.85567	0.125411		Bacteroidetes_[G-5]_sp._oral_taxon_511	-1.43794	0.168593
Bergeyella_sp._oral_taxon_322	0.0010177	0.00187377	0.000441652	0.000152079	0.00188332		0.00118637	0.00185716	0.000437736	0.000328424	0.00204432		0.000450738	0.000467095	0.000110095	0.000234955	0.000666521		0.00111714	0.0013833	0.000326048	0.000478103	0.00175619		Bergeyella_sp._oral_taxon_322	-1.36421	0.0767583		Bergeyella_sp._oral_taxon_322	-2.26612	0.000866389		Bergeyella_sp._oral_taxon_322	0.691251	0.584534		Bergeyella_sp._oral_taxon_322	-0.210657	0.896596
Bergeyella_sp._oral_taxon_422	1.47373e-05	2.48629e-05	5.86025e-06	3.25146e-06	2.62232e-05		5.0978e-05	0.000104513	2.46339e-05	2.6964e-06	9.92596e-05		1.10387e-05	2.55849e-05	6.03042e-06	-7.80725e-07	2.28581e-05		3.52157e-05	5.18637e-05	1.22244e-05	1.12563e-05	5.9175e-05		Bergeyella_sp._oral_taxon_422	-0.926079	0.137151		Bergeyella_sp._oral_taxon_422	-1.07536	0.0654744		Bergeyella_sp._oral_taxon_422	0.268867	0.853578		Bergeyella_sp._oral_taxon_422	0.11959	0.915225
Bergeyella_sp._oral_taxon_900	4.51921e-05	9.16925e-05	2.16121e-05	2.83311e-06	8.75512e-05		0.000197729	0.00029903	7.0482e-05	5.95868e-05	0.000335871		2.29831e-05	5.86565e-05	1.38255e-05	-4.11433e-06	5.00805e-05		7.07365e-05	0.000118106	2.78379e-05	1.61753e-05	0.000125298		Bergeyella_sp._oral_taxon_900	-2.03467	0.00328214		Bergeyella_sp._oral_taxon_900	-1.09203	0.119197		Bergeyella_sp._oral_taxon_900	0.172328	0.93897		Bergeyella_sp._oral_taxon_900	1.11496	0.163987
Bergeyella_sp._oral_taxon_907	7.05962e-05	0.000187511	4.41969e-05	-1.60281e-05	0.00015722		0.00086584	0.00216538	0.000510385	-0.000134496	0.00186618		2.52608e-05	6.34101e-05	1.49459e-05	-4.03269e-06	5.45542e-05		0.000110996	0.000202779	4.77954e-05	1.73184e-05	0.000204673		Bergeyella_sp._oral_taxon_907	-2.82023	0.00050049		Bergeyella_sp._oral_taxon_907	-1.76505	0.0321269		Bergeyella_sp._oral_taxon_907	1.00098	0.460429		Bergeyella_sp._oral_taxon_907	2.05617	0.0245119
Bergeyella_sp._oral_taxon_931	0	0	0	0	0		2.18462e-05	6.11139e-05	1.44047e-05	-6.3865e-06	5.00788e-05		7.30965e-07	3.10122e-06	7.30965e-07	-7.017e-07	2.16363e-06		3.41612e-06	1.02157e-05	2.40787e-06	-1.30322e-06	8.13547e-06		Bergeyella_sp._oral_taxon_931	-1.06443	0.085801		Bergeyella_sp._oral_taxon_931	-0.0402462	0.960987		Bergeyella_sp._oral_taxon_931	-0.0551003	0.977993		Bergeyella_sp._oral_taxon_931	0.969088	0.1359
Bifidobacterium_animalis	2.05708e-06	8.72745e-06	2.05708e-06	-1.97472e-06	6.08888e-06		0	0	0	0	0		0	0	0	0	0		1.38217e-06	4.41887e-06	1.04154e-06	-6.59206e-07	3.42355e-06		Bifidobacterium_animalis	0.282536	NA		Bifidobacterium_animalis	0.143552	NA		Bifidobacterium_animalis	0.0936478	NA		Bifidobacterium_animalis	-0.0453358	NA
Bifidobacterium_breve	1.18696e-06	5.03584e-06	1.18696e-06	-1.13944e-06	3.51335e-06		4.86422e-05	0.000150448	3.5461e-05	-2.08602e-05	0.000118145		5.78717e-06	2.00041e-05	4.71501e-06	-3.45409e-06	1.50284e-05		2.93126e-05	0.000120457	2.8392e-05	-2.63346e-05	8.49598e-05		Bifidobacterium_breve	-1.31683	0.0298407		Bifidobacterium_breve	0.436256	0.565066		Bifidobacterium_breve	-0.128639	0.941575		Bifidobacterium_breve	1.62444	0.0133756
Bifidobacterium_dentium	4.68927e-05	0.000198949	4.68927e-05	-4.50153e-05	0.000138801		6.4194e-05	0.000245926	5.79653e-05	-4.94158e-05	0.000177804		0.000486491	0.00183231	0.000431879	-0.000359977	0.00133296		0.00011685	0.000364677	8.59553e-05	-5.16189e-05	0.000285319		Bifidobacterium_dentium	0.704813	0.405843		Bifidobacterium_dentium	-1.45328	0.031052		Bifidobacterium_dentium	0.355162	0.813232		Bifidobacterium_dentium	-1.80293	0.0245119
Bifidobacterium_longum	0	0	0	0	0		3.34889e-06	1.42081e-05	3.34889e-06	-3.21481e-06	9.91259e-06		2.80272e-05	0.000118909	2.80272e-05	-2.69051e-05	8.29596e-05		0	0	0	0	0		Bifidobacterium_longum	-0.081025	NA		Bifidobacterium_longum	0.644478	0.285294		Bifidobacterium_longum	-0.342008	NA		Bifidobacterium_longum	0.383495	0.715997
Bifidobacterium_scardovii	0	0	0	0	0		1.37671e-06	5.84086e-06	1.37671e-06	-1.32159e-06	4.075e-06		0	0	0	0	0		1.29776e-05	5.07967e-05	1.19729e-05	-1.04888e-05	3.6444e-05		Bifidobacterium_scardovii	0.054903	0.945927		Bifidobacterium_scardovii	-0.42554	0.515453		Bifidobacterium_scardovii	0.0155712	NA		Bifidobacterium_scardovii	-0.464872	0.60596
Bradyrhizobium_elkanii	0.000679861	0.000961158	0.000226547	0.000235837	0.00112388		0.000703264	0.00199422	0.000470042	-0.000218002	0.00162453		0.000839899	0.00148211	0.000349337	0.000155211	0.00152459		0.000336108	0.000747103	0.000176094	-9.02994e-06	0.000681246		Bradyrhizobium_elkanii	-0.56016	0.606263		Bradyrhizobium_elkanii	0.393751	0.728621		Bradyrhizobium_elkanii	0.0455056	0.982871		Bradyrhizobium_elkanii	0.999417	0.408534
Bulleidia_extructa	0.000115506	0.000372605	8.78238e-05	-5.66251e-05	0.000287638		0.000175337	0.000699847	0.000164956	-0.00014797	0.000498644		5.90245e-05	0.000170935	4.02897e-05	-1.9942e-05	0.000137991		5.53928e-05	0.000110166	2.59665e-05	4.49953e-06	0.000106286		Bulleidia_extructa	0.685924	0.357262		Bulleidia_extructa	-0.914085	0.116881		Bulleidia_extructa	0.160993	0.93897		Bulleidia_extructa	-1.43902	0.040996
Butyrivibrio_sp._oral_taxon_080	0.000199858	0.000570908	0.000134564	-6.38837e-05	0.000463599		0.000322223	0.000983383	0.000231786	-0.000132069	0.000776514		0.000209801	0.000489315	0.000115333	-1.62474e-05	0.000435849		0.00013745	0.000299874	7.0681e-05	-1.0821e-06	0.000275982		Butyrivibrio_sp._oral_taxon_080	-0.785038	0.415358		Butyrivibrio_sp._oral_taxon_080	-1.10238	0.19143		Butyrivibrio_sp._oral_taxon_080	0.441644	0.799672		Butyrivibrio_sp._oral_taxon_080	0.124297	0.936124
Butyrivibrio_sp._oral_taxon_455	4.1481e-06	1.75989e-05	4.1481e-06	-3.98203e-06	1.22782e-05		1.42663e-05	6.05267e-05	1.42663e-05	-1.36951e-05	4.22277e-05		0	0	0	0	0		0	0	0	0	0		Butyrivibrio_sp._oral_taxon_455	-0.554125	0.401454		Butyrivibrio_sp._oral_taxon_455	0.288247	0.727622		Butyrivibrio_sp._oral_taxon_455	0.165459	NA		Butyrivibrio_sp._oral_taxon_455	1.00783	0.150991
Campylobacter_concisus	0.00082133	0.00143498	0.000338228	0.000158415	0.00148424		0.000392185	0.000684628	0.000161368	7.5909e-05	0.000708461		0.000484636	0.000934925	0.000220364	5.2731e-05	0.000916542		0.00030829	0.00031456	7.41426e-05	0.000162973	0.000453606		Campylobacter_concisus	0.742917	0.387657		Campylobacter_concisus	-1.24637	0.0887686		Campylobacter_concisus	1.89803	0.0288303		Campylobacter_concisus	-0.0912569	0.94892
Campylobacter_curvus	9.62193e-05	0.000321205	7.57087e-05	-5.2167e-05	0.000244606		1.95285e-05	4.68306e-05	1.10381e-05	-2.10576e-06	4.11627e-05		2.68092e-05	5.16943e-05	1.21845e-05	2.92804e-06	5.06903e-05		0.00024026	0.000463372	0.000109218	2.61968e-05	0.000454323		Campylobacter_curvus	1.41457	0.112287		Campylobacter_curvus	-2.99678	6.72393e-05		Campylobacter_curvus	1.17687	0.320731		Campylobacter_curvus	-3.23448	0.000126763
Campylobacter_gracilis	0.00760476	0.00990618	0.00233491	0.00302842	0.0121811		0.0110292	0.0117551	0.00277069	0.0055987	0.0164596		0.00699523	0.00753378	0.00177573	0.00351487	0.0104756		0.00872385	0.00746428	0.00175935	0.00527559	0.0121721		Campylobacter_gracilis	-1.38253	0.074966		Campylobacter_gracilis	-1.40694	0.0484017		Campylobacter_gracilis	0.21064	0.918294		Campylobacter_gracilis	0.18623	0.897542
Campylobacter_rectus	0.000405251	0.000926724	0.000218431	-2.28661e-05	0.000833368		0	0	0	0	0		6.31602e-05	0.000183454	4.32405e-05	-2.15896e-05	0.00014791		0.000508051	0.00124203	0.000292749	-6.57263e-05	0.00108183		Campylobacter_rectus	2.01666	0.0154571		Campylobacter_rectus	-1.34441	0.0654744		Campylobacter_rectus	0.863062	0.486969		Campylobacter_rectus	-2.49801	0.00527562
Campylobacter_showae	0.00203664	0.00242448	0.000571456	0.000916608	0.00315667		0.00256682	0.00337657	0.000795864	0.00100696	0.00412669		0.00199606	0.00465392	0.00109694	-0.000153899	0.00414603		0.00334183	0.00445408	0.00104984	0.00128419	0.00539947		Campylobacter_showae	-1.20191	0.152268		Campylobacter_showae	-2.26411	0.00182487		Campylobacter_showae	0.701097	0.614342		Campylobacter_showae	-0.361102	0.805209
Campylobacter_sp._oral_taxon_044	1.58798e-05	6.73724e-05	1.58798e-05	-1.52441e-05	4.70037e-05		1.95529e-05	7.22939e-05	1.70398e-05	-1.38445e-05	5.29504e-05		8.63625e-06	2.54505e-05	5.99873e-06	-3.12105e-06	2.03935e-05		3.57555e-05	0.000120979	2.85149e-05	-2.01327e-05	9.16436e-05		Campylobacter_sp._oral_taxon_044	-1.04862	0.1564		Campylobacter_sp._oral_taxon_044	-1.02804	0.115574		Campylobacter_sp._oral_taxon_044	-0.222618	0.915541		Campylobacter_sp._oral_taxon_044	-0.202039	0.87101
Campylobacter_ureolyticus	2.05708e-06	8.72745e-06	2.05708e-06	-1.97472e-06	6.08888e-06		0	0	0	0	0		0	0	0	0	0		0	0	0	0	0		Campylobacter_ureolyticus	0.28253	NA		Campylobacter_ureolyticus	0.28566	NA		Campylobacter_ureolyticus	0.0936813	NA		Campylobacter_ureolyticus	0.0968117	NA
Capnocytophaga_gingivalis	0.000933965	0.00137919	0.000325079	0.000296822	0.00157111		0.00313093	0.00782137	0.00184351	-0.000482288	0.00674415		0.000746179	0.000976629	0.000230194	0.000295008	0.00119735		0.00151718	0.00224901	0.000530097	0.000478211	0.00255615		Capnocytophaga_gingivalis	-1.2454	0.147851		Capnocytophaga_gingivalis	-2.35701	0.00157474		Capnocytophaga_gingivalis	0.211947	0.937432		Capnocytophaga_gingivalis	-0.899667	0.400798
Capnocytophaga_granulosa	0.00143475	0.00302657	0.00071337	3.65688e-05	0.00283293		0.00145586	0.00296156	0.000698047	8.77096e-05	0.002824		0.000768278	0.00197034	0.000464414	-0.000141957	0.00167851		0.00201061	0.00425462	0.00100282	4.51162e-05	0.00397611		Capnocytophaga_granulosa	-0.700505	0.487427		Capnocytophaga_granulosa	-3.1438	8.66854e-05		Capnocytophaga_granulosa	1.32021	0.278257		Capnocytophaga_granulosa	-1.12308	0.311306
Capnocytophaga_haemolytica	6.41292e-05	0.00021002	4.95022e-05	-3.28933e-05	0.000161152		9.53698e-05	0.000284938	6.71605e-05	-3.62622e-05	0.000227002		1.53503e-05	6.51257e-05	1.53503e-05	-1.47357e-05	4.54363e-05		0.000390874	0.00132904	0.000313257	-0.000223099	0.00100485		Capnocytophaga_haemolytica	0.719851	0.420224		Capnocytophaga_haemolytica	-1.68083	0.0216355		Capnocytophaga_haemolytica	0.660889	0.644745		Capnocytophaga_haemolytica	-1.7398	0.044263
Capnocytophaga_leadbetteri	0.00173535	0.0022374	0.00052736	0.000701745	0.00276896		0.00202671	0.00408646	0.000963189	0.000138893	0.00391452		0.000763167	0.000947822	0.000223404	0.000325304	0.00120103		0.00144265	0.00280655	0.00066151	0.000146113	0.00273918		Capnocytophaga_leadbetteri	-0.370405	0.665131		Capnocytophaga_leadbetteri	-1.05147	0.120303		Capnocytophaga_leadbetteri	0.652122	0.584534		Capnocytophaga_leadbetteri	-0.0289406	0.98273
Capnocytophaga_ochracea	9.5331e-06	2.77592e-05	6.54291e-06	-3.29076e-06	2.2357e-05		7.644e-06	1.97775e-05	4.6616e-06	-1.49257e-06	1.67806e-05		0	0	0	0	0		0.000878547	0.00371756	0.000876237	-0.000838846	0.00259594		Capnocytophaga_ochracea	0.461498	0.458704		Capnocytophaga_ochracea	0.0745754	0.931215		Capnocytophaga_ochracea	0.683429	NA		Capnocytophaga_ochracea	0.296506	0.767939
Capnocytophaga_sp._oral_taxon_323	3.16384e-05	9.51186e-05	2.24197e-05	-1.23033e-05	7.55802e-05		1.21774e-06	5.16642e-06	1.21774e-06	-1.16898e-06	3.60445e-06		5.50691e-06	2.33638e-05	5.50691e-06	-5.28644e-06	1.63003e-05		0	0	0	0	0		Capnocytophaga_sp._oral_taxon_323	1.02241	0.093594		Capnocytophaga_sp._oral_taxon_323	0.689358	0.26651		Capnocytophaga_sp._oral_taxon_323	0.506618	0.586445		Capnocytophaga_sp._oral_taxon_323	0.173566	0.897441
Capnocytophaga_sp._oral_taxon_324	0.000269457	0.00056537	0.000133259	8.27459e-06	0.00053064		0.000682998	0.00179672	0.000423492	-0.00014703	0.00151303		0.000140636	0.000337344	7.95127e-05	-1.52059e-05	0.000296478		0.000319326	0.000736837	0.000173674	-2.10692e-05	0.000659721		Capnocytophaga_sp._oral_taxon_324	-1.191	0.25779		Capnocytophaga_sp._oral_taxon_324	-1.63764	0.0737702		Capnocytophaga_sp._oral_taxon_324	0.751951	0.670935		Capnocytophaga_sp._oral_taxon_324	0.305309	0.873105
Capnocytophaga_sp._oral_taxon_326	0.000837226	0.00151638	0.000357414	0.000136707	0.00153774		0.000463028	0.000816843	0.000192532	8.56734e-05	0.000840384		0.0011171	0.00293291	0.000691294	-0.000237815	0.00247201		0.000544075	0.000547464	0.000129039	0.000291164	0.000796986		Capnocytophaga_sp._oral_taxon_326	0.243611	0.819011		Capnocytophaga_sp._oral_taxon_326	-1.17021	0.133304		Capnocytophaga_sp._oral_taxon_326	0.642956	0.662342		Capnocytophaga_sp._oral_taxon_326	-0.770862	0.502393
Capnocytophaga_sp._oral_taxon_332	0.000256249	0.000684751	0.000161397	-6.00844e-05	0.000572582		0.000133867	0.000295024	6.95378e-05	-2.42435e-06	0.000270159		2.33337e-05	6.15883e-05	1.45165e-05	-5.11808e-06	5.17855e-05		0.000173657	0.000371212	8.74955e-05	2.16885e-06	0.000345145		Capnocytophaga_sp._oral_taxon_332	-0.57616	0.539741		Capnocytophaga_sp._oral_taxon_332	-2.12319	0.00544986		Capnocytophaga_sp._oral_taxon_332	1.11728	0.3448		Capnocytophaga_sp._oral_taxon_332	-0.429752	0.752393
Capnocytophaga_sp._oral_taxon_335	7.67735e-05	0.000129481	3.05189e-05	1.69575e-05	0.00013659		0.000206888	0.000358152	8.44174e-05	4.14328e-05	0.000372343		0.000119027	0.000419305	9.88312e-05	-7.46783e-05	0.000312733		0.000132954	0.000460577	0.000108559	-7.98175e-05	0.000345726		Capnocytophaga_sp._oral_taxon_335	-1.82777	0.0312809		Capnocytophaga_sp._oral_taxon_335	-1.54582	0.0507891		Capnocytophaga_sp._oral_taxon_335	-0.239744	0.918551		Capnocytophaga_sp._oral_taxon_335	0.0422016	0.98273
Capnocytophaga_sp._oral_taxon_336	0.00023383	0.000404988	9.54567e-05	4.67379e-05	0.000420921		0.000959708	0.00134278	0.000316496	0.000339388	0.00158003		0.000297653	0.000395508	9.32222e-05	0.000114941	0.000480366		0.000941947	0.00147847	0.000348479	0.00025894	0.00162495		Capnocytophaga_sp._oral_taxon_336	-2.40008	0.00560474		Capnocytophaga_sp._oral_taxon_336	-2.54745	0.00153753		Capnocytophaga_sp._oral_taxon_336	-0.17344	0.940647		Capnocytophaga_sp._oral_taxon_336	-0.320809	0.846895
Capnocytophaga_sp._oral_taxon_338	0.000266635	0.000510338	0.000120288	3.08756e-05	0.000502395		0.000742255	0.00151463	0.000357001	4.2546e-05	0.00144196		0.000305764	0.000730401	0.000172157	-3.16578e-05	0.000643186		0.000494802	0.000714623	0.000168438	0.000164669	0.000824934		Capnocytophaga_sp._oral_taxon_338	-2.25431	0.00784336		Capnocytophaga_sp._oral_taxon_338	-2.47271	0.0018193		Capnocytophaga_sp._oral_taxon_338	0.674318	0.674861		Capnocytophaga_sp._oral_taxon_338	0.455923	0.75866
Capnocytophaga_sp._oral_taxon_380	0.000232779	0.000850503	0.000200465	-0.000160126	0.000625684		1.40151e-05	3.25367e-05	7.66897e-06	-1.0158e-06	2.9046e-05		7.72021e-05	0.000216682	5.10725e-05	-2.28983e-05	0.000177302		3.73796e-05	9.89874e-05	2.33316e-05	-8.34946e-06	8.31086e-05		Capnocytophaga_sp._oral_taxon_380	-0.125781	0.890432		Capnocytophaga_sp._oral_taxon_380	0.562511	0.3625		Capnocytophaga_sp._oral_taxon_380	-0.927672	0.308705		Capnocytophaga_sp._oral_taxon_380	-0.23938	0.839499
Capnocytophaga_sp._oral_taxon_412	8.99608e-05	0.000162446	3.8289e-05	1.49157e-05	0.000165006		0.000186814	0.000603133	0.00014216	-9.18143e-05	0.000465441		5.81034e-05	0.000153704	3.62284e-05	-1.2903e-05	0.00012911		9.40905e-06	2.37222e-05	5.59138e-06	-1.54985e-06	2.03679e-05		Capnocytophaga_sp._oral_taxon_412	-0.610102	0.380831		Capnocytophaga_sp._oral_taxon_412	0.555212	0.422422		Capnocytophaga_sp._oral_taxon_412	0.0206046	0.987049		Capnocytophaga_sp._oral_taxon_412	1.18592	0.0960497
Capnocytophaga_sp._oral_taxon_863	8.995e-05	0.000177352	4.18024e-05	8.01889e-06	0.000171881		9.63429e-05	0.000238997	5.63322e-05	-1.40662e-05	0.000206752		0.000139682	0.000504488	0.000118909	-9.33755e-05	0.000372739		2.36296e-05	6.6668e-05	1.57138e-05	-7.1689e-06	5.44281e-05		Capnocytophaga_sp._oral_taxon_863	-0.448192	0.584947		Capnocytophaga_sp._oral_taxon_863	0.37705	0.675441		Capnocytophaga_sp._oral_taxon_863	0.591962	0.644745		Capnocytophaga_sp._oral_taxon_863	1.4172	0.0885812
Capnocytophaga_sp._oral_taxon_864	0.000112234	0.000327988	7.73076e-05	-3.92864e-05	0.000263754		0.00076305	0.00132342	0.000311934	0.000151671	0.00137443		0.000134874	0.000342691	8.07729e-05	-2.34384e-05	0.000293186		0.000970997	0.00219217	0.000516699	-4.17144e-05	0.00198371		Capnocytophaga_sp._oral_taxon_864	-2.86147	0.00475315		Capnocytophaga_sp._oral_taxon_864	-3.4406	0.00025679		Capnocytophaga_sp._oral_taxon_864	0.324826	0.912785		Capnocytophaga_sp._oral_taxon_864	-0.25431	0.897542
Capnocytophaga_sp._oral_taxon_878	3.14905e-06	9.52203e-06	2.24436e-06	-1.24982e-06	7.54792e-06		2.49426e-06	1.05823e-05	2.49426e-06	-2.3944e-06	7.38293e-06		0	0	0	0	0		2.91952e-05	0.000107666	2.53772e-05	-2.05431e-05	7.89335e-05		Capnocytophaga_sp._oral_taxon_878	0.203359	NA		Capnocytophaga_sp._oral_taxon_878	0.0107437	0.987379		Capnocytophaga_sp._oral_taxon_878	0.234693	NA		Capnocytophaga_sp._oral_taxon_878	0.0420785	0.979572
Capnocytophaga_sp._oral_taxon_901	0	0	0	0	0		8.03516e-06	3.02802e-05	7.13711e-06	-5.95332e-06	2.20236e-05		0	0	0	0	0		0	0	0	0	0		Capnocytophaga_sp._oral_taxon_901	-0.376824	NA		Capnocytophaga_sp._oral_taxon_901	0.28641	0.715762		Capnocytophaga_sp._oral_taxon_901	0.0160989	NA		Capnocytophaga_sp._oral_taxon_901	0.679332	0.375961
Capnocytophaga_sp._oral_taxon_902	0.00071408	0.00217581	0.000512842	-0.000291072	0.00171923		0.000987602	0.00113615	0.000267793	0.000462737	0.00151247		0.000169287	0.000293272	6.91248e-05	3.38054e-05	0.00030477		0.000783082	0.00112579	0.000265352	0.000263002	0.00130316		Capnocytophaga_sp._oral_taxon_902	-0.347941	0.781902		Capnocytophaga_sp._oral_taxon_902	-2.69469	0.00163355		Capnocytophaga_sp._oral_taxon_902	2.55686	0.0135132		Capnocytophaga_sp._oral_taxon_902	0.210118	0.914496
Capnocytophaga_sp._oral_taxon_903	0.000107678	0.000386086	9.10012e-05	-7.06807e-05	0.000286038		0.0002296	0.00057717	0.00013604	-3.70339e-05	0.000496235		7.81885e-05	0.000272394	6.42039e-05	-4.76488e-05	0.000204026		0.000410878	0.00101878	0.000240129	-5.97667e-05	0.000881523		Capnocytophaga_sp._oral_taxon_903	-1.78024	0.041245		Capnocytophaga_sp._oral_taxon_903	-2.72103	0.000317205		Capnocytophaga_sp._oral_taxon_903	-0.176063	0.940647		Capnocytophaga_sp._oral_taxon_903	-1.11685	0.234641
Capnocytophaga_sputigena	0.00402916	0.00827927	0.00195144	0.000204406	0.00785392		0.0026636	0.0036871	0.000869058	0.000960276	0.00436692		0.0030262	0.00470706	0.00110946	0.000851686	0.00520071		0.00155537	0.00194252	0.000457856	0.000657991	0.00245275		Capnocytophaga_sputigena	-1.00618	0.272843		Capnocytophaga_sputigena	-0.245246	0.814419		Capnocytophaga_sputigena	-0.179408	0.93897		Capnocytophaga_sputigena	0.58153	0.667016
Cardiobacterium_hominis	0.00263527	0.00295496	0.00069649	0.00127017	0.00400036		0.00351892	0.0035947	0.000847278	0.00185829	0.00517956		0.00361803	0.00409756	0.000965804	0.00172509	0.00551097		0.00327371	0.00321702	0.000758259	0.00178755	0.00475987		Cardiobacterium_hominis	-1.29061	0.0767583		Cardiobacterium_hominis	-0.920534	0.176987		Cardiobacterium_hominis	-0.473866	0.731307		Cardiobacterium_hominis	-0.103787	0.936124
Cardiobacterium_valvarum	0.00210012	0.0039667	0.000934961	0.000267633	0.00393261		0.000908208	0.00102376	0.000241302	0.000435264	0.00138115		0.000713241	0.00114541	0.000269976	0.000184098	0.00124238		0.00152212	0.00170585	0.000402073	0.000734072	0.00231017		Cardiobacterium_valvarum	-0.0765749	0.945927		Cardiobacterium_valvarum	-1.74464	0.0249166		Cardiobacterium_valvarum	0.830874	0.527144		Cardiobacterium_valvarum	-0.837193	0.450502
Catonella_morbi	0.00233822	0.0031282	0.000737324	0.00089309	0.00378335		0.0011247	0.00106735	0.000251577	0.000631617	0.00161778		0.00132695	0.00193875	0.000456968	0.00043131	0.00222259		0.00104868	0.000866501	0.000204236	0.000648381	0.00144897		Catonella_morbi	-0.060114	0.945927		Catonella_morbi	-0.989216	0.170084		Catonella_morbi	0.929737	0.385196		Catonella_morbi	0.000635068	0.999132
Catonella_sp._oral_taxon_164	0	0	0	0	0		7.13314e-06	3.02633e-05	7.13314e-06	-6.84756e-06	2.11138e-05		1.46193e-06	6.20245e-06	1.46193e-06	-1.4034e-06	4.32726e-06		9.84166e-06	3.87741e-05	9.13914e-06	-8.07074e-06	2.7754e-05		Catonella_sp._oral_taxon_164	-0.319757	0.682742		Catonella_sp._oral_taxon_164	-0.413843	0.532249		Catonella_sp._oral_taxon_164	-0.121532	0.94712		Catonella_sp._oral_taxon_164	-0.215618	0.839499
Catonella_sp._oral_taxon_451	0.00020737	0.000757112	0.000178453	-0.000142391	0.000557132		5.12973e-06	1.56512e-05	3.68903e-06	-2.10063e-06	1.23601e-05		0.000597055	0.00187096	0.00044099	-0.000267271	0.00146138		7.44053e-05	0.000172685	4.07024e-05	-5.36989e-06	0.00015418		Catonella_sp._oral_taxon_451	0.241684	0.817508		Catonella_sp._oral_taxon_451	0.110525	0.896439		Catonella_sp._oral_taxon_451	-1.17157	0.1966		Catonella_sp._oral_taxon_451	-1.30273	0.0960497
Centipeda_periodontii	0.000830094	0.00195901	0.000461743	-7.49059e-05	0.00173509		0.00103837	0.00115699	0.000272705	0.000503879	0.00157286		0.000242879	0.00063229	0.000149032	-4.92187e-05	0.000534977		0.00462612	0.0135505	0.00319389	-0.00163379	0.010886		Centipeda_periodontii	-1.2401	0.236934		Centipeda_periodontii	-4.55246	9.26877e-08		Centipeda_periodontii	1.10305	0.451769		Centipeda_periodontii	-2.20932	0.039435
Corynebacterium_diphtheriae	3.98569e-06	1.69099e-05	3.98569e-06	-3.82612e-06	1.17975e-05		7.94988e-06	3.07747e-05	7.25366e-06	-6.26703e-06	2.21668e-05		7.30965e-07	3.10122e-06	7.30965e-07	-7.017e-07	2.16363e-06		6.06487e-06	1.00961e-05	2.37968e-06	1.40078e-06	1.0729e-05		Corynebacterium_diphtheriae	0.0061988	0.996283		Corynebacterium_diphtheriae	-0.14749	0.837736		Corynebacterium_diphtheriae	0.225801	0.874858		Corynebacterium_diphtheriae	0.0721119	0.943867
Corynebacterium_durum	0.00400389	0.00494548	0.00116566	0.00171924	0.00628854		0.00676903	0.00809801	0.00190872	0.00302801	0.01051		0.00394293	0.00505948	0.00119253	0.00160562	0.00628025		0.0117597	0.0175855	0.00414495	0.00363573	0.0198836		Corynebacterium_durum	-1.18987	0.160814		Corynebacterium_durum	-2.70252	0.000223322		Corynebacterium_durum	0.662393	0.644745		Corynebacterium_durum	-0.85025	0.431277
Corynebacterium_matruchotii	0.0131708	0.0190416	0.00448816	0.0043742	0.0219675		0.03466	0.0319024	0.00751948	0.0199221	0.0493979		0.013484	0.0221133	0.00521217	0.00326835	0.0236997		0.0463041	0.0433182	0.0102102	0.0262925	0.0663157		Corynebacterium_matruchotii	-1.65885	0.0985052		Corynebacterium_matruchotii	-2.4775	0.00539821		Corynebacterium_matruchotii	0.0994035	0.972636		Corynebacterium_matruchotii	-0.71924	0.633052
Corynebacterium_mucifaciens	3.56087e-06	1.51075e-05	3.56087e-06	-3.41831e-06	1.05401e-05		1.65269e-05	3.54232e-05	8.34932e-06	1.62527e-07	3.28913e-05		1.68191e-05	5.85294e-05	1.37955e-05	-1.02196e-05	4.38577e-05		0.000106483	0.000244072	5.75284e-05	-6.2702e-06	0.000219237		Corynebacterium_mucifaciens	-0.519886	0.553159		Corynebacterium_mucifaciens	-1.69404	0.00559798		Corynebacterium_mucifaciens	-0.646055	0.632474		Corynebacterium_mucifaciens	-1.82021	0.0125212
Cupriavidus_gilardii	0.0202498	0.0250315	0.00589997	0.00868611	0.0318136		0.013395	0.0146431	0.00345142	0.00663034	0.0201597		0.015965	0.0222722	0.00524961	0.00567598	0.0262541		0.0145769	0.0157436	0.0037108	0.00730385	0.0218499		Cupriavidus_gilardii	-0.0892075	0.939902		Cupriavidus_gilardii	-0.929967	0.266579		Cupriavidus_gilardii	0.692176	0.644745		Cupriavidus_gilardii	-0.148584	0.936124
Delftia_acidovorans	0.000364063	0.000501694	0.00011825	0.000132297	0.000595829		0.000218657	0.000239939	5.6554e-05	0.000107813	0.000329501		0.00028393	0.000397995	9.38084e-05	0.000100068	0.000467791		0.000206066	0.000373486	8.80315e-05	3.35277e-05	0.000378605		Delftia_acidovorans	0.161229	0.871112		Delftia_acidovorans	-0.559078	0.489446		Delftia_acidovorans	0.802754	0.492262		Delftia_acidovorans	0.0824474	0.956559
Desulfobulbus_sp._oral_taxon_041	0.0044794	0.0127488	0.00300491	-0.00141012	0.0103689		0.000694287	0.00200706	0.000473069	-0.000232911	0.00162149		0.000413532	0.00164035	0.000386634	-0.000344255	0.00117132		0.000800832	0.00249292	0.000587586	-0.000350816	0.00195248		Desulfobulbus_sp._oral_taxon_041	3.67198	3.65636e-05		Desulfobulbus_sp._oral_taxon_041	-2.77149	0.000852659		Desulfobulbus_sp._oral_taxon_041	2.86878	0.00365843		Desulfobulbus_sp._oral_taxon_041	-3.57469	0.000149694
Desulfomicrobium_orale	1.18696e-06	5.03584e-06	1.18696e-06	-1.13944e-06	3.51335e-06		0	0	0	0	0		0	0	0	0	0		6.87884e-07	2.91844e-06	6.87884e-07	-6.60344e-07	2.03611e-06		Desulfomicrobium_orale	0.283428	NA		Desulfomicrobium_orale	0.212359	NA		Desulfomicrobium_orale	0.0945475	NA		Desulfomicrobium_orale	0.0234781	NA
Dialister_invisus	0.00310513	0.00428924	0.00101098	0.00112364	0.00508662		0.00317481	0.00332077	0.000782714	0.00164072	0.00470891		0.00493685	0.00754363	0.00177805	0.00145194	0.00842176		0.0041871	0.00687805	0.00162117	0.00100966	0.00736454		Dialister_invisus	-1.57398	0.0786032		Dialister_invisus	-1.29806	0.118775		Dialister_invisus	-0.711736	0.644745		Dialister_invisus	-0.43581	0.767939
Dialister_micraerophilus	0	0	0	0	0		0	0	0	0	0		0	0	0	0	0		3.92305e-06	1.66441e-05	3.92305e-06	-3.76598e-06	1.16121e-05		Dialister_micraerophilus	0.205739	NA		Dialister_micraerophilus	-0.110157	0.893379		Dialister_micraerophilus	0.0163194	NA		Dialister_micraerophilus	-0.299577	NA
Dialister_pneumosintes	0.000150641	0.000343412	8.0943e-05	-8.00456e-06	0.000309286		0.000405222	0.00129072	0.000304226	-0.000191051	0.0010015		0.000413972	0.00100464	0.000236796	-5.01403e-05	0.000878085		0.000288612	0.000532185	0.000125437	4.27596e-05	0.000534464		Dialister_pneumosintes	-0.613335	0.537831		Dialister_pneumosintes	-0.992667	0.218382		Dialister_pneumosintes	-0.909754	0.492262		Dialister_pneumosintes	-1.28909	0.182071
Dialister_sp._oral_taxon_119	0	0	0	0	0		0	0	0	0	0		1.83564e-06	7.78795e-06	1.83564e-06	-1.76215e-06	5.43342e-06		9.49781e-07	4.02958e-06	9.49781e-07	-9.11756e-07	2.81132e-06		Dialister_sp._oral_taxon_119	0.205519	NA		Dialister_sp._oral_taxon_119	0.361012	NA		Dialister_sp._oral_taxon_119	-0.132954	NA		Dialister_sp._oral_taxon_119	0.0225395	NA
Eikenella_corrodens	0.00577156	0.00793818	0.00187105	0.00210438	0.00943874		0.00289182	0.0030554	0.000720164	0.00148032	0.00430331		0.00394487	0.00660516	0.00155685	0.000893499	0.00699625		0.00277427	0.0022909	0.00053997	0.00171594	0.00383259		Eikenella_corrodens	-0.32191	0.729263		Eikenella_corrodens	-0.836908	0.243655		Eikenella_corrodens	0.543595	0.691959		Eikenella_corrodens	0.0285973	0.98273
Eikenella_sp._oral_taxon_011	7.01185e-07	2.97487e-06	7.01185e-07	-6.73112e-07	2.07548e-06		0	0	0	0	0		7.30965e-07	3.10122e-06	7.30965e-07	-7.017e-07	2.16363e-06		1.34172e-06	3.90641e-06	9.20749e-07	-4.6291e-07	3.14636e-06		Eikenella_sp._oral_taxon_011	0.28189	NA		Eikenella_sp._oral_taxon_011	0.0834945	NA		Eikenella_sp._oral_taxon_011	0.0187622	NA		Eikenella_sp._oral_taxon_011	-0.179633	NA
Erysipelotrichaceae_[G-1]_sp._oral_taxon_904	7.97138e-06	3.38197e-05	7.97138e-06	-7.65224e-06	2.3595e-05		0	0	0	0	0		0.00035556	0.000936326	0.000220694	-7.69927e-05	0.000788113		1.89956e-06	8.05916e-06	1.89956e-06	-1.82351e-06	5.62264e-06		Erysipelotrichaceae_[G-1]_sp._oral_taxon_904	0.708523	0.363308		Erysipelotrichaceae_[G-1]_sp._oral_taxon_904	1.74907	0.00197726		Erysipelotrichaceae_[G-1]_sp._oral_taxon_904	-1.09106	0.160061		Erysipelotrichaceae_[G-1]_sp._oral_taxon_904	-0.0505173	0.979572
Erysipelotrichaceae_[G-1]_sp._oral_taxon_905	1.68345e-05	5.1257e-05	1.20814e-05	-6.84455e-06	4.05136e-05		1.78065e-05	4.73582e-05	1.11624e-05	-4.07147e-06	3.96844e-05		0.000660963	0.00256917	0.00060556	-0.000525913	0.00184784		3.80281e-05	0.000120764	2.84644e-05	-1.7761e-05	9.38172e-05		Erysipelotrichaceae_[G-1]_sp._oral_taxon_905	-0.414788	0.584947		Erysipelotrichaceae_[G-1]_sp._oral_taxon_905	0.821447	0.172841		Erysipelotrichaceae_[G-1]_sp._oral_taxon_905	-0.82501	0.358095		Erysipelotrichaceae_[G-1]_sp._oral_taxon_905	0.411224	0.701078
Filifactor_alocis	0.00261968	0.00623466	0.00146952	-0.000260528	0.00549989		0.00280085	0.00426915	0.00100625	0.000828637	0.00477306		0.00164684	0.00598885	0.00141159	-0.00111981	0.0044135		0.00353217	0.0104869	0.00247179	-0.00131245	0.0083768		Filifactor_alocis	-1.13281	0.380831		Filifactor_alocis	-2.88586	0.0060042		Filifactor_alocis	1.59183	0.320731		Filifactor_alocis	-0.161219	0.937535
Fretibacterium_fastidiosum	0.00323224	0.00690274	0.00162699	4.33964e-05	0.00642108		0.000473453	0.00133161	0.000313864	-0.000141709	0.00108861		0.00367897	0.0136183	0.00320987	-0.00261225	0.00997019		0.00126681	0.00347612	0.000819329	-0.000339044	0.00287267		Fretibacterium_fastidiosum	0.996341	0.424586		Fretibacterium_fastidiosum	-2.21065	0.035274		Fretibacterium_fastidiosum	1.8078	0.212699		Fretibacterium_fastidiosum	-1.39919	0.313963
Fretibacterium_sp._oral_taxon_358	1.1562e-06	4.90535e-06	1.1562e-06	-1.10991e-06	3.42232e-06		0	0	0	0	0		0	0	0	0	0		0	0	0	0	0		Fretibacterium_sp._oral_taxon_358	0.28227	NA		Fretibacterium_sp._oral_taxon_358	0.285658	NA		Fretibacterium_sp._oral_taxon_358	0.093424	NA		Fretibacterium_sp._oral_taxon_358	0.0968123	NA
Fretibacterium_sp._oral_taxon_359	0.00341229	0.00782928	0.00184538	-0.000204592	0.00702917		0.00107977	0.00362837	0.000855215	-0.000596424	0.00275596		0.00779827	0.0321103	0.00756848	-0.00703567	0.0226322		0.00315788	0.0130159	0.00306788	-0.00285504	0.00917081		Fretibacterium_sp._oral_taxon_359	0.938966	0.401454		Fretibacterium_sp._oral_taxon_359	-0.734498	0.513549		Fretibacterium_sp._oral_taxon_359	2.95752	0.00648025		Fretibacterium_sp._oral_taxon_359	1.28405	0.302619
Fretibacterium_sp._oral_taxon_360	0.0142067	0.0300871	0.0070916	0.000307459	0.028106		0.00247084	0.00416322	0.00098128	0.000547569	0.00439411		0.0053082	0.0179229	0.00422446	-0.00297159	0.013588		0.00172549	0.00428601	0.00101022	-0.00025451	0.00370549		Fretibacterium_sp._oral_taxon_360	0.357718	0.823631		Fretibacterium_sp._oral_taxon_360	-0.529408	0.727438		Fretibacterium_sp._oral_taxon_360	1.56647	0.358095		Fretibacterium_sp._oral_taxon_360	0.679346	0.745409
Fretibacterium_sp._oral_taxon_361	0.000160732	0.000460904	0.000108636	-5.21907e-05	0.000373655		4.70676e-05	0.000150717	3.55244e-05	-2.25589e-05	0.000116694		0.000137128	0.000522506	0.000123156	-0.000104253	0.000378509		3.28279e-05	0.000128541	3.02975e-05	-2.6554e-05	9.22099e-05		Fretibacterium_sp._oral_taxon_361	-0.000778552	0.998763		Fretibacterium_sp._oral_taxon_361	1.39642	0.0194414		Fretibacterium_sp._oral_taxon_361	-0.698853	0.451769		Fretibacterium_sp._oral_taxon_361	0.698343	0.428059
Fretibacterium_sp._oral_taxon_362	0.00156614	0.00514812	0.00121342	-0.00081212	0.00394441		0.00359895	0.0110096	0.00259498	-0.00148711	0.00868502		0.000180111	0.000552238	0.000130164	-7.50053e-05	0.000435228		0.00402328	0.015975	0.00376534	-0.00335666	0.0114032		Fretibacterium_sp._oral_taxon_362	-3.63458	0.000170916		Fretibacterium_sp._oral_taxon_362	-1.79195	0.0636099		Fretibacterium_sp._oral_taxon_362	0.13071	0.965184		Fretibacterium_sp._oral_taxon_362	1.97334	0.0885812
Fusobacterium_gonidiaformans	0	0	0	0	0		0.000196056	0.000831793	0.000196056	-0.000188206	0.000580317		0	0	0	0	0		0	0	0	0	0		Fusobacterium_gonidiaformans	0.205469	NA		Fusobacterium_gonidiaformans	0.285639	NA		Fusobacterium_gonidiaformans	0.0166486	NA		Fusobacterium_gonidiaformans	0.0968183	NA
Fusobacterium_naviforme	0.0235054	0.0363085	0.00855799	0.00673203	0.0402787		0.0460675	0.0517723	0.0122029	0.0221503	0.0699847		0.0135632	0.0207711	0.00489579	0.00396763	0.0231588		0.0544339	0.0558954	0.0131747	0.028612	0.0802558		Fusobacterium_naviforme	-1.98647	0.0452597		Fusobacterium_naviforme	-2.71845	0.00197726		Fusobacterium_naviforme	0.542908	0.793298		Fusobacterium_naviforme	-0.18907	0.934645
Fusobacterium_nucleatum_subsp._animalis	0.0312067	0.0642154	0.0151357	0.0015412	0.0608721		0.0505994	0.0788766	0.0185914	0.0141609	0.0870378		0.0408551	0.0641445	0.015119	0.0112224	0.0704878		0.0373673	0.0521453	0.0122908	0.0132779	0.0614568		Fusobacterium_nucleatum_subsp._animalis	-1.66299	0.0822529		Fusobacterium_nucleatum_subsp._animalis	-1.30536	0.1438		Fusobacterium_nucleatum_subsp._animalis	-0.10907	0.971554		Fusobacterium_nucleatum_subsp._animalis	0.248556	0.897441
Fusobacterium_nucleatum_subsp._nucleatum	0.0110111	0.0434015	0.0102298	-0.00903897	0.0310612		0.0163447	0.0365659	0.00861867	-0.000547563	0.033237		0.0017237	0.00558118	0.0013155	-0.000854627	0.00430202		0.0103755	0.0274275	0.00646471	-0.0022951	0.0230461		Fusobacterium_nucleatum_subsp._nucleatum	-4.94119	1.76666e-07		Fusobacterium_nucleatum_subsp._nucleatum	-4.26063	4.03715e-06		Fusobacterium_nucleatum_subsp._nucleatum	1.24451	0.411292		Fusobacterium_nucleatum_subsp._nucleatum	1.92507	0.0970657
Fusobacterium_nucleatum_subsp._polymorphum	0.0259499	0.0371994	0.00876799	0.00876494	0.0431348		0.00473831	0.00675666	0.00159256	0.00161695	0.00785968		0.0290906	0.0795594	0.0187523	-0.00766326	0.0658446		0.0070438	0.0042632	0.00100485	0.00507434	0.00901327		Fusobacterium_nucleatum_subsp._polymorphum	1.30423	0.101872		Fusobacterium_nucleatum_subsp._polymorphum	0.492748	0.567148		Fusobacterium_nucleatum_subsp._polymorphum	-0.328984	0.834176		Fusobacterium_nucleatum_subsp._polymorphum	-1.14047	0.211385
Fusobacterium_nucleatum_subsp._vincentii	0.0423115	0.056318	0.0132743	0.0162944	0.0683287		0.0364495	0.0535804	0.012629	0.0116971	0.061202		0.0613506	0.102188	0.024086	0.0141429	0.108558		0.0550316	0.0809799	0.0190871	0.0176215	0.0924417		Fusobacterium_nucleatum_subsp._vincentii	-1.04756	0.363786		Fusobacterium_nucleatum_subsp._vincentii	-0.842992	0.435081		Fusobacterium_nucleatum_subsp._vincentii	-0.851072	0.644745		Fusobacterium_nucleatum_subsp._vincentii	-0.646499	0.714872
Fusobacterium_periodonticum	0.0053449	0.00965692	0.00227616	0.000883712	0.00980609		0.00180595	0.0019459	0.000458653	0.00090701	0.0027049		0.00359609	0.0050805	0.00119748	0.00124906	0.00594312		0.00150607	0.00185435	0.000437075	0.000649419	0.00236272		Fusobacterium_periodonticum	0.165164	0.869125		Fusobacterium_periodonticum	-0.229533	0.807089		Fusobacterium_periodonticum	0.357695	0.813232		Fusobacterium_periodonticum	-0.0370018	0.98273
Fusobacterium_sp._HOT_204	0.0045738	0.00659548	0.00155457	0.0015269	0.0076207		0.00148067	0.00281445	0.000663372	0.000180484	0.00278086		0.00515959	0.0110533	0.0026053	5.33026e-05	0.0102659		0.0017609	0.00264605	0.000623679	0.000538512	0.00298329		Fusobacterium_sp._HOT_204	0.519609	0.626972		Fusobacterium_sp._HOT_204	0.15002	0.900941		Fusobacterium_sp._HOT_204	-0.0439829	0.982871		Fusobacterium_sp._HOT_204	-0.413573	0.804166
Fusobacterium_sp._oral_taxon_203	0.016269	0.022947	0.00540866	0.00566823	0.0268698		0.0171477	0.0251679	0.00593214	0.0055209	0.0287744		0.00737661	0.0117768	0.00277581	0.00193611	0.0128171		0.0126419	0.0114234	0.00269252	0.0073646	0.0179191		Fusobacterium_sp._oral_taxon_203	-1.58646	0.0747395		Fusobacterium_sp._oral_taxon_203	-1.70881	0.0353145		Fusobacterium_sp._oral_taxon_203	0.56203	0.745163		Fusobacterium_sp._oral_taxon_203	0.439676	0.767939
Fusobacterium_sp._oral_taxon_205	0.000190058	0.000666478	0.00015709	-0.000117834	0.000497949		2.32579e-05	5.30923e-05	1.2514e-05	-1.26905e-06	4.77848e-05		0.000152416	0.000448791	0.000105781	-5.49114e-05	0.000359743		9.56972e-05	0.000281349	6.63145e-05	-3.42768e-05	0.000225671		Fusobacterium_sp._oral_taxon_205	0.927605	0.267644		Fusobacterium_sp._oral_taxon_205	0.168197	0.856615		Fusobacterium_sp._oral_taxon_205	0.247557	0.902691		Fusobacterium_sp._oral_taxon_205	-0.511851	0.685451
Fusobacterium_sp._oral_taxon_370	0.000835248	0.00208756	0.000492043	-0.000129139	0.00179964		0.00290253	0.00346223	0.000816056	0.00130309	0.00450197		0.0013056	0.00240765	0.000567488	0.000193339	0.00241785		0.00159909	0.00332891	0.000784631	6.12461e-05	0.00313694		Fusobacterium_sp._oral_taxon_370	-1.83144	0.0747395		Fusobacterium_sp._oral_taxon_370	-0.601496	0.593905		Fusobacterium_sp._oral_taxon_370	-0.546675	0.793298		Fusobacterium_sp._oral_taxon_370	0.683267	0.676219
Gemella_bergeri	0	0	0	0	0		0	0	0	0	0		0	0	0	0	0		1.51939e-06	6.4462e-06	1.51939e-06	-1.45855e-06	4.49733e-06		Gemella_bergeri	0.205511	NA		Gemella_bergeri	0.14107	NA		Gemella_bergeri	0.0165973	NA		Gemella_bergeri	-0.0478435	NA
Gemella_haemolysans	0.0023627	0.00483229	0.00113898	0.000130335	0.00459506		0.00112946	0.00144103	0.000339653	0.000463754	0.00179517		0.00256265	0.0053438	0.00125954	9.39922e-05	0.00503132		0.0013371	0.00155656	0.000366884	0.00061802	0.00205618		Gemella_haemolysans	-0.648211	0.512599		Gemella_haemolysans	-0.749182	0.400219		Gemella_haemolysans	-0.330844	0.866218		Gemella_haemolysans	-0.431815	0.768317
Gemella_morbillorum	0.00651526	0.0152772	0.00360087	-0.00054231	0.0135728		0.000559668	0.000843733	0.00019887	0.00016989	0.000949445		0.00324725	0.00379447	0.000894365	0.00149432	0.00500017		0.00129869	0.00128232	0.000302245	0.000706298	0.00189108		Gemella_morbillorum	2.28144	0.00166518		Gemella_morbillorum	0.104734	0.916035		Gemella_morbillorum	0.610441	0.644745		Gemella_morbillorum	-1.56626	0.0683849
Gemella_sanguinis	0.00366341	0.00577629	0.00136148	0.000994954	0.00633187		0.00546757	0.00446307	0.00105195	0.00340578	0.00752936		0.0024904	0.00356684	0.000840713	0.000842634	0.00413817		0.00790505	0.00622689	0.00146769	0.00502843	0.0107817		Gemella_sanguinis	-1.35627	0.114614		Gemella_sanguinis	-2.15177	0.00437166		Gemella_sanguinis	0.159586	0.940647		Gemella_sanguinis	-0.635919	0.613842
Gemella_sp._oral_taxon_928	2.05708e-06	8.72745e-06	2.05708e-06	-1.97472e-06	6.08888e-06		0	0	0	0	0		2.81908e-05	0.000119603	2.81908e-05	-2.70621e-05	8.34437e-05		0	0	0	0	0		Gemella_sp._oral_taxon_928	0.282803	0.729263		Gemella_sp._oral_taxon_928	0.945734	0.0977965		Gemella_sp._oral_taxon_928	-0.566543	NA		Gemella_sp._oral_taxon_928	0.0963879	0.936124
Granulicatella_adiacens	0.014496	0.0386039	0.00909902	-0.00333775	0.0323298		0.00448317	0.00548111	0.00129191	0.00195107	0.00701526		0.00893967	0.0136244	0.00321131	0.00264562	0.0152337		0.00338413	0.00339623	0.000800499	0.00181518	0.00495308		Granulicatella_adiacens	0.363548	0.710985		Granulicatella_adiacens	0.212674	0.829117		Granulicatella_adiacens	0.170706	0.93897		Granulicatella_adiacens	0.0198316	0.98273
Granulicatella_elegans	0.00106681	0.00260132	0.000613137	-0.000134921	0.00226853		0.000862358	0.000935061	0.000220396	0.00043039	0.00129433		0.000538122	0.000726338	0.0001712	0.000202577	0.000873667		0.00170779	0.00348571	0.00082159	9.75016e-05	0.00331808		Granulicatella_elegans	-1.30182	0.140618		Granulicatella_elegans	-3.01466	7.20539e-05		Granulicatella_elegans	0.532015	0.756414		Granulicatella_elegans	-1.18083	0.242712
Haemophilus_haemolyticus	0.000166592	0.000396125	9.33677e-05	-1.64051e-05	0.000349589		6.96906e-05	0.000155564	3.66669e-05	-2.17522e-06	0.000141556		4.74839e-05	0.000111889	2.63726e-05	-4.2053e-06	9.91732e-05		7.24455e-05	0.000184739	4.35435e-05	-1.28981e-05	0.000157789		Haemophilus_haemolyticus	0.37231	0.678353		Haemophilus_haemolyticus	-1.21862	0.0806785		Haemophilus_haemolyticus	0.725558	0.558092		Haemophilus_haemolyticus	-0.865366	0.336085
Haemophilus_influenzae	0	0	0	0	0		0.000216757	0.000919622	0.000216757	-0.000208079	0.000641593		0	0	0	0	0		0	0	0	0	0		Haemophilus_influenzae	0.205469	NA		Haemophilus_influenzae	0.285639	NA		Haemophilus_influenzae	0.0166486	NA		Haemophilus_influenzae	0.0968183	NA
Haemophilus_parahaemolyticus	0.000163736	0.000224132	5.28283e-05	6.01943e-05	0.000267278		0.00290394	0.00334119	0.000787527	0.00136041	0.00444746		0.000349814	0.000476458	0.000112302	0.000129706	0.000569922		0.00153659	0.00326023	0.000768443	3.0473e-05	0.00304271		Haemophilus_parahaemolyticus	-4.63965	6.18586e-12		Haemophilus_parahaemolyticus	-3.0392	5.2692e-06		Haemophilus_parahaemolyticus	-0.841042	0.487785		Haemophilus_parahaemolyticus	0.759406	0.44989
Haemophilus_parainfluenzae	0.0122384	0.0182159	0.00429353	0.00382321	0.0206535		0.0177657	0.0216904	0.00511248	0.00774542	0.027786		0.0207928	0.0327207	0.00771235	0.00567687	0.0359087		0.0186718	0.032101	0.00756627	0.00384218	0.0335014		Haemophilus_parainfluenzae	-1.63861	0.047944		Haemophilus_parainfluenzae	-0.793063	0.330576		Haemophilus_parainfluenzae	-1.06075	0.3482		Haemophilus_parainfluenzae	-0.215197	0.897441
Haemophilus_paraphrohaemolyticus	2.38487e-06	1.01181e-05	2.38487e-06	-2.28939e-06	7.05913e-06		7.76302e-05	0.000198287	4.67368e-05	-1.39722e-05	0.000169233		1.97714e-05	4.49516e-05	1.05952e-05	-9.94772e-07	4.05377e-05		4.51038e-05	9.34539e-05	2.20273e-05	1.93109e-06	8.82765e-05		Haemophilus_paraphrohaemolyticus	-2.15346	0.0023977		Haemophilus_paraphrohaemolyticus	-1.17925	0.0836487		Haemophilus_paraphrohaemolyticus	-0.31457	0.858696		Haemophilus_paraphrohaemolyticus	0.659641	0.441556
Haemophilus_pittmaniae	6.88499e-05	0.000281213	6.62825e-05	-6.10614e-05	0.000198761		6.2977e-05	0.000136391	3.21476e-05	-3.11243e-08	0.000125985		1.98526e-05	4.6887e-05	1.10514e-05	-1.80765e-06	4.15129e-05		8.11002e-05	0.000164949	3.88789e-05	4.89901e-06	0.000157301		Haemophilus_pittmaniae	-1.71134	0.0256414		Haemophilus_pittmaniae	-1.65199	0.011314		Haemophilus_pittmaniae	-0.73102	0.584534		Haemophilus_pittmaniae	-0.671672	0.450502
Haemophilus_sp._oral_taxon_036	0.000102057	0.000304984	7.18855e-05	-3.88362e-05	0.00024295		6.97718e-06	2.62981e-05	6.19853e-06	-5.17171e-06	1.91261e-05		8.6125e-05	0.000179767	4.23716e-05	3.07831e-06	0.000169172		2.60556e-05	5.00151e-05	1.17887e-05	2.9502e-06	4.9161e-05		Haemophilus_sp._oral_taxon_036	1.07914	0.123421		Haemophilus_sp._oral_taxon_036	0.164527	0.833566		Haemophilus_sp._oral_taxon_036	0.130251	0.93897		Haemophilus_sp._oral_taxon_036	-0.784358	0.372544
Haemophilus_sp._oral_taxon_908	0.000555721	0.00120645	0.000284363	-1.62107e-06	0.00111306		0.00214635	0.00363548	0.000856891	0.000466875	0.00382582		0.000362923	0.0006568	0.000154809	5.95022e-05	0.000666343		0.00195326	0.00328271	0.000773742	0.000436751	0.00346976		Haemophilus_sp._oral_taxon_908	-2.49492	0.00844139		Haemophilus_sp._oral_taxon_908	-3.0297	0.000571292		Haemophilus_sp._oral_taxon_908	0.676964	0.716818		Haemophilus_sp._oral_taxon_908	0.142176	0.936124
Haemophilus_sputorum	6.45791e-05	0.000186885	4.40492e-05	-2.17557e-05	0.000150914		4.15649e-05	6.55656e-05	1.5454e-05	1.12757e-05	7.18542e-05		4.35568e-05	0.000114625	2.70173e-05	-9.39627e-06	9.65098e-05		1.27475e-05	1.96542e-05	4.63254e-06	3.66787e-06	2.18271e-05		Haemophilus_sputorum	-0.486174	0.435843		Haemophilus_sputorum	0.325558	0.637184		Haemophilus_sputorum	0.0570008	0.972636		Haemophilus_sputorum	0.868732	0.182071
Johnsonella_ignava	0.00219461	0.00432125	0.00101853	0.00019833	0.00419089		0.00494252	0.00790247	0.00186263	0.00129183	0.00859321		0.00105668	0.00196743	0.000463728	0.000147788	0.00196557		0.00356007	0.00507234	0.00119556	0.00121681	0.00590333		Johnsonella_ignava	-1.80125	0.101872		Johnsonella_ignava	-2.37379	0.0171148		Johnsonella_ignava	0.992741	0.581977		Johnsonella_ignava	0.420205	0.834708
Johnsonella_sp._oral_taxon_166	0.00134264	0.00336591	0.000793353	-0.000212305	0.00289758		4.41991e-05	0.000187521	4.41991e-05	-4.24295e-05	0.000130828		0.000567218	0.00231342	0.000545279	-0.00050151	0.00163595		1.03183e-05	4.37767e-05	1.03183e-05	-9.90515e-06	3.05417e-05		Johnsonella_sp._oral_taxon_166	3.52372	1.46394e-06		Johnsonella_sp._oral_taxon_166	-0.211218	0.833566		Johnsonella_sp._oral_taxon_166	3.03682	0.000321174		Johnsonella_sp._oral_taxon_166	-0.698117	0.588906
Kingella_denitrificans	0.00048939	0.00142928	0.000336884	-0.00017089	0.00114967		0.000167362	0.000440187	0.000103753	-3.5991e-05	0.000370714		0.00053562	0.00143642	0.000338567	-0.000127959	0.0011992		0.00035925	0.000677242	0.000159627	4.63864e-05	0.000672114		Kingella_denitrificans	-0.548062	0.612255		Kingella_denitrificans	-1.60154	0.0607028		Kingella_denitrificans	-0.323971	0.88595		Kingella_denitrificans	-1.37745	0.186584
Kingella_kingae	2.07405e-06	8.79946e-06	2.07405e-06	-1.99102e-06	6.13912e-06		0	0	0	0	0		7.30965e-07	3.10122e-06	7.30965e-07	-7.017e-07	2.16363e-06		0	0	0	0	0		Kingella_kingae	0.283174	NA		Kingella_kingae	0.359952	NA		Kingella_kingae	0.0200315	NA		Kingella_kingae	0.0968094	NA
Kingella_oralis	0.00142418	0.00365613	0.000861758	-0.000264834	0.0031132		0.000747523	0.00150883	0.000355635	5.04903e-05	0.00144456		0.00172975	0.00191119	0.000450471	0.000846844	0.00261266		0.00146679	0.00187764	0.000442564	0.000599376	0.00233419		Kingella_oralis	-0.149914	0.892411		Kingella_oralis	-1.07851	0.172958		Kingella_oralis	-0.259118	0.907443		Kingella_oralis	-1.18772	0.227625
Kingella_sp._oral_taxon_012	5.39179e-06	1.99479e-05	4.70176e-06	-3.82348e-06	1.46071e-05		1.69327e-05	3.10661e-05	7.32235e-06	2.58112e-06	3.12842e-05		2.15446e-05	7.06297e-05	1.66476e-05	-1.10841e-05	5.41732e-05		4.65569e-05	0.00011651	2.74616e-05	-7.26691e-06	0.000100381		Kingella_sp._oral_taxon_012	-0.868818	0.249145		Kingella_sp._oral_taxon_012	-0.613531	0.312973		Kingella_sp._oral_taxon_012	-0.835807	0.410011		Kingella_sp._oral_taxon_012	-0.58052	0.4846
Kingella_sp._oral_taxon_932	2.31241e-06	9.81071e-06	2.31241e-06	-2.21983e-06	6.84464e-06		1.05758e-05	3.57395e-05	8.42389e-06	-5.9347e-06	2.70864e-05		0	0	0	0	0		9.46577e-07	4.01599e-06	9.46577e-07	-9.0868e-07	2.80183e-06		Kingella_sp._oral_taxon_932	-0.556819	0.391427		Kingella_sp._oral_taxon_932	0.213506	0.794498		Kingella_sp._oral_taxon_932	0.162905	NA		Kingella_sp._oral_taxon_932	0.93323	0.171764
Kocuria_sp._oral_taxon_189	0.0176977	0.0537636	0.0126722	-0.00713934	0.0425348		0.0372218	0.0450728	0.0106238	0.0163996	0.058044		0.012953	0.0268513	0.0063289	0.000548574	0.0253574		0.0134087	0.0138866	0.00327309	0.00699357	0.0198239		Kocuria_sp._oral_taxon_189	-1.70522	0.107145		Kocuria_sp._oral_taxon_189	-0.41931	0.734027		Kocuria_sp._oral_taxon_189	0.0414039	0.987049		Kocuria_sp._oral_taxon_189	1.32731	0.289197
Lachnoanaerobaculum_orale	0.000113666	0.000208257	4.90866e-05	1.74582e-05	0.000209874		0.000166198	0.000250653	5.90795e-05	5.04045e-05	0.000281992		0.000133914	0.000259118	6.10746e-05	1.42097e-05	0.000253618		0.000278865	0.000245321	5.78228e-05	0.000165535	0.000392196		Lachnoanaerobaculum_orale	-1.10047	0.184406		Lachnoanaerobaculum_orale	-2.41437	0.000507863		Lachnoanaerobaculum_orale	-0.362753	0.814713		Lachnoanaerobaculum_orale	-1.67665	0.046981
Lachnoanaerobaculum_saburreum	0.000983581	0.00113153	0.000266704	0.00046085	0.00150631		0.00116546	0.00141647	0.000333866	0.000511094	0.00181983		0.000500077	0.00090111	0.000212394	8.3793e-05	0.00091636		0.00291914	0.00475075	0.00111976	0.000724441	0.00511383		Lachnoanaerobaculum_saburreum	-0.901273	0.32533		Lachnoanaerobaculum_saburreum	-3.33404	5.76896e-06		Lachnoanaerobaculum_saburreum	0.758527	0.584534		Lachnoanaerobaculum_saburreum	-1.67424	0.0751246
Lachnoanaerobaculum_sp._oral_taxon_083	5.24092e-05	0.00020194	4.75977e-05	-4.08805e-05	0.000145699		2.74369e-05	0.000116405	2.74369e-05	-2.63384e-05	8.12122e-05		5.55858e-05	0.000164452	3.87616e-05	-2.03856e-05	0.000131557		3.09308e-05	0.000128277	3.02351e-05	-2.83289e-05	9.01905e-05		Lachnoanaerobaculum_sp._oral_taxon_083	0.746229	0.257118		Lachnoanaerobaculum_sp._oral_taxon_083	0.437449	0.515453		Lachnoanaerobaculum_sp._oral_taxon_083	0.331132	NA		Lachnoanaerobaculum_sp._oral_taxon_083	0.0223517	0.98273
Lachnoanaerobaculum_sp._oral_taxon_089	1.1672e-05	3.11025e-05	7.33094e-06	-2.69635e-06	2.60404e-05		4.10409e-05	0.000164274	3.87198e-05	-3.48485e-05	0.00011693		4.643e-05	0.000196986	4.643e-05	-4.45711e-05	0.000137431		3.02362e-05	0.000120678	2.84442e-05	-2.55134e-05	8.59858e-05		Lachnoanaerobaculum_sp._oral_taxon_089	0.143976	0.863432		Lachnoanaerobaculum_sp._oral_taxon_089	0.828621	0.143288		Lachnoanaerobaculum_sp._oral_taxon_089	-0.448895	0.670935		Lachnoanaerobaculum_sp._oral_taxon_089	0.23575	0.839499
Lachnoanaerobaculum_sp._oral_taxon_496	0	0	0	0	0		0	0	0	0	0		0	0	0	0	0		4.81519e-06	2.04291e-05	4.81519e-06	-4.62241e-06	1.42528e-05		Lachnoanaerobaculum_sp._oral_taxon_496	0.205794	NA		Lachnoanaerobaculum_sp._oral_taxon_496	-0.160785	0.831024		Lachnoanaerobaculum_sp._oral_taxon_496	0.0162531	NA		Lachnoanaerobaculum_sp._oral_taxon_496	-0.350327	NA
Lachnoanaerobaculum_umeaense	0.000792028	0.00154762	0.000364776	7.7079e-05	0.00150698		0.00134836	0.00136409	0.00032152	0.000718194	0.00197853		0.000770336	0.0010801	0.000254582	0.000271364	0.00126931		0.00139024	0.00143816	0.000338977	0.000725853	0.00205462		Lachnoanaerobaculum_umeaense	-1.23956	0.137151		Lachnoanaerobaculum_umeaense	-1.62272	0.0313564		Lachnoanaerobaculum_umeaense	0.0621173	0.977993		Lachnoanaerobaculum_umeaense	-0.321038	0.834708
Lachnospiraceae_[G-2]_sp._oral_taxon_088	0.000386759	0.000957701	0.000225732	-5.56676e-05	0.000829186		8.59796e-05	0.000223599	5.27027e-05	-1.73158e-05	0.000189275		1.87651e-06	5.6094e-06	1.32215e-06	-7.1485e-07	4.46787e-06		0.000376975	0.00134705	0.000317502	-0.000245318	0.000999268		Lachnospiraceae_[G-2]_sp._oral_taxon_088	0.282638	0.778021		Lachnospiraceae_[G-2]_sp._oral_taxon_088	-2.13242	0.00321918		Lachnospiraceae_[G-2]_sp._oral_taxon_088	1.52503	0.142622		Lachnospiraceae_[G-2]_sp._oral_taxon_088	-0.890024	0.330323
Lachnospiraceae_[G-2]_sp._oral_taxon_096	0.00128547	0.00288179	0.000679244	-4.58203e-05	0.00261677		0.000149351	0.000298298	7.03095e-05	1.15465e-05	0.000287155		0.000130605	0.000417723	9.84584e-05	-6.237e-05	0.00032358		0.000285964	0.00120178	0.000283262	-0.000269219	0.000841147		Lachnospiraceae_[G-2]_sp._oral_taxon_096	0.968919	0.257118		Lachnospiraceae_[G-2]_sp._oral_taxon_096	1.41414	0.098795		Lachnospiraceae_[G-2]_sp._oral_taxon_096	2.774	0.00139575		Lachnospiraceae_[G-2]_sp._oral_taxon_096	3.21922	0.000185592
Lachnospiraceae_[G-3]_sp._oral_taxon_100	0.000986564	0.00124653	0.000293809	0.000410709	0.00156242		0.000830032	0.000775683	0.00018283	0.000471692	0.00118837		0.000520877	0.000508315	0.000119811	0.000286052	0.000755702		0.00110606	0.00119127	0.000280784	0.000555736	0.00165639		Lachnospiraceae_[G-3]_sp._oral_taxon_100	-0.450659	0.584947		Lachnospiraceae_[G-3]_sp._oral_taxon_100	-2.28999	0.000377422		Lachnospiraceae_[G-3]_sp._oral_taxon_100	1.19729	0.197554		Lachnospiraceae_[G-3]_sp._oral_taxon_100	-0.642036	0.528328
Lachnospiraceae_[G-8]_sp._oral_taxon_500	0.00022027	0.000630913	0.000148708	-7.11917e-05	0.000511732		0.000131615	0.000352423	8.30668e-05	-3.11933e-05	0.000294423		0.000274602	0.000772552	0.000182092	-8.22927e-05	0.000631496		0.000321573	0.00105101	0.000247726	-0.000163962	0.000807107		Lachnospiraceae_[G-8]_sp._oral_taxon_500	-0.177727	0.873962		Lachnospiraceae_[G-8]_sp._oral_taxon_500	0.052153	0.960987		Lachnospiraceae_[G-8]_sp._oral_taxon_500	-0.203489	0.93897		Lachnospiraceae_[G-8]_sp._oral_taxon_500	0.026391	0.98273
Lactobacillus_casei	0	0	0	0	0		0	0	0	0	0		0	0	0	0	0		0	0	0	0	0		Lactobacillus_casei	0.205486	NA		Lactobacillus_casei	0.210979	NA		Lactobacillus_casei	0.0166278	NA		Lactobacillus_casei	0.02212	NA
Lactobacillus_crispatus	5.97589e-05	0.000128882	3.03777e-05	2.19661e-07	0.000119298		4.16377e-05	0.000130664	3.07978e-05	-1.87248e-05	0.000102		2.26655e-05	4.82692e-05	1.13772e-05	3.66707e-07	4.49644e-05		3.8624e-05	5.94521e-05	1.4013e-05	1.11591e-05	6.6089e-05		Lactobacillus_crispatus	0.0235063	0.983229		Lactobacillus_crispatus	-0.663864	0.293392		Lactobacillus_crispatus	0.42771	0.745163		Lactobacillus_crispatus	-0.259661	0.821016
Lactobacillus_fermentum	4.98211e-06	2.11373e-05	4.98211e-06	-4.78265e-06	1.47469e-05		0	0	0	0	0		9.17819e-07	3.89397e-06	9.17819e-07	-8.81073e-07	2.71671e-06		2.64718e-06	1.1231e-05	2.64718e-06	-2.5412e-06	7.83557e-06		Lactobacillus_fermentum	0.54681	0.458704		Lactobacillus_fermentum	-0.695782	0.238619		Lactobacillus_fermentum	0.278535	0.834176		Lactobacillus_fermentum	-0.964056	0.180763
Lactobacillus_gasseri	2.53104e-05	6.78617e-05	1.59952e-05	-6.03951e-06	5.66603e-05		6.73097e-06	2.36337e-05	5.57051e-06	-4.18702e-06	1.7649e-05		0.000134531	0.000570765	0.000134531	-0.000129145	0.000398206		3.25121e-05	0.000126543	2.98265e-05	-2.59468e-05	9.09709e-05		Lactobacillus_gasseri	0.556218	0.547269		Lactobacillus_gasseri	-0.863325	0.220928		Lactobacillus_gasseri	-0.330607	0.834176		Lactobacillus_gasseri	-1.75015	0.0403809
Lactobacillus_iners	0	0	0	0	0		3.26041e-05	0.000103852	2.44781e-05	-1.53721e-05	8.05802e-05		0	0	0	0	0		5.1197e-06	2.1721e-05	5.1197e-06	-4.91473e-06	1.51541e-05		Lactobacillus_iners	-1.08924	0.0869318		Lactobacillus_iners	-0.110436	0.900941		Lactobacillus_iners	0.0136256	0.987049		Lactobacillus_iners	0.992427	0.140476
Lactobacillus_jensenii	4.92034e-06	2.08752e-05	4.92034e-06	-4.72335e-06	1.4564e-05		0	0	0	0	0		0	0	0	0	0		3.94914e-06	1.67548e-05	3.94914e-06	-3.79103e-06	1.16893e-05		Lactobacillus_jensenii	0.283709	NA		Lactobacillus_jensenii	0.00730097	NA		Lactobacillus_jensenii	0.0945232	NA		Lactobacillus_jensenii	-0.181885	NA
Lactobacillus_oris	0	0	0	0	0		0	0	0	0	0		1.68163e-05	7.13457e-05	1.68163e-05	-1.61431e-05	4.97757e-05		0	0	0	0	0		Lactobacillus_oris	0.20557	NA		Lactobacillus_oris	0.510587	NA		Lactobacillus_oris	-0.208252	NA		Lactobacillus_oris	0.0967658	NA
Lactobacillus_paracasei	0	0	0	0	0		3.29304e-06	9.75462e-06	2.29919e-06	-1.21328e-06	7.79937e-06		0	0	0	0	0		1.74276e-06	7.39388e-06	1.74276e-06	-1.67298e-06	5.15849e-06		Lactobacillus_paracasei	-0.018668	NA		Lactobacillus_paracasei	0.140048	NA		Lactobacillus_paracasei	0.0165108	NA		Lactobacillus_paracasei	0.175226	NA
Lactobacillus_pentosus	2.12872e-05	4.49962e-05	1.06057e-05	5.0037e-07	4.2074e-05		7.20157e-05	0.000127582	3.00714e-05	1.30768e-05	0.000130955		4.39629e-05	0.00010858	2.55925e-05	-6.19746e-06	9.41232e-05		3.24564e-05	8.21421e-05	1.93611e-05	-5.4906e-06	7.04035e-05		Lactobacillus_pentosus	-1.35332	0.0533483		Lactobacillus_pentosus	0.475915	0.515453		Lactobacillus_pentosus	-0.955925	0.329057		Lactobacillus_pentosus	0.873312	0.270348
Lactobacillus_reuteri_genosp._2	2.05708e-06	8.72745e-06	2.05708e-06	-1.97472e-06	6.08888e-06		6.10514e-07	2.59019e-06	6.10514e-07	-5.86071e-07	1.8071e-06		0	0	0	0	0		2.14828e-05	5.81996e-05	1.37178e-05	-5.40351e-06	4.83692e-05		Lactobacillus_reuteri_genosp._2	0.205654	0.817508		Lactobacillus_reuteri_genosp._2	-0.962216	0.0905814		Lactobacillus_reuteri_genosp._2	0.0902998	0.965184		Lactobacillus_reuteri_genosp._2	-1.07757	0.101858
Lactobacillus_salivarius	5.51995e-06	1.81107e-05	4.26874e-06	-2.84662e-06	1.38865e-05		1.22103e-06	5.18038e-06	1.22103e-06	-1.17214e-06	3.6142e-06		0	0	0	0	0		7.05916e-06	2.99495e-05	7.05916e-06	-6.77654e-06	2.08948e-05		Lactobacillus_salivarius	0.275415	NA		Lactobacillus_salivarius	-0.220123	0.771572		Lactobacillus_salivarius	0.236706	NA		Lactobacillus_salivarius	-0.258833	0.813596
Lactobacillus_sp._oral_taxon_052	0	0	0	0	0		0	0	0	0	0		1.12109e-05	4.75638e-05	1.12109e-05	-1.0762e-05	3.31838e-05		0	0	0	0	0		Lactobacillus_sp._oral_taxon_052	0.205523	NA		Lactobacillus_sp._oral_taxon_052	0.439288	NA		Lactobacillus_sp._oral_taxon_052	-0.136975	NA		Lactobacillus_sp._oral_taxon_052	0.0967901	NA
Lactobacillus_ultunensis	5.428e-06	2.3029e-05	5.428e-06	-5.21068e-06	1.60667e-05		0	0	0	0	0		0.00291483	0.0123666	0.00291483	-0.00279813	0.00862779		6.17676e-06	2.62058e-05	6.17676e-06	-5.92947e-06	1.8283e-05		Lactobacillus_ultunensis	0.283485	NA		Lactobacillus_ultunensis	-0.249503	0.734792		Lactobacillus_ultunensis	0.177256	NA		Lactobacillus_ultunensis	-0.355732	NA
Lactobacillus_vaginalis	0	0	0	0	0		2.75341e-06	1.16817e-05	2.75341e-06	-2.64317e-06	8.14999e-06		0	0	0	0	0		3.33945e-05	0.00012671	2.98659e-05	-2.51415e-05	9.19305e-05		Lactobacillus_vaginalis	-0.0767303	0.939902		Lactobacillus_vaginalis	-1.70591	0.00512806		Lactobacillus_vaginalis	0.0119685	0.987049		Lactobacillus_vaginalis	-1.61721	0.0221684
Lautropia_mirabilis	0.0168431	0.0284088	0.00669602	0.00371916	0.0299671		0.0207966	0.0359186	0.0084661	0.00420332	0.0373898		0.0220209	0.0360142	0.00848863	0.00538353	0.0386583		0.017059	0.0218234	0.00514382	0.0069773	0.0271407		Lautropia_mirabilis	-1.64984	0.0505884		Lautropia_mirabilis	-0.486576	0.604612		Lautropia_mirabilis	-1.08604	0.3448		Lautropia_mirabilis	0.0772328	0.970819
Leptotrichia_buccalis	0.00602898	0.0110522	0.00260503	0.000923207	0.0111348		0.00354767	0.0103005	0.00242786	-0.00121084	0.00830619		0.00223087	0.00532871	0.00125599	-0.000230824	0.00469257		0.00885625	0.0238946	0.00563202	-0.0021823	0.0198948		Leptotrichia_buccalis	0.0803806	0.945927		Leptotrichia_buccalis	-2.4057	0.0080941		Leptotrichia_buccalis	1.96453	0.116237		Leptotrichia_buccalis	-0.521553	0.75866
Leptotrichia_goodfellowii	0.00270886	0.0060612	0.00142864	-9.12258e-05	0.00550894		0.00219243	0.00292661	0.000689809	0.000840426	0.00354443		0.0019904	0.00420537	0.000991215	4.76522e-05	0.00393314		0.00221214	0.00486581	0.00114688	-3.57074e-05	0.00445999		Leptotrichia_goodfellowii	-0.452989	0.737012		Leptotrichia_goodfellowii	-1.41316	0.168455		Leptotrichia_goodfellowii	0.931738	0.610899		Leptotrichia_goodfellowii	-0.0284338	0.98273
Leptotrichia_hofstadii	0.00245323	0.00404998	0.000954589	0.000582267	0.00432419		0.00533848	0.0111509	0.0026283	0.00018711	0.0104899		0.00798615	0.0295541	0.00696596	-0.00566688	0.0216392		0.00404201	0.00958033	0.00225811	-0.000383791	0.00846782		Leptotrichia_hofstadii	-1.67434	0.130271		Leptotrichia_hofstadii	-1.45438	0.155822		Leptotrichia_hofstadii	-0.481528	0.81916		Leptotrichia_hofstadii	-0.261569	0.897542
Leptotrichia_hongkongensis	0.00407887	0.0108828	0.0025651	-0.000948635	0.00910637		0.00205965	0.00428553	0.00101011	7.98732e-05	0.00403942		0.00164491	0.00277127	0.000653195	0.00036467	0.00292515		0.00154753	0.00250145	0.000589598	0.000391937	0.00270312		Leptotrichia_hongkongensis	-1.15591	0.251466		Leptotrichia_hongkongensis	-1.50906	0.0842604		Leptotrichia_hongkongensis	0.473142	0.796595		Leptotrichia_hongkongensis	0.119994	0.943867
Leptotrichia_shahii	0.00173565	0.002856	0.000673166	0.00041627	0.00305503		0.0011962	0.00191799	0.000452075	0.000310149	0.00208225		0.000878893	0.00240817	0.00056761	-0.000233603	0.00199139		0.00202278	0.00455938	0.00107466	-8.35073e-05	0.00412907		Leptotrichia_shahii	-0.922751	0.401454		Leptotrichia_shahii	-2.35157	0.00917718		Leptotrichia_shahii	0.680517	0.716818		Leptotrichia_shahii	-0.748304	0.613842
Leptotrichia_sp._oral_taxon_212	0.00196463	0.00386667	0.000911383	0.000178353	0.00375091		0.000899399	0.000873824	0.000205962	0.00049572	0.00130308		0.00119287	0.00154218	0.000363496	0.000480426	0.00190531		0.00138686	0.00179182	0.000422337	0.000559094	0.00221462		Leptotrichia_sp._oral_taxon_212	-0.475766	0.626963		Leptotrichia_sp._oral_taxon_212	-1.42009	0.0654744		Leptotrichia_sp._oral_taxon_212	0.073522	0.972636		Leptotrichia_sp._oral_taxon_212	-0.870797	0.422803
Leptotrichia_sp._oral_taxon_215	0.000992405	0.00175445	0.000413527	0.000181906	0.0018029		0.000213727	0.000319572	7.53238e-05	6.6095e-05	0.000361359		0.000722469	0.000873641	0.000205919	0.000318875	0.00112606		0.000195434	0.000464607	0.000109509	-1.91996e-05	0.000410068		Leptotrichia_sp._oral_taxon_215	0.815797	0.347173		Leptotrichia_sp._oral_taxon_215	0.109399	0.916035		Leptotrichia_sp._oral_taxon_215	0.541271	0.716818		Leptotrichia_sp._oral_taxon_215	-0.165128	0.921905
Leptotrichia_sp._oral_taxon_217	3.42929e-05	0.000108101	2.54797e-05	-1.56465e-05	8.42322e-05		0.000321606	0.000732013	0.000172537	-1.65602e-05	0.000659772		1.23971e-05	3.4304e-05	8.08553e-06	-3.45022e-06	2.82445e-05		0.000113814	0.000205122	4.83478e-05	1.90541e-05	0.000208574		Leptotrichia_sp._oral_taxon_217	-2.51656	0.00118851		Leptotrichia_sp._oral_taxon_217	-1.96411	0.0119472		Leptotrichia_sp._oral_taxon_217	0.892665	0.522334		Leptotrichia_sp._oral_taxon_217	1.44511	0.0970657
Leptotrichia_sp._oral_taxon_218	3.12325e-05	0.000102078	2.40601e-05	-1.59244e-05	7.83895e-05		4.43345e-05	0.000146415	3.45103e-05	-2.33045e-05	0.000111973		0	0	0	0	0		4.35037e-05	9.14729e-05	2.15604e-05	1.24613e-06	8.57612e-05		Leptotrichia_sp._oral_taxon_218	0.078079	0.934723		Leptotrichia_sp._oral_taxon_218	-1.76268	0.00383582		Leptotrichia_sp._oral_taxon_218	0.454358	0.756414		Leptotrichia_sp._oral_taxon_218	-1.3864	0.04448
Leptotrichia_sp._oral_taxon_219	0.000687502	0.0014972	0.000352893	-4.1547e-06	0.00137916		0.000111432	0.000325702	7.67686e-05	-3.90313e-05	0.000261896		0.000684344	0.00175866	0.00041452	-0.0001281	0.00149679		0.000519865	0.00135218	0.000318713	-0.0001048	0.00114453		Leptotrichia_sp._oral_taxon_219	1.66587	0.0452597		Leptotrichia_sp._oral_taxon_219	-1.11514	0.1438		Leptotrichia_sp._oral_taxon_219	0.618156	0.670935		Leptotrichia_sp._oral_taxon_219	-2.16285	0.01552
Leptotrichia_sp._oral_taxon_221	3.05264e-05	6.50422e-05	1.53306e-05	4.78953e-07	6.05738e-05		6.06572e-05	0.000158961	3.74676e-05	-1.27779e-05	0.000134092		5.1256e-05	0.000113622	2.67808e-05	-1.23347e-06	0.000103746		4.80717e-05	6.25223e-05	1.47367e-05	1.91884e-05	7.6955e-05		Leptotrichia_sp._oral_taxon_221	-1.35045	0.0341774		Leptotrichia_sp._oral_taxon_221	-0.900664	0.132698		Leptotrichia_sp._oral_taxon_221	-0.199877	0.915541		Leptotrichia_sp._oral_taxon_221	0.249915	0.813596
Leptotrichia_sp._oral_taxon_223	0.000606941	0.00134099	0.000316075	-1.25554e-05	0.00122644		0.00377314	0.00870543	0.00205189	-0.000248486	0.00779477		0.00121141	0.00477066	0.00112446	-0.00099248	0.00341531		0.000797845	0.00176516	0.000416053	-1.7604e-05	0.00161329		Leptotrichia_sp._oral_taxon_223	-3.27115	0.00232523		Leptotrichia_sp._oral_taxon_223	-1.56547	0.137321		Leptotrichia_sp._oral_taxon_223	0.152557	0.965184		Leptotrichia_sp._oral_taxon_223	1.85824	0.143978
Leptotrichia_sp._oral_taxon_225	0.00187155	0.0019825	0.000467281	0.000955694	0.0027874		0.0053697	0.00993141	0.00234086	0.000781707	0.0099577		0.00286453	0.00491826	0.00115925	0.000592447	0.0051366		0.00756463	0.0148335	0.00349629	0.000712027	0.0144172		Leptotrichia_sp._oral_taxon_225	-2.48537	0.0044506		Leptotrichia_sp._oral_taxon_225	-3.11914	0.000107997		Leptotrichia_sp._oral_taxon_225	0.0582189	0.982871		Leptotrichia_sp._oral_taxon_225	-0.575551	0.705766
Leptotrichia_sp._oral_taxon_392	0.00208428	0.00284726	0.000671104	0.00076894	0.00339962		0.000849061	0.00110536	0.000260535	0.000338422	0.0013597		0.000705171	0.000896473	0.000211301	0.000291029	0.00111931		0.000911771	0.00104613	0.000246574	0.000428494	0.00139505		Leptotrichia_sp._oral_taxon_392	0.51852	0.572843		Leptotrichia_sp._oral_taxon_392	-1.66098	0.0243927		Leptotrichia_sp._oral_taxon_392	1.66555	0.0875643		Leptotrichia_sp._oral_taxon_392	-0.513948	0.689491
Leptotrichia_sp._oral_taxon_417	0.00739205	0.0136888	0.00322647	0.00106828	0.0137158		0.00329914	0.00747576	0.00176205	-0.000154422	0.0067527		0.00140561	0.00176099	0.000415069	0.000592092	0.00221913		0.00182236	0.00331672	0.000781758	0.000290139	0.00335457		Leptotrichia_sp._oral_taxon_417	1.12725	0.257118		Leptotrichia_sp._oral_taxon_417	-2.16927	0.00994133		Leptotrichia_sp._oral_taxon_417	2.54017	0.00975215		Leptotrichia_sp._oral_taxon_417	-0.756352	0.581207
Leptotrichia_sp._oral_taxon_463	0.000355148	0.00132225	0.000311657	-0.000255688	0.000965984		0.000573181	0.00181106	0.00042687	-0.000263469	0.00140983		0.000234758	0.00073775	0.000173889	-0.000106059	0.000575575		0.000554084	0.00202709	0.00047779	-0.000382367	0.00149054		Leptotrichia_sp._oral_taxon_463	-0.313567	0.781902		Leptotrichia_sp._oral_taxon_463	-0.0472078	0.962372		Leptotrichia_sp._oral_taxon_463	-0.572385	0.717199		Leptotrichia_sp._oral_taxon_463	-0.306026	0.839499
Leptotrichia_sp._oral_taxon_498	0.00424335	0.00841173	0.00198266	0.000357397	0.0081293		0.00116485	0.00172165	0.000405796	0.000369506	0.0019602		0.000652887	0.00148474	0.000349957	-3.30162e-05	0.00133879		0.00545023	0.0105485	0.0024863	0.000577166	0.0103233		Leptotrichia_sp._oral_taxon_498	0.0516872	0.976347		Leptotrichia_sp._oral_taxon_498	-4.72943	6.98424e-07		Leptotrichia_sp._oral_taxon_498	2.61778	0.0292435		Leptotrichia_sp._oral_taxon_498	-2.16333	0.0745332
Leptotrichia_sp._oral_taxon_847	1.55466e-05	4.90871e-05	1.15699e-05	-7.13008e-06	3.82233e-05		0	0	0	0	0		0	0	0	0	0		1.47053e-05	6.23892e-05	1.47053e-05	-1.41165e-05	4.35271e-05		Leptotrichia_sp._oral_taxon_847	0.429216	0.573138		Leptotrichia_sp._oral_taxon_847	-0.552443	0.369213		Leptotrichia_sp._oral_taxon_847	0.237235	NA		Leptotrichia_sp._oral_taxon_847	-0.744424	0.330417
Leptotrichia_sp._oral_taxon_879	0.000117265	0.000497514	0.000117265	-0.00011257	0.000347101		3.18262e-06	1.0811e-05	2.54817e-06	-1.81171e-06	8.17694e-06		0	0	0	0	0		2.54579e-06	1.08009e-05	2.54579e-06	-2.44387e-06	7.53545e-06		Leptotrichia_sp._oral_taxon_879	1.21114	0.0513339		Leptotrichia_sp._oral_taxon_879	0.0159596	0.985279		Leptotrichia_sp._oral_taxon_879	1.2996	0.106156		Leptotrichia_sp._oral_taxon_879	0.104415	0.936124
Leptotrichia_sp._oral_taxon_909	0.00130954	0.00544231	0.00128276	-0.00120463	0.00382371		0.000104425	0.000164405	3.87506e-05	2.84757e-05	0.000180375		0.00023394	0.000766027	0.000180554	-0.000119939	0.00058782		4.9453e-05	7.04975e-05	1.66164e-05	1.68854e-05	8.20205e-05		Leptotrichia_sp._oral_taxon_909	-1.47632	0.0533483		Leptotrichia_sp._oral_taxon_909	0.968912	0.165283		Leptotrichia_sp._oral_taxon_909	-1.71287	0.054482		Leptotrichia_sp._oral_taxon_909	0.73237	0.451009
Leptotrichia_wadei	0.00545491	0.0132676	0.00312721	-0.000674309	0.0115841		0.00271251	0.00707152	0.00166677	-0.000554307	0.00597932		0.0018738	0.00304781	0.000718377	0.000465805	0.00328179		0.00325642	0.00613954	0.0014471	0.000420154	0.00609269		Leptotrichia_wadei	0.978274	0.352927		Leptotrichia_wadei	-2.27918	0.00875557		Leptotrichia_wadei	1.48604	0.233627		Leptotrichia_wadei	-1.77142	0.0960497
Megasphaera_micronuciformis	0.000172911	0.000307103	7.23848e-05	3.10393e-05	0.000314783		6.03284e-05	9.2451e-05	2.17909e-05	1.7619e-05	0.000103038		0.000224599	0.000748592	0.000176445	-0.000121227	0.000570424		0.000156093	0.000429359	0.000101201	-4.22572e-05	0.000354443		Megasphaera_micronuciformis	0.40408	0.644113		Megasphaera_micronuciformis	-0.184509	0.833566		Megasphaera_micronuciformis	0.151117	0.93897		Megasphaera_micronuciformis	-0.437471	0.727718
Megasphaera_sp._oral_taxon_123	0	0	0	0	0		0	0	0	0	0		7.34255e-06	3.11518e-05	7.34255e-06	-7.04858e-06	2.17337e-05		0.000151987	0.000640572	0.000150984	-0.000143937	0.000447911		Megasphaera_sp._oral_taxon_123	0.205896	NA		Megasphaera_sp._oral_taxon_123	0.730602	0.203432		Megasphaera_sp._oral_taxon_123	-0.502418	NA		Megasphaera_sp._oral_taxon_123	0.0222887	0.98273
Microbacterium_flavescens	0.00874645	0.0369652	0.00871278	-0.00833028	0.0258232		0.000443782	0.00151176	0.000356325	-0.000254603	0.00114217		0.00762416	0.0321681	0.00758209	-0.00723648	0.0224848		0.000192709	0.000383224	9.03267e-05	1.56715e-05	0.000369746		Microbacterium_flavescens	-1.3915	0.0291334		Microbacterium_flavescens	-1.22261	0.0356609		Microbacterium_flavescens	-0.267205	0.853578		Microbacterium_flavescens	-0.0983128	0.936124
Microbacterium_ginsengisoli	7.11787e-06	1.44088e-05	3.39618e-06	4.61483e-07	1.37743e-05		0	0	0	0	0		1.33773e-05	3.70677e-05	8.73694e-06	-3.74678e-06	3.05014e-05		9.73736e-06	3.05856e-05	7.2091e-06	-4.39223e-06	2.38669e-05		Microbacterium_ginsengisoli	0.49574	0.477275		Microbacterium_ginsengisoli	0.0169226	0.982743		Microbacterium_ginsengisoli	0.0119295	NA		Microbacterium_ginsengisoli	-0.466888	0.613842
Mitsuokella_multacida	2.10355e-06	8.92462e-06	2.10355e-06	-2.01934e-06	6.22644e-06		0	0	0	0	0		0	0	0	0	0		0	0	0	0	0		Mitsuokella_multacida	0.423045	NA		Mitsuokella_multacida	0.285753	NA		Mitsuokella_multacida	0.234075	NA		Mitsuokella_multacida	0.0967833	NA
Mitsuokella_sp._oral_taxon_131	0	0	0	0	0		6.10514e-07	2.59019e-06	6.10514e-07	-5.86071e-07	1.8071e-06		0	0	0	0	0		2.35062e-05	6.82308e-05	1.60822e-05	-8.01427e-06	5.50267e-05		Mitsuokella_sp._oral_taxon_131	0.133192	0.89761		Mitsuokella_sp._oral_taxon_131	-2.01079	0.000871218		Mitsuokella_sp._oral_taxon_131	0.011749	0.987049		Mitsuokella_sp._oral_taxon_131	-2.13223	0.00208703
Mitsuokella_sp._oral_taxon_521	5.428e-06	2.3029e-05	5.428e-06	-5.21068e-06	1.60667e-05		1.33494e-05	5.66365e-05	1.33494e-05	-1.28149e-05	3.95136e-05		4.65471e-06	1.38832e-05	3.2723e-06	-1.75888e-06	1.10683e-05		0.000240074	0.000777401	0.000183235	-0.00011906	0.000599209		Mitsuokella_sp._oral_taxon_521	-0.121297	0.907614		Mitsuokella_sp._oral_taxon_521	-1.95976	0.00147873		Mitsuokella_sp._oral_taxon_521	-0.129457	0.954446		Mitsuokella_sp._oral_taxon_521	-1.96792	0.00620108
Mogibacterium_diversum	0.000977424	0.00247349	0.000583007	-0.000165249	0.0021201		8.71099e-05	0.000190361	4.48686e-05	-8.30907e-07	0.000175051		0.00185614	0.00645968	0.00152256	-0.00112802	0.00484031		0.000149835	0.000233878	5.51255e-05	4.17908e-05	0.000257879		Mogibacterium_diversum	1.34689	0.0943316		Mogibacterium_diversum	-0.0273177	0.978885		Mogibacterium_diversum	0.190615	0.93897		Mogibacterium_diversum	-1.18359	0.192844
Mogibacterium_neglectum	7.93991e-06	3.36862e-05	7.93991e-06	-7.62203e-06	2.35018e-05		0	0	0	0	0		7.30965e-07	3.10122e-06	7.30965e-07	-7.017e-07	2.16363e-06		0	0	0	0	0		Mogibacterium_neglectum	0.284505	NA		Mogibacterium_neglectum	0.359947	NA		Mogibacterium_neglectum	0.0213635	NA		Mogibacterium_neglectum	0.096806	NA
Mogibacterium_pumilum	7.64758e-05	0.000202918	4.78282e-05	-1.72657e-05	0.000170217		0.000181502	0.000255256	6.01644e-05	6.35819e-05	0.000299422		0.000244413	0.000675007	0.000159101	-6.74187e-05	0.000556245		0.000223498	0.000265507	6.25806e-05	0.000100843	0.000346154		Mogibacterium_pumilum	-1.48278	0.100214		Mogibacterium_pumilum	-1.02371	0.211295		Mogibacterium_pumilum	-1.81411	0.0997319		Mogibacterium_pumilum	-1.35504	0.171764
Mogibacterium_timidum	0.00368877	0.0105177	0.00247905	-0.00117008	0.00854762		0.000274782	0.000656594	0.000154761	-2.85435e-05	0.000578108		0.00339293	0.00752264	0.0017731	-8.22927e-05	0.00686815		0.000410657	0.000981284	0.000231291	-4.26643e-05	0.000863979		Mogibacterium_timidum	0.956032	0.408812		Mogibacterium_timidum	2.03761	0.0353145		Mogibacterium_timidum	-1.44713	0.316832		Mogibacterium_timidum	-0.36556	0.850621
Moraxella_catarrhalis	0	0	0	0	0		6.10514e-07	2.59019e-06	6.10514e-07	-5.86071e-07	1.8071e-06		0	0	0	0	0		3.90955e-05	0.000155541	3.66613e-05	-3.27593e-05	0.00011095		Moraxella_catarrhalis	0.12781	NA		Moraxella_catarrhalis	0.072772	NA		Moraxella_catarrhalis	0.0165245	NA		Moraxella_catarrhalis	-0.0385134	NA
Moraxella_osloensis	0.000102072	0.000280948	6.622e-05	-2.77171e-05	0.000231861		0.000201538	0.000382221	9.00903e-05	2.49641e-05	0.000378112		9.63782e-05	0.000138597	3.26675e-05	3.2351e-05	0.000160405		0.000179364	0.000385187	9.07895e-05	1.42024e-06	0.000357308		Moraxella_osloensis	-1.34865	0.0905104		Moraxella_osloensis	-1.18503	0.112101		Moraxella_osloensis	0.11997	0.963222		Moraxella_osloensis	0.283587	0.839499
Mycoplasma_faucium	8.86414e-05	0.000365817	8.62238e-05	-8.03542e-05	0.000257637		9.64263e-06	2.76525e-05	6.51777e-06	-3.13196e-06	2.24172e-05		0.000115206	0.00038944	9.17919e-05	-6.47023e-05	0.000295115		4.81609e-05	0.000150574	3.54907e-05	-2.13997e-05	0.000117721		Mycoplasma_faucium	0.443903	0.572843		Mycoplasma_faucium	0.522519	0.451153		Mycoplasma_faucium	-0.086276	0.965184		Mycoplasma_faucium	-0.00765996	0.993329
Mycoplasma_salivarium	6.6927e-05	0.000262672	6.19123e-05	-5.4419e-05	0.000188273		6.46896e-05	0.000137842	3.24897e-05	1.01085e-06	0.000128368		3.70139e-05	8.81033e-05	2.07661e-05	-3.68699e-06	7.77148e-05		5.5433e-05	9.2249e-05	2.17433e-05	1.28169e-05	9.80491e-05		Mycoplasma_salivarium	-0.77646	0.316356		Mycoplasma_salivarium	-1.45271	0.0365465		Mycoplasma_salivarium	0.811767	0.492262		Mycoplasma_salivarium	0.135514	0.93084
Neisseria_bacilliformis	0.000154257	0.000430072	0.000101369	-4.44226e-05	0.000352936		3.21898e-05	6.26277e-05	1.47615e-05	3.25777e-06	6.11217e-05		0.000238514	0.000881919	0.00020787	-0.000168905	0.000645932		0.000886156	0.00210769	0.000496787	-8.75292e-05	0.00185984		Neisseria_bacilliformis	0.820635	0.458704		Neisseria_bacilliformis	-3.33853	8.33998e-05		Neisseria_bacilliformis	-0.359929	0.873906		Neisseria_bacilliformis	-4.5191	8.54221e-07
Neisseria_elongata	0.00323701	0.00566892	0.00133618	0.000618152	0.00585587		0.00313017	0.00500303	0.00117922	0.000818928	0.0054414		0.00167739	0.00394327	0.000929437	-0.000144269	0.00349906		0.00403964	0.00692949	0.0016333	0.000838439	0.00724085		Neisseria_elongata	-1.57623	0.0613337		Neisseria_elongata	-3.34782	5.2692e-06		Neisseria_elongata	1.14102	0.320731		Neisseria_elongata	-0.630565	0.613842
Neisseria_flava	0.000264226	0.000495968	0.000116901	3.5104e-05	0.000493347		0.00233879	0.00627768	0.00147966	-0.000561303	0.00523887		0.00278014	0.00589432	0.0013893	5.71557e-05	0.00550313		0.00140364	0.00315099	0.000742696	-5.20183e-05	0.0028593		Neisseria_flava	-3.63047	0.000460765		Neisseria_flava	-0.913928	0.400219		Neisseria_flava	-2.43038	0.0549023		Neisseria_flava	0.286159	0.897441
Neisseria_flavescens	0.000587336	0.00060657	0.00014297	0.00030712	0.000867552		0.00168277	0.00212405	0.000500644	0.000701527	0.00266401		0.000563482	0.000904307	0.000213147	0.000145721	0.000981243		0.00344184	0.00492283	0.00116032	0.00116765	0.00571603		Neisseria_flavescens	-2.31449	0.00294525		Neisseria_flavescens	-3.412	1.74776e-06		Neisseria_flavescens	-0.417741	0.796595		Neisseria_flavescens	-1.51525	0.094214
Neisseria_lactamica	0	0	0	0	0		2.00616e-06	5.99618e-06	1.41331e-06	-7.63886e-07	4.7762e-06		5.21495e-06	1.53029e-05	3.60693e-06	-1.85451e-06	1.22844e-05		8.71172e-06	2.10997e-05	4.97325e-06	-1.03568e-06	1.84591e-05		Neisseria_lactamica	0.0526201	0.945927		Neisseria_lactamica	0.0202052	0.978885		Neisseria_lactamica	-0.377016	NA		Neisseria_lactamica	-0.409431	0.655868
Neisseria_meningitidis	0.00014271	0.000550376	0.000129725	-0.000111546	0.000396966		8.04929e-05	0.000175461	4.13565e-05	-5.64344e-07	0.00016155		5.62275e-05	0.00014648	3.45257e-05	-1.14417e-05	0.000123897		0.000224226	0.00063349	0.000149315	-6.84262e-05	0.000516878		Neisseria_meningitidis	-0.958821	0.246668		Neisseria_meningitidis	-1.11843	0.12798		Neisseria_meningitidis	0.321167	0.853461		Neisseria_meningitidis	0.161557	0.915211
Neisseria_mucosa	0.0032387	0.00873383	0.00205858	-0.000796054	0.00727345		0.00127351	0.00334484	0.000788385	-0.0002717	0.00281871		0.00198827	0.00418146	0.000985579	5.6568e-05	0.00391997		0.000309179	0.000497137	0.000117176	7.95177e-05	0.000538841		Neisseria_mucosa	-0.657877	0.584947		Neisseria_mucosa	1.23502	0.215394		Neisseria_mucosa	0.0533032	0.982871		Neisseria_mucosa	1.9462	0.094214
Neisseria_oralis	0.00417808	0.0110207	0.00259761	-0.000913147	0.0092693		0.00678958	0.0230674	0.00543704	-0.00386682	0.017446		0.00676329	0.024469	0.00576739	-0.00454059	0.0180672		0.00108612	0.000996188	0.000234804	0.000625915	0.00154633		Neisseria_oralis	-0.818066	0.452028		Neisseria_oralis	-1.72684	0.058298		Neisseria_oralis	0.898284	0.581977		Neisseria_oralis	-0.0104879	0.993329
Neisseria_pharyngis	0.000130616	0.000408864	9.63702e-05	-5.82656e-05	0.000319499		3.12617e-06	9.80696e-06	2.31152e-06	-1.40434e-06	7.65667e-06		0.000779805	0.00208344	0.000491072	-0.000182679	0.00174229		6.33274e-05	0.000264867	6.24297e-05	-5.90326e-05	0.000185687		Neisseria_pharyngis	1.51948	0.0533483		Neisseria_pharyngis	2.97578	1.12741e-05		Neisseria_pharyngis	-1.2059	0.187624		Neisseria_pharyngis	0.250397	0.892606
Neisseria_sicca	0.00619698	0.0189975	0.00447776	-0.00257926	0.0149732		0.0274787	0.0504224	0.0118847	0.00418515	0.0507722		0.0116282	0.0173669	0.00409341	0.00360524	0.0196511		0.0144025	0.0217747	0.00513236	0.00434325	0.0244617		Neisseria_sicca	-3.59674	9.10718e-05		Neisseria_sicca	-0.932737	0.339395		Neisseria_sicca	-1.85609	0.132793		Neisseria_sicca	0.807919	0.581207
Neisseria_sp._oral_taxon_018	1.58337e-05	3.76576e-05	8.87599e-06	-1.56288e-06	3.32304e-05		0.000207998	0.000723908	0.000170627	-0.000126425	0.00054242		3.27205e-05	0.000135573	3.19549e-05	-2.99099e-05	9.5351e-05		8.50292e-05	0.000168945	3.98208e-05	6.98184e-06	0.000163077		Neisseria_sp._oral_taxon_018	-0.695354	0.389105		Neisseria_sp._oral_taxon_018	-2.24768	0.000621888		Neisseria_sp._oral_taxon_018	0.487131	0.757613		Neisseria_sp._oral_taxon_018	-1.06519	0.160169
Neisseria_sp._oral_taxon_499	0	0	0	0	0		1.79695e-05	7.25887e-05	1.71093e-05	-1.55641e-05	5.15032e-05		0	0	0	0	0		9.44601e-06	4.0076e-05	9.44601e-06	-9.06783e-06	2.79599e-05		Neisseria_sp._oral_taxon_499	-0.707766	0.302602		Neisseria_sp._oral_taxon_499	-0.226283	0.779158		Neisseria_sp._oral_taxon_499	0.0141864	0.987049		Neisseria_sp._oral_taxon_499	0.49567	0.553689
Neisseria_subflava	0.000132399	0.000381581	8.99394e-05	-4.38788e-05	0.000308677		4.11345e-05	0.000107257	2.52808e-05	-8.4149e-06	9.0684e-05		0.000101126	0.000305497	7.20064e-05	-4.00039e-05	0.000242256		0.000280133	0.000804776	0.000189687	-9.16481e-05	0.000651913		Neisseria_subflava	0.124507	0.906112		Neisseria_subflava	-0.955696	0.180505		Neisseria_subflava	0.136138	0.948452		Neisseria_subflava	-0.944064	0.300754
Neisseria_weaveri	7.01185e-07	2.97487e-06	7.01185e-07	-6.73112e-07	2.07548e-06		8.5399e-06	2.65844e-05	6.266e-06	-3.74124e-06	2.0821e-05		1.46617e-05	4.48078e-05	1.05613e-05	-6.03808e-06	3.53614e-05		1.1041e-05	2.08747e-05	4.92021e-06	1.3976e-06	2.06845e-05		Neisseria_weaveri	-0.449487	0.526185		Neisseria_weaveri	0.229113	0.731046		Neisseria_weaveri	-0.695447	0.455279		Neisseria_weaveri	-0.0168457	0.98273
Olsenella_profusa	0	0	0	0	0		0	0	0	0	0		3.92381e-05	0.000166473	3.92381e-05	-3.76672e-05	0.000116143		3.94885e-06	1.67535e-05	3.94885e-06	-3.79075e-06	1.16884e-05		Olsenella_profusa	0.206495	0.817508		Olsenella_profusa	0.203736	0.773498		Olsenella_profusa	-0.466728	NA		Olsenella_profusa	-0.469487	0.613842
Olsenella_sp._oral_taxon_807	0.000552089	0.00138436	0.000326297	-8.74413e-05	0.00119162		0.000398842	0.000522692	0.0001232	0.000157375	0.000640309		0.00165466	0.00456285	0.00107547	-0.000453226	0.00376256		0.000942915	0.00233677	0.000550781	-0.000136596	0.00202243		Olsenella_sp._oral_taxon_807	-0.554701	0.621266		Olsenella_sp._oral_taxon_807	-1.84535	0.0365465		Olsenella_sp._oral_taxon_807	-0.0515804	0.982871		Olsenella_sp._oral_taxon_807	-1.34223	0.2306
Olsenella_sp._oral_taxon_809	0	0	0	0	0		0	0	0	0	0		5.60544e-06	2.37819e-05	5.60544e-06	-5.38102e-06	1.65919e-05		0	0	0	0	0		Olsenella_sp._oral_taxon_809	0.20549	NA		Olsenella_sp._oral_taxon_809	0.364441	NA		Olsenella_sp._oral_taxon_809	-0.0621437	NA		Olsenella_sp._oral_taxon_809	0.0968077	NA
Olsenella_uli	0	0	0	0	0		5.45381e-06	1.43555e-05	3.38362e-06	-1.17796e-06	1.20856e-05		0.000115219	0.000237717	5.60304e-05	5.40157e-06	0.000225037		4.94527e-05	0.000170991	4.0303e-05	-2.95396e-05	0.000128445		Olsenella_uli	-0.316562	0.698698		Olsenella_uli	0.927745	0.0645642		Olsenella_uli	-1.45693	0.0321555		Olsenella_uli	-0.212625	0.846895
Oribacterium_asaccharolyticum	4.35795e-05	0.000140743	3.31735e-05	-2.14394e-05	0.000108598		2.58962e-05	5.61072e-05	1.32246e-05	-2.35335e-08	5.18159e-05		1.40325e-05	3.75482e-05	8.85019e-06	-3.31353e-06	3.13786e-05		4.35825e-05	0.000165565	3.90241e-05	-3.29034e-05	0.000120068		Oribacterium_asaccharolyticum	-0.422183	0.488737		Oribacterium_asaccharolyticum	0.0631841	0.938395		Oribacterium_asaccharolyticum	0.255446	0.834176		Oribacterium_asaccharolyticum	0.740813	0.257334
Oribacterium_parvum	0	0	0	0	0		1.36139e-05	3.16434e-05	7.45842e-06	-1.0043e-06	2.82322e-05		3.58357e-05	0.000104461	2.46216e-05	-1.24218e-05	8.40932e-05		1.59882e-05	4.22186e-05	9.95101e-06	-3.51538e-06	3.54919e-05		Oribacterium_parvum	-0.474526	0.502644		Oribacterium_parvum	-0.173221	0.807089		Oribacterium_parvum	-0.527405	0.644745		Oribacterium_parvum	-0.2261	0.830514
Oribacterium_sinus	0.000109993	0.000129661	3.05613e-05	5.00936e-05	0.000169892		9.19197e-05	0.000145313	3.42507e-05	2.47896e-05	0.00015905		0.000109158	0.000211854	4.99345e-05	1.12881e-05	0.000207028		9.4982e-05	0.000183394	4.32263e-05	1.026e-05	0.000179704		Oribacterium_sinus	-0.594623	0.451744		Oribacterium_sinus	-1.50655	0.0197209		Oribacterium_sinus	0.138092	0.940647		Oribacterium_sinus	-0.773839	0.372544
Oribacterium_sp._oral_taxon_078	0.00182619	0.00218624	0.000515303	0.000816218	0.00283617		0.0038827	0.00741995	0.0017489	0.000454917	0.00731048		0.0059132	0.0172423	0.00406404	-0.00205217	0.0138786		0.00242521	0.0035206	0.000829813	0.000798801	0.00405161		Oribacterium_sp._oral_taxon_078	-1.7684	0.0531525		Oribacterium_sp._oral_taxon_078	-0.516456	0.614554		Oribacterium_sp._oral_taxon_078	-0.81714	0.584534		Oribacterium_sp._oral_taxon_078	0.434807	0.781356
Oribacterium_sp._oral_taxon_102	0	0	0	0	0		0	0	0	0	0		1.12109e-05	4.75638e-05	1.12109e-05	-1.0762e-05	3.31838e-05		0	0	0	0	0		Oribacterium_sp._oral_taxon_102	0.205523	NA		Oribacterium_sp._oral_taxon_102	0.439288	NA		Oribacterium_sp._oral_taxon_102	-0.136975	NA		Oribacterium_sp._oral_taxon_102	0.0967901	NA
Ottowia_sp._oral_taxon_894	0.00126494	0.00435596	0.00102671	-0.000747374	0.00327726		0.000222321	0.000594383	0.000140097	-5.22647e-05	0.000496907		0.000285752	0.00100015	0.000235738	-0.000176286	0.00074779		0.00088325	0.00247773	0.000584006	-0.00026138	0.00202788		Ottowia_sp._oral_taxon_894	-1.23468	0.228884		Ottowia_sp._oral_taxon_894	-1.41131	0.115574		Ottowia_sp._oral_taxon_894	-0.299419	0.907443		Ottowia_sp._oral_taxon_894	-0.476049	0.767939
Paenibacillus_glucanolyticus	0.000711986	0.00105025	0.000247547	0.000226802	0.00119717		0.000867616	0.00235567	0.000555237	-0.000220629	0.00195586		0.000862854	0.00131998	0.000311121	0.000253068	0.00147264		0.000288467	0.000371922	8.76628e-05	0.000116651	0.000460283		Paenibacillus_glucanolyticus	0.66413	0.470441		Paenibacillus_glucanolyticus	0.659238	0.441689		Paenibacillus_glucanolyticus	0.0535755	0.982871		Paenibacillus_glucanolyticus	0.0486831	0.981663
Paenibacillus_phoenicis	2.37392e-06	1.00717e-05	2.37392e-06	-2.27887e-06	7.0267e-06		0	0	0	0	0		0	0	0	0	0		0	0	0	0	0		Paenibacillus_phoenicis	0.357375	NA		Paenibacillus_phoenicis	0.285717	NA		Paenibacillus_phoenicis	0.168451	NA		Paenibacillus_phoenicis	0.0967941	NA
Parvimonas_micra	0.00955577	0.0160761	0.00378917	0.00212913	0.0169824		0.00770595	0.0114293	0.00269391	0.00242599	0.0129859		0.00425022	0.007257	0.00171049	0.000897717	0.00760272		0.00979148	0.0175428	0.00413489	0.00168725	0.0178957		Parvimonas_micra	-1.17432	0.299021		Parvimonas_micra	-2.05886	0.0321269		Parvimonas_micra	0.70145	0.717199		Parvimonas_micra	-0.183084	0.936124
Parvimonas_sp._oral_taxon_110	0.00159607	0.00409823	0.000965962	-0.000297178	0.00348932		0.00322103	0.00471985	0.00111248	0.00104061	0.00540145		0.00468366	0.00907605	0.00213925	0.000490811	0.0088765		0.00268845	0.00507288	0.00119569	0.000344944	0.00503196		Parvimonas_sp._oral_taxon_110	-2.11221	0.0433987		Parvimonas_sp._oral_taxon_110	-0.623008	0.591451		Parvimonas_sp._oral_taxon_110	-1.51621	0.277558		Parvimonas_sp._oral_taxon_110	-0.0270034	0.98273
Parvimonas_sp._oral_taxon_393	0.00193678	0.00804493	0.00189621	-0.00177972	0.00565328		0.000775121	0.0014569	0.000343395	0.000102079	0.00144816		0.00011603	0.000345431	8.1419e-05	-4.35487e-05	0.000275608		0.000912138	0.00116011	0.00027344	0.000376206	0.00144807		Parvimonas_sp._oral_taxon_393	0.12903	0.924539		Parvimonas_sp._oral_taxon_393	-3.92997	2.95544e-05		Parvimonas_sp._oral_taxon_393	3.88952	0.000636235		Parvimonas_sp._oral_taxon_393	-0.169486	0.936124
Peptococcus_sp._oral_taxon_167	0.000213293	0.000418117	9.85511e-05	2.01365e-05	0.000406449		2.6192e-05	6.73916e-05	1.58844e-05	-4.9408e-06	5.73247e-05		0.000200623	0.00034042	8.02379e-05	4.33601e-05	0.000357887		4.17046e-05	6.54654e-05	1.54303e-05	1.14617e-05	7.19475e-05		Peptococcus_sp._oral_taxon_167	0.794534	0.25779		Peptococcus_sp._oral_taxon_167	0.536649	0.400219		Peptococcus_sp._oral_taxon_167	-0.148906	0.93897		Peptococcus_sp._oral_taxon_167	-0.406792	0.714872
Peptococcus_sp._oral_taxon_168	0.00128578	0.00251466	0.000592711	0.000124088	0.00244747		0.002055	0.00231925	0.000546653	0.000983581	0.00312642		0.000303813	0.000612915	0.000144466	2.06662e-05	0.000586961		0.00260691	0.00383171	0.000903142	0.000836782	0.00437703		Peptococcus_sp._oral_taxon_168	-1.44657	0.1564		Peptococcus_sp._oral_taxon_168	-3.32277	0.0001604		Peptococcus_sp._oral_taxon_168	1.52642	0.240783		Peptococcus_sp._oral_taxon_168	-0.34978	0.846895
Peptostreptococcaceae_[XI][G-1]_[Eubacterium]_infirmum	0.000210487	0.000491816	0.000115922	-1.67165e-05	0.00043769		0.000231954	0.000361667	8.52458e-05	6.48752e-05	0.000399033		0.00053593	0.00100681	0.000237307	7.08165e-05	0.00100104		0.000194905	0.000332132	7.82844e-05	4.14707e-05	0.00034834		Peptostreptococcaceae_[XI][G-1]_[Eubacterium]_infirmum	-1.27697	0.161575		Peptostreptococcaceae_[XI][G-1]_[Eubacterium]_infirmum	0.400439	0.700007		Peptostreptococcaceae_[XI][G-1]_[Eubacterium]_infirmum	-1.4555	0.197554		Peptostreptococcaceae_[XI][G-1]_[Eubacterium]_infirmum	0.221908	0.897441
Peptostreptococcaceae_[XI][G-1]_[Eubacterium]_sulci	1.13544e-05	3.49392e-05	8.23525e-06	-4.78637e-06	2.74952e-05		5.77738e-05	0.00012731	3.00073e-05	-1.0394e-06	0.000116587		1.06609e-05	4.20608e-05	9.91384e-06	-8.76985e-06	3.00917e-05		3.79901e-06	8.95692e-06	2.11117e-06	-3.38798e-07	7.93682e-06		Peptostreptococcaceae_[XI][G-1]_[Eubacterium]_sulci	-1.15345	0.0513339		Peptostreptococcaceae_[XI][G-1]_[Eubacterium]_sulci	0.106197	0.903057		Peptostreptococcaceae_[XI][G-1]_[Eubacterium]_sulci	0.224718	0.891978		Peptostreptococcaceae_[XI][G-1]_[Eubacterium]_sulci	1.48436	0.021492
Peptostreptococcaceae_[XI][G-1]_sp._oral_taxon_383	9.71211e-05	0.00041205	9.71211e-05	-9.32327e-05	0.000287475		0	0	0	0	0		0	0	0	0	0		0	0	0	0	0		Peptostreptococcaceae_[XI][G-1]_sp._oral_taxon_383	0.205469	NA		Peptostreptococcaceae_[XI][G-1]_sp._oral_taxon_383	0.285639	NA		Peptostreptococcaceae_[XI][G-1]_sp._oral_taxon_383	0.0166486	NA		Peptostreptococcaceae_[XI][G-1]_sp._oral_taxon_383	0.0968183	NA
Peptostreptococcaceae_[XI][G-2]_sp._oral_taxon_091	0.00022193	0.000770163	0.000181529	-0.000133861	0.000577721		1.10666e-05	2.64673e-05	6.2384e-06	-1.16041e-06	2.32937e-05		0.000649849	0.00163346	0.000385009	-0.000104755	0.00140445		0.000209378	0.00051993	0.000122549	-3.08127e-05	0.00044957		Peptostreptococcaceae_[XI][G-2]_sp._oral_taxon_091	1.23218	0.16528		Peptostreptococcaceae_[XI][G-2]_sp._oral_taxon_091	-0.0490673	0.960987		Peptostreptococcaceae_[XI][G-2]_sp._oral_taxon_091	-0.737785	0.584534		Peptostreptococcaceae_[XI][G-2]_sp._oral_taxon_091	-2.01903	0.0260772
Peptostreptococcaceae_[XI][G-4]_sp._oral_taxon_103	0.00141612	0.00357508	0.000842655	-0.000235455	0.00306769		0.00010437	0.000209003	4.92625e-05	7.81756e-06	0.000200923		0.00116041	0.00341907	0.000805883	-0.000419095	0.00273991		0.00030292	0.000983773	0.000231877	-0.000151552	0.000757391		Peptostreptococcaceae_[XI][G-4]_sp._oral_taxon_103	0.505557	0.612255		Peptostreptococcaceae_[XI][G-4]_sp._oral_taxon_103	0.564649	0.552323		Peptostreptococcaceae_[XI][G-4]_sp._oral_taxon_103	0.515202	0.764492		Peptostreptococcaceae_[XI][G-4]_sp._oral_taxon_103	0.574294	0.683916
Peptostreptococcaceae_[XI][G-4]_sp._oral_taxon_369	0.000907573	0.00193307	0.000455629	1.4557e-05	0.00180059		0.00062078	0.00143729	0.000338774	-4.32043e-05	0.00128476		0.000557241	0.00168819	0.000397909	-0.000222647	0.00133713		0.000678137	0.00190309	0.000448563	-0.00020103	0.0015573		Peptostreptococcaceae_[XI][G-4]_sp._oral_taxon_369	-1.1181	0.28792		Peptostreptococcaceae_[XI][G-4]_sp._oral_taxon_369	-0.288436	0.809679		Peptostreptococcaceae_[XI][G-4]_sp._oral_taxon_369	-0.281528	0.915541		Peptostreptococcaceae_[XI][G-4]_sp._oral_taxon_369	0.548136	0.738174
Peptostreptococcaceae_[XI][G-5]_[Eubacterium]_saphenum	0.00656094	0.0124785	0.00294121	0.000796283	0.0123256		0.00117865	0.00371216	0.000874964	-0.000536248	0.00289355		0.00509183	0.0134771	0.00317659	-0.00113417	0.0113178		0.000180648	0.000495529	0.000116797	-4.82706e-05	0.000409566		Peptostreptococcaceae_[XI][G-5]_[Eubacterium]_saphenum	0.413667	0.8061		Peptostreptococcaceae_[XI][G-5]_[Eubacterium]_saphenum	2.31155	0.0417917		Peptostreptococcaceae_[XI][G-5]_[Eubacterium]_saphenum	0.623812	0.796595		Peptostreptococcaceae_[XI][G-5]_[Eubacterium]_saphenum	2.52169	0.0695061
Peptostreptococcaceae_[XI][G-5]_sp._oral_taxon_493	0	0	0	0	0		0	0	0	0	0		0	0	0	0	0		6.36448e-07	2.70022e-06	6.36448e-07	-6.10967e-07	1.88386e-06		Peptostreptococcaceae_[XI][G-5]_sp._oral_taxon_493	0.205483	NA		Peptostreptococcaceae_[XI][G-5]_sp._oral_taxon_493	0.211671	NA		Peptostreptococcaceae_[XI][G-5]_sp._oral_taxon_493	0.0166319	NA		Peptostreptococcaceae_[XI][G-5]_sp._oral_taxon_493	0.02282	NA
Peptostreptococcaceae_[XI][G-6]_[Eubacterium]_minutum	0.000579154	0.00160977	0.000379427	-0.00016451	0.00132282		3.25127e-05	8.79301e-05	2.07253e-05	-8.1082e-06	7.31336e-05		0.000217414	0.000680481	0.000160391	-9.69463e-05	0.000531774		5.70445e-05	0.000138536	3.26533e-05	-6.95472e-06	0.000121044		Peptostreptococcaceae_[XI][G-6]_[Eubacterium]_minutum	0.263179	0.816528		Peptostreptococcaceae_[XI][G-6]_[Eubacterium]_minutum	-0.0908494	0.931215		Peptostreptococcaceae_[XI][G-6]_[Eubacterium]_minutum	-0.17018	0.93897		Peptostreptococcaceae_[XI][G-6]_[Eubacterium]_minutum	-0.524209	0.683916
Peptostreptococcaceae_[XI][G-6]_[Eubacterium]_nodatum	0.003184	0.00906323	0.00213622	-0.00100292	0.00737092		1.53344e-05	6.50583e-05	1.53344e-05	-1.47205e-05	4.53892e-05		0.000351228	0.00103854	0.000244785	-0.000128543	0.000830998		0.000387819	0.00131503	0.000309956	-0.000219683	0.000995321		Peptostreptococcaceae_[XI][G-6]_[Eubacterium]_nodatum	3.43893	9.10718e-05		Peptostreptococcaceae_[XI][G-6]_[Eubacterium]_nodatum	-0.839263	0.37642		Peptostreptococcaceae_[XI][G-6]_[Eubacterium]_nodatum	2.93727	0.00313776		Peptostreptococcaceae_[XI][G-6]_[Eubacterium]_nodatum	-1.34093	0.233905
Peptostreptococcaceae_[XI][G-7]_[Eubacterium]_yurii_subsp._schtitka	1.72658e-05	7.32525e-05	1.72658e-05	-1.65745e-05	5.11061e-05		3.12804e-06	1.32712e-05	3.12804e-06	-3.00281e-06	9.25889e-06		0	0	0	0	0		2.89556e-05	0.000107746	2.53959e-05	-2.08195e-05	7.87307e-05		Peptostreptococcaceae_[XI][G-7]_[Eubacterium]_yurii_subsp._schtitka	0.147207	NA		Peptostreptococcaceae_[XI][G-7]_[Eubacterium]_yurii_subsp._schtitka	0.0102958	0.987379		Peptostreptococcaceae_[XI][G-7]_[Eubacterium]_yurii_subsp._schtitka	0.24534	NA		Peptostreptococcaceae_[XI][G-7]_[Eubacterium]_yurii_subsp._schtitka	0.108429	0.936124
Peptostreptococcaceae_[XI][G-7]_[Eubacterium]_yurii_subsps._yurii_&_margaretiae	0.00439435	0.009859	0.00232379	-0.000160193	0.00894889		0.00197662	0.0017535	0.000413305	0.00116656	0.00278669		0.000720019	0.000747002	0.00017607	0.000374928	0.00106511		0.00234675	0.00253303	0.000597041	0.00117657	0.00351693		Peptostreptococcaceae_[XI][G-7]_[Eubacterium]_yurii_subsps._yurii_&_margaretiae	-0.130052	0.909102		Peptostreptococcaceae_[XI][G-7]_[Eubacterium]_yurii_subsps._yurii_&_margaretiae	-2.84058	0.000223322		Peptostreptococcaceae_[XI][G-7]_[Eubacterium]_yurii_subsps._yurii_&_margaretiae	2.48801	0.00648025		Peptostreptococcaceae_[XI][G-7]_[Eubacterium]_yurii_subsps._yurii_&_margaretiae	-0.222521	0.897441
Peptostreptococcaceae_[XI][G-7]_sp._oral_taxon_081	8.55634e-05	0.000244717	5.76805e-05	-2.74882e-05	0.000198615		1.30812e-05	3.10941e-05	7.32895e-06	-1.28323e-06	2.74457e-05		9.76478e-05	0.000249309	5.87627e-05	-1.75251e-05	0.000212821		2.58745e-06	8.40835e-06	1.98187e-06	-1.29694e-06	6.47183e-06		Peptostreptococcaceae_[XI][G-7]_sp._oral_taxon_081	0.5098	0.452666		Peptostreptococcaceae_[XI][G-7]_sp._oral_taxon_081	1.41294	0.0167603		Peptostreptococcaceae_[XI][G-7]_sp._oral_taxon_081	-0.20544	0.88297		Peptostreptococcaceae_[XI][G-7]_sp._oral_taxon_081	0.6977	0.424883
Peptostreptococcaceae_[XI][G-7]_sp._oral_taxon_922	0	0	0	0	0		5.63495e-07	2.39071e-06	5.63495e-07	-5.40935e-07	1.66793e-06		0	0	0	0	0		6.63921e-07	2.81678e-06	6.63921e-07	-6.3734e-07	1.96518e-06		Peptostreptococcaceae_[XI][G-7]_sp._oral_taxon_922	0.12797	NA		Peptostreptococcaceae_[XI][G-7]_sp._oral_taxon_922	0.211512	NA		Peptostreptococcaceae_[XI][G-7]_sp._oral_taxon_922	0.0166155	NA		Peptostreptococcaceae_[XI][G-7]_sp._oral_taxon_922	0.100157	NA
Peptostreptococcaceae_[XI][G-9]_[Eubacterium]_brachy	0.00854312	0.013767	0.00324491	0.00218321	0.014903		0.00274064	0.00394151	0.000929022	0.000919786	0.00456148		0.00223783	0.00401718	0.000946858	0.000382027	0.00409364		0.00322373	0.00439104	0.00103498	0.00119521	0.00525225		Peptostreptococcaceae_[XI][G-9]_[Eubacterium]_brachy	0.13185	0.912964		Peptostreptococcaceae_[XI][G-9]_[Eubacterium]_brachy	-1.28746	0.161157		Peptostreptococcaceae_[XI][G-9]_[Eubacterium]_brachy	1.38138	0.291761		Peptostreptococcaceae_[XI][G-9]_[Eubacterium]_brachy	-0.0379347	0.98273
Peptostreptococcus_anaerobius	0	0	0	0	0		0	0	0	0	0		0	0	0	0	0		1.18465e-06	5.02606e-06	1.18465e-06	-1.13723e-06	3.50653e-06		Peptostreptococcus_anaerobius	0.205513	NA		Peptostreptococcus_anaerobius	0.0830425	NA		Peptostreptococcus_anaerobius	0.0165954	NA		Peptostreptococcus_anaerobius	-0.105875	NA
Peptostreptococcus_stomatis	0.000508509	0.000951862	0.000224356	6.87793e-05	0.000948239		0.000495982	0.000737858	0.000173915	0.000155115	0.000836848		0.00270701	0.0084667	0.00199562	-0.00120434	0.00661835		0.000503441	0.000713834	0.000168252	0.000173672	0.000833209		Peptostreptococcus_stomatis	-1.36187	0.115265		Peptostreptococcus_stomatis	0.617112	0.482752		Peptostreptococcus_stomatis	-2.43024	0.00648025		Peptostreptococcus_stomatis	-0.451252	0.745409
Porphyromonas_catoniae	0.00115974	0.00241332	0.000568824	4.48635e-05	0.00227461		0.00233764	0.00723362	0.00170498	-0.00100406	0.00567934		0.000256023	0.000364042	8.58055e-05	8.78477e-05	0.000424199		0.00190074	0.00285486	0.000672896	0.000581887	0.00321959		Porphyromonas_catoniae	-1.19488	0.249673		Porphyromonas_catoniae	-3.43455	5.97346e-05		Porphyromonas_catoniae	2.41947	0.024613		Porphyromonas_catoniae	0.179802	0.934645
Porphyromonas_endodontalis	0.00332295	0.0115782	0.00272901	-0.00202581	0.00867171		0.00100102	0.00249656	0.000588446	-0.000152316	0.00215435		0.00147346	0.00384158	0.000905468	-0.00030123	0.00324814		0.000679248	0.00258554	0.000609418	-0.000515189	0.00187368		Porphyromonas_endodontalis	0.256482	0.817508		Porphyromonas_endodontalis	1.72138	0.0256943		Porphyromonas_endodontalis	-0.825247	0.523088		Porphyromonas_endodontalis	0.639651	0.613842
Porphyromonas_gingivalis	0.010261	0.0415905	0.00980298	-0.00895251	0.0294745		0.000772371	0.00242282	0.000571063	-0.000346892	0.00189163		0.00185142	0.00697371	0.00164372	-0.00137021	0.00507305		0.0027988	0.00738764	0.00174128	-0.00061405	0.00621166		Porphyromonas_gingivalis	0.942169	0.316356		Porphyromonas_gingivalis	-1.63834	0.0415318		Porphyromonas_gingivalis	1.46217	0.195485		Porphyromonas_gingivalis	-1.11834	0.280242
Porphyromonas_pasteri	0.000980671	0.00181731	0.000428344	0.000141133	0.00182021		0.00182234	0.00209009	0.00049264	0.000856787	0.0027879		0.00104241	0.00183886	0.000433423	0.000192915	0.0018919		0.00229371	0.00319395	0.000752822	0.000818207	0.00376921		Porphyromonas_pasteri	-1.2052	0.195393		Porphyromonas_pasteri	-2.60011	0.000967798		Porphyromonas_pasteri	0.674744	0.670935		Porphyromonas_pasteri	-0.720162	0.582597
Porphyromonas_sp._oral_taxon_275	0	0	0	0	0		2.55734e-06	7.81174e-06	1.84125e-06	-1.05143e-06	6.16612e-06		0	0	0	0	0		1.0178e-05	3.11478e-05	7.34162e-06	-4.21126e-06	2.45673e-05		Porphyromonas_sp._oral_taxon_275	-0.0143419	NA		Porphyromonas_sp._oral_taxon_275	-0.374376	0.574143		Porphyromonas_sp._oral_taxon_275	0.0159764	NA		Porphyromonas_sp._oral_taxon_275	-0.344058	0.727718
Porphyromonas_sp._oral_taxon_277	2.82404e-05	8.11338e-05	1.91234e-05	-9.24087e-06	6.57216e-05		3.98759e-05	0.000115518	2.7228e-05	-1.349e-05	9.32417e-05		0	0	0	0	0		0.000278316	0.000954411	0.000224957	-0.000162591	0.000719223		Porphyromonas_sp._oral_taxon_277	-0.749481	0.315075		Porphyromonas_sp._oral_taxon_277	-1.95879	0.00187414		Porphyromonas_sp._oral_taxon_277	0.534354	0.714058		Porphyromonas_sp._oral_taxon_277	-0.674953	0.389982
Porphyromonas_sp._oral_taxon_278	4.56314e-05	8.45234e-05	1.99223e-05	6.58429e-06	8.46785e-05		0.000108794	0.000211791	4.99197e-05	1.09535e-05	0.000206635		0.0001352	0.000568479	0.000133992	-0.000127419	0.000397819		0.00016006	0.000572072	0.000134839	-0.000104219	0.000424338		Porphyromonas_sp._oral_taxon_278	-1.21386	0.0533483		Porphyromonas_sp._oral_taxon_278	-1.05149	0.125671		Porphyromonas_sp._oral_taxon_278	1.00364	0.320731		Porphyromonas_sp._oral_taxon_278	1.16602	0.0907329
Porphyromonas_sp._oral_taxon_284	0.000375347	0.000607236	0.000143127	9.48239e-05	0.000655871		0.00133293	0.00235221	0.000554421	0.000246288	0.00241958		0.000293674	0.000542513	0.000127871	4.3051e-05	0.000544298		0.00189504	0.00341843	0.000805731	0.000315833	0.00347424		Porphyromonas_sp._oral_taxon_284	-2.5394	0.00560474		Porphyromonas_sp._oral_taxon_284	-3.50519	3.39167e-05		Porphyromonas_sp._oral_taxon_284	0.64105	0.726326		Porphyromonas_sp._oral_taxon_284	-0.324739	0.852263
Porphyromonas_sp._oral_taxon_285	0.00968802	0.0313123	0.00738037	-0.00477725	0.0241533		0.00820685	0.0200581	0.00472774	-0.00105936	0.0174731		0.000598901	0.00147164	0.00034687	-8.09516e-05	0.00127875		0.00559352	0.0218042	0.0051393	-0.00447933	0.0156664		Porphyromonas_sp._oral_taxon_285	-1.71095	0.130908		Porphyromonas_sp._oral_taxon_285	-0.708592	0.564286		Porphyromonas_sp._oral_taxon_285	2.10198	0.131616		Porphyromonas_sp._oral_taxon_285	3.10434	0.0102407
Porphyromonas_sp._oral_taxon_930	0.00012693	0.000383046	9.02847e-05	-5.00248e-05	0.000303885		0.000190775	0.000294679	6.94565e-05	5.46431e-05	0.000326908		1.68142e-05	3.70893e-05	8.74204e-06	-3.19894e-07	3.39483e-05		0.000192936	0.000333125	7.85183e-05	3.9043e-05	0.000346829		Porphyromonas_sp._oral_taxon_930	-1.52056	0.0617321		Porphyromonas_sp._oral_taxon_930	-3.63443	1.71207e-06		Porphyromonas_sp._oral_taxon_930	1.46829	0.19663		Porphyromonas_sp._oral_taxon_930	-0.645586	0.581207
Porphyromonas_uenonis	0	0	0	0	0		0	0	0	0	0		0	0	0	0	0		4.26963e-06	1.05706e-05	2.49151e-06	-6.13635e-07	9.1529e-06		Porphyromonas_uenonis	0.205604	NA		Porphyromonas_uenonis	-0.111764	0.891588		Porphyromonas_uenonis	0.0164835	NA		Porphyromonas_uenonis	-0.300885	NA
Prevotella_aurantiaca	0	0	0	0	0		4.86222e-05	0.000126572	2.98333e-05	-9.8499e-06	0.000107094		5.10359e-05	0.000213266	5.02673e-05	-4.74861e-05	0.000149558		1.84993e-05	6.79112e-05	1.60068e-05	-1.28735e-05	4.98721e-05		Prevotella_aurantiaca	-1.65353	0.0243012		Prevotella_aurantiaca	0.0608634	0.949923		Prevotella_aurantiaca	-0.967595	0.361182		Prevotella_aurantiaca	0.746803	0.378772
Prevotella_baroniae	4.21629e-05	0.000113933	2.68543e-05	-1.04705e-05	9.47963e-05		0.000284252	0.00113513	0.000267552	-0.00024014	0.000808644		2.37534e-05	7.23121e-05	1.70441e-05	-9.65247e-06	5.71593e-05		6.00181e-05	0.000131934	3.10971e-05	-9.31158e-07	0.000120967		Prevotella_baroniae	0.103557	0.909579		Prevotella_baroniae	-1.73913	0.00796159		Prevotella_baroniae	0.530028	0.714461		Prevotella_baroniae	-1.31266	0.0885812
Prevotella_bivia	0	0	0	0	0		3.82202e-06	7.9207e-06	1.86693e-06	1.62913e-07	7.48114e-06		0	0	0	0	0		8.20278e-06	2.29868e-05	5.41803e-06	-2.41636e-06	1.88219e-05		Prevotella_bivia	-0.0841914	NA		Prevotella_bivia	-0.273553	0.703344		Prevotella_bivia	0.0162428	NA		Prevotella_bivia	-0.173118	0.886246
Prevotella_buccae	9.99699e-06	3.42978e-05	8.08407e-06	-5.8475e-06	2.58415e-05		3.55327e-05	0.000109573	2.58265e-05	-1.50863e-05	8.61517e-05		1.94568e-05	8.25481e-05	1.94568e-05	-1.86778e-05	5.75913e-05		5.17331e-05	9.96455e-05	2.34867e-05	5.70004e-06	9.77661e-05		Prevotella_buccae	-0.162222	0.862471		Prevotella_buccae	-1.48816	0.00725499		Prevotella_buccae	-0.0754576	0.972636		Prevotella_buccae	-1.40139	0.0260772
Prevotella_buccalis	0	0	0	0	0		0	0	0	0	0		0	0	0	0	0		8.82394e-07	3.74368e-06	8.82394e-07	-8.47067e-07	2.61186e-06		Prevotella_buccalis	0.205483	NA		Prevotella_buccalis	0.211671	NA		Prevotella_buccalis	0.0166319	NA		Prevotella_buccalis	0.02282	NA
Prevotella_dentalis	3.79214e-05	9.76383e-05	2.30136e-05	-7.18437e-06	8.30271e-05		0	0	0	0	0		2.93588e-05	7.42473e-05	1.75002e-05	-4.94101e-06	6.36587e-05		0.000201953	0.000833511	0.00019646	-0.000183102	0.000587009		Prevotella_dentalis	1.18637	0.0533483		Prevotella_dentalis	0.179469	0.809679		Prevotella_dentalis	0.575868	0.523088		Prevotella_dentalis	-0.431036	0.681221
Prevotella_denticola	0.00094885	0.0030586	0.00072092	-0.000464127	0.00236183		0.000290802	0.000379794	8.95183e-05	0.000115349	0.000466255		0.000632459	0.00114995	0.000271046	0.00010122	0.0011637		0.00289806	0.00470026	0.00110786	0.000726687	0.00506943		Prevotella_denticola	0.645533	0.584947		Prevotella_denticola	-3.39832	0.000219233		Prevotella_denticola	0.75209	0.691959		Prevotella_denticola	-3.29176	0.00208703
Prevotella_enoeca	5.75526e-06	2.44175e-05	5.75526e-06	-5.52485e-06	1.70354e-05		4.84102e-06	2.05387e-05	4.84102e-06	-4.64721e-06	1.43292e-05		8.26037e-06	3.50458e-05	8.26037e-06	-7.92965e-06	2.44504e-05		1.84367e-05	6.73881e-05	1.58835e-05	-1.26945e-05	4.95678e-05		Prevotella_enoeca	-0.01052	0.993965		Prevotella_enoeca	-0.394657	0.550458		Prevotella_enoeca	-0.455301	0.720204		Prevotella_enoeca	-0.839439	0.25979
Prevotella_fusca	0	0	0	0	0		0	0	0	0	0		1.14555e-06	4.86014e-06	1.14555e-06	-1.09968e-06	3.39078e-06		0	0	0	0	0		Prevotella_fusca	0.20548	NA		Prevotella_fusca	0.362333	NA		Prevotella_fusca	-0.0600404	NA		Prevotella_fusca	0.0968128	NA
Prevotella_histicola	7.24438e-05	0.000110622	2.6074e-05	2.13398e-05	0.000123548		0.000259682	0.000564968	0.000133164	-1.31499e-06	0.000520679		8.48496e-05	0.000138427	3.26276e-05	2.09007e-05	0.000148798		6.12824e-05	8.73238e-05	2.05824e-05	2.09416e-05	0.000101623		Prevotella_histicola	-1.44562	0.0300296		Prevotella_histicola	-0.922194	0.168455		Prevotella_histicola	0.505583	0.711149		Prevotella_histicola	1.02901	0.171927
Prevotella_intermedia	0.000358674	0.000881769	0.000207835	-4.86751e-05	0.000766023		0.00081518	0.00314532	0.000741359	-0.000637857	0.00226822		8.06448e-05	0.000194644	4.58781e-05	-9.27462e-06	0.000170564		4.43682e-05	0.000145935	3.43973e-05	-2.30493e-05	0.000111786		Prevotella_intermedia	0.304223	0.751982		Prevotella_intermedia	1.13672	0.140877		Prevotella_intermedia	0.673784	0.598921		Prevotella_intermedia	1.50628	0.094214
Prevotella_loescheii	0.00293733	0.00609417	0.00143641	0.000122022	0.00575264		0.00244668	0.00504205	0.00118842	0.000117417	0.00477595		0.00148826	0.00318716	0.000751221	1.5897e-05	0.00296063		0.000681095	0.000798152	0.000188126	0.000312374	0.00104982		Prevotella_loescheii	-0.0852891	0.945927		Prevotella_loescheii	-0.338483	0.781137		Prevotella_loescheii	0.794325	0.644745		Prevotella_loescheii	0.541132	0.745409
Prevotella_maculosa	0.00070295	0.00111766	0.000263436	0.000186625	0.00121927		0.00113695	0.00150903	0.000355682	0.000439823	0.00183407		0.000270347	0.000294039	6.93057e-05	0.000134511	0.000406184		0.00216946	0.00303675	0.00071577	0.000766581	0.00357235		Prevotella_maculosa	-1.1048	0.200435		Prevotella_maculosa	-3.85583	9.26877e-08		Prevotella_maculosa	1.67209	0.106156		Prevotella_maculosa	-1.07894	0.265972
Prevotella_marshii	1.64225e-05	6.5335e-05	1.53996e-05	-1.37602e-05	4.66052e-05		9.96639e-06	2.00344e-05	4.72216e-06	7.1112e-07	1.92217e-05		3.11071e-06	9.87214e-06	2.32689e-06	-1.4499e-06	7.67133e-06		3.79004e-05	0.000111145	2.61972e-05	-1.34452e-05	8.9246e-05		Prevotella_marshii	0.585618	0.380831		Prevotella_marshii	-0.478526	0.482033		Prevotella_marshii	0.861728	0.320731		Prevotella_marshii	-0.202416	0.858998
Prevotella_melaninogenica	0.000613014	0.000944371	0.00022259	0.000176745	0.00104928		0.00228961	0.0061781	0.00145619	-0.000564481	0.00514369		0.000812968	0.00159383	0.00037567	7.6669e-05	0.00154927		0.000267327	0.000240132	5.65997e-05	0.000156394	0.000378261		Prevotella_melaninogenica	-1.60736	0.0234429		Prevotella_melaninogenica	-0.872401	0.203947		Prevotella_melaninogenica	0.0708169	0.972636		Prevotella_melaninogenica	0.805781	0.373591
Prevotella_micans	0.000326475	0.000814417	0.00019196	-4.97593e-05	0.00070271		0.000776241	0.00163569	0.000385535	2.06062e-05	0.00153188		0.000273855	0.000616316	0.000145267	-1.08634e-05	0.000558573		0.000196392	0.00026915	6.34393e-05	7.20532e-05	0.000320731		Prevotella_micans	-1.94135	0.0326805		Prevotella_micans	-1.02359	0.252908		Prevotella_micans	0.838622	0.584534		Prevotella_micans	1.75638	0.0885812
Prevotella_multiformis	0	0	0	0	0		0	0	0	0	0		0.00022183	0.000877522	0.000206834	-0.000183557	0.000627217		0.000632237	0.00267894	0.000631433	-0.000605349	0.00186982		Prevotella_multiformis	0.205546	NA		Prevotella_multiformis	0.363518	NA		Prevotella_multiformis	-0.135322	NA		Prevotella_multiformis	0.0226488	NA
Prevotella_multisaccharivorax	0	0	0	0	0		0	0	0	0	0		5.60544e-06	2.37819e-05	5.60544e-06	-5.38102e-06	1.65919e-05		0	0	0	0	0		Prevotella_multisaccharivorax	0.20549	NA		Prevotella_multisaccharivorax	0.364441	NA		Prevotella_multisaccharivorax	-0.0621437	NA		Prevotella_multisaccharivorax	0.0968077	NA
Prevotella_nanceiensis	6.47714e-05	0.000158549	3.73704e-05	-8.47324e-06	0.000138016		0.000433898	0.00125035	0.000294711	-0.000143726	0.00101152		6.30432e-05	0.000117915	2.77928e-05	8.57031e-06	0.000117516		0.000112915	0.000120408	2.83804e-05	5.72902e-05	0.000168539		Prevotella_nanceiensis	-1.83648	0.00682602		Prevotella_nanceiensis	-1.96479	0.00141704		Prevotella_nanceiensis	-0.367171	0.796595		Prevotella_nanceiensis	-0.495487	0.613842
Prevotella_nigrescens	0.000538261	0.00112307	0.00026471	1.94391e-05	0.00105708		0.000664597	0.000808284	0.000190514	0.000291196	0.001038		0.000555674	0.0016946	0.00039942	-0.000227174	0.00133852		0.00180276	0.00222551	0.000524558	0.000774645	0.00283088		Prevotella_nigrescens	-0.776681	0.461693		Prevotella_nigrescens	-1.8028	0.0415318		Prevotella_nigrescens	-0.277345	0.915541		Prevotella_nigrescens	-1.30346	0.251672
Prevotella_oralis	6.99407e-05	0.000296733	6.99407e-05	-6.71406e-05	0.000207022		0	0	0	0	0		0.000121782	0.000394226	9.29199e-05	-6.03377e-05	0.000303902		0.000148231	0.00055787	0.000131491	-0.000109488	0.000405949		Prevotella_oralis	0.209365	0.830061		Prevotella_oralis	0.835025	0.128771		Prevotella_oralis	-1.58418	0.0315586		Prevotella_oralis	-0.958522	0.234358
Prevotella_oris	0.00149232	0.00225684	0.000531942	0.00044973	0.0025349		0.00871686	0.0114516	0.00269917	0.00342658	0.0140071		0.00486855	0.00716522	0.00168886	0.00155845	0.00817865		0.0119261	0.0169827	0.00400287	0.00408065	0.0197716		Prevotella_oris	-3.55235	1.78235e-05		Prevotella_oris	-2.52834	0.00152199		Prevotella_oris	-1.52905	0.188169		Prevotella_oris	-0.505038	0.738174
Prevotella_oulorum	0.000573678	0.000675516	0.000159221	0.000261611	0.000885744		0.00106211	0.00171675	0.000404642	0.000269022	0.00185519		0.000454455	0.000502162	0.000118361	0.000222472	0.000686438		0.00130812	0.00186147	0.000438752	0.000448185	0.00216806		Prevotella_oulorum	-1.77991	0.0298407		Prevotella_oulorum	-2.91169	6.72393e-05		Prevotella_oulorum	0.516445	0.756414		Prevotella_oulorum	-0.615339	0.613842
Prevotella_pallens	0.00054002	0.00184121	0.000433979	-0.000310563	0.0013906		0.000240645	0.00055364	0.000130494	-1.51187e-05	0.000496409		5.69744e-05	0.000105364	2.48345e-05	8.29968e-06	0.000105649		4.79105e-05	7.07662e-05	1.66798e-05	1.52188e-05	8.06022e-05		Prevotella_pallens	-1.43859	0.0456678		Prevotella_pallens	-0.919729	0.207173		Prevotella_pallens	0.916747	0.405429		Prevotella_pallens	1.4356	0.0745332
Prevotella_pleuritidis	0.00255631	0.0059748	0.00140827	-0.000203861	0.00531647		0.00276189	0.00697162	0.00164323	-0.000458773	0.00598255		0.00151774	0.00481323	0.00113449	-0.000705824	0.00374129		0.00415496	0.00951704	0.00224319	-0.000241608	0.00855153		Prevotella_pleuritidis	0.022804	0.993558		Prevotella_pleuritidis	-3.21443	0.00152199		Prevotella_pleuritidis	1.57731	0.316832		Prevotella_pleuritidis	-1.65992	0.209629
Prevotella_saccharolytica	0.000241368	0.000274483	6.46962e-05	0.000114565	0.00036817		0.000630436	0.000813151	0.000191662	0.000254786	0.00100609		0.000291311	0.000379266	8.93939e-05	0.000116102	0.00046652		0.00108865	0.00109956	0.000259168	0.000580686	0.00159661		Prevotella_saccharolytica	-2.14748	0.0023977		Prevotella_saccharolytica	-2.90041	6.00205e-06		Prevotella_saccharolytica	-0.208826	0.918294		Prevotella_saccharolytica	-0.961748	0.265566
Prevotella_salivae	0.000187471	0.00035657	8.40443e-05	2.27471e-05	0.000352194		0.000241432	0.000557115	0.000131313	-1.59371e-05	0.000498801		4.20979e-05	6.65916e-05	1.56958e-05	1.13348e-05	7.28611e-05		0.000218053	0.000409823	9.65962e-05	2.87285e-05	0.000407378		Prevotella_salivae	-1.61412	0.0526094		Prevotella_salivae	-2.59551	0.000682419		Prevotella_salivae	1.12702	0.3448		Prevotella_salivae	0.145628	0.936124
Prevotella_scopos	0.000778248	0.00202164	0.000476505	-0.000155684	0.00171218		0.00736349	0.0229694	0.00541393	-0.00324762	0.0179746		0.000208248	0.000280469	6.61072e-05	7.86801e-05	0.000337816		0.00273153	0.00417478	0.000984005	0.00080292	0.00466015		Prevotella_scopos	-1.83304	0.0454074		Prevotella_scopos	-4.33559	9.26877e-08		Prevotella_scopos	1.50539	0.200843		Prevotella_scopos	-0.99716	0.391105
Prevotella_shahii	1.23402e-05	5.2355e-05	1.23402e-05	-1.18461e-05	3.65265e-05		0.000284765	0.000695945	0.000164036	-3.67395e-05	0.000606269		2.1929e-06	9.30367e-06	2.1929e-06	-2.1051e-06	6.49089e-06		0.00146951	0.00350879	0.00082703	-0.00015144	0.00309046		Prevotella_shahii	-3.89488	5.74845e-06		Prevotella_shahii	-6.34931	1.8464e-15		Prevotella_shahii	0.213689	0.93897		Prevotella_shahii	-2.24073	0.01552
Prevotella_sp._oral_taxon_292	0	0	0	0	0		5.63495e-07	2.39071e-06	5.63495e-07	-5.40935e-07	1.66793e-06		0	0	0	0	0		0	0	0	0	0		Prevotella_sp._oral_taxon_292	0.127974	NA		Prevotella_sp._oral_taxon_292	0.210994	NA		Prevotella_sp._oral_taxon_292	0.0166124	NA		Prevotella_sp._oral_taxon_292	0.0996328	NA
Prevotella_sp._oral_taxon_300	0.000217261	0.000463599	0.000109271	3.09278e-06	0.000431429		0.000210826	0.000238014	5.61004e-05	0.000100871	0.00032078		0.000222036	0.000617015	0.000145432	-6.30052e-05	0.000507077		0.0010433	0.00246298	0.000580529	-9.45166e-05	0.00218112		Prevotella_sp._oral_taxon_300	-0.589103	0.584947		Prevotella_sp._oral_taxon_300	-2.7762	0.000713198		Prevotella_sp._oral_taxon_300	-0.0884573	0.972636		Prevotella_sp._oral_taxon_300	-2.27555	0.0224807
Prevotella_sp._oral_taxon_301	8.38895e-06	2.48233e-05	5.85091e-06	-3.07862e-06	1.98565e-05		3.19297e-05	6.50391e-05	1.53299e-05	1.88373e-06	6.19757e-05		4.35446e-06	1.48685e-05	3.50454e-06	-2.51431e-06	1.12232e-05		3.36928e-05	6.31965e-05	1.48956e-05	4.49801e-06	6.28875e-05		Prevotella_sp._oral_taxon_301	-1.21597	0.0614279		Prevotella_sp._oral_taxon_301	-1.14752	0.0586362		Prevotella_sp._oral_taxon_301	0.0186645	0.987049		Prevotella_sp._oral_taxon_301	0.0871174	0.936124
Prevotella_sp._oral_taxon_305	0	0	0	0	0		8.91642e-06	3.78292e-05	8.91642e-06	-8.55944e-06	2.63923e-05		6.58609e-06	2.79424e-05	6.58609e-06	-6.32241e-06	1.94946e-05		1.76479e-06	7.48737e-06	1.76479e-06	-1.69413e-06	5.22371e-06		Prevotella_sp._oral_taxon_305	-0.427421	0.546744		Prevotella_sp._oral_taxon_305	0.607161	0.318919		Prevotella_sp._oral_taxon_305	-0.448552	NA		Prevotella_sp._oral_taxon_305	0.586029	0.476823
Prevotella_sp._oral_taxon_306	0.000102152	0.000233716	5.50874e-05	-5.81748e-06	0.000210121		5.85577e-05	0.000129785	3.05905e-05	-1.39858e-06	0.000118514		8.51728e-06	2.47577e-05	5.83545e-06	-2.92e-06	1.99546e-05		3.68843e-05	6.39679e-05	1.50774e-05	7.33316e-06	6.64354e-05		Prevotella_sp._oral_taxon_306	-0.592531	0.412757		Prevotella_sp._oral_taxon_306	-1.47357	0.0297831		Prevotella_sp._oral_taxon_306	1.24177	0.1966		Prevotella_sp._oral_taxon_306	0.360732	0.738174
Prevotella_sp._oral_taxon_309	0	0	0	0	0		5.63495e-07	2.39071e-06	5.63495e-07	-5.40935e-07	1.66793e-06		0	0	0	0	0		5.82014e-06	1.3565e-05	3.1973e-06	-4.4646e-07	1.20867e-05		Prevotella_sp._oral_taxon_309	0.128237	NA		Prevotella_sp._oral_taxon_309	-0.312012	0.652218		Prevotella_sp._oral_taxon_309	0.0163711	NA		Prevotella_sp._oral_taxon_309	-0.423878	0.639835
Prevotella_sp._oral_taxon_313	0.000135581	0.000413541	9.74726e-05	-5.54613e-05	0.000326624		0.000268403	0.000660028	0.00015557	-3.6509e-05	0.000573315		2.18171e-05	4.93365e-05	1.16287e-05	-9.74811e-07	4.4609e-05		3.55032e-05	6.60823e-05	1.55757e-05	4.97531e-06	6.60311e-05		Prevotella_sp._oral_taxon_313	-2.14271	0.0023977		Prevotella_sp._oral_taxon_313	-1.24021	0.098795		Prevotella_sp._oral_taxon_313	1.05319	0.3448		Prevotella_sp._oral_taxon_313	1.95569	0.0125212
Prevotella_sp._oral_taxon_314	0	0	0	0	0		0	0	0	0	0		1.00688e-05	2.93078e-05	6.9079e-06	-3.47041e-06	2.36081e-05		1.46852e-05	4.28777e-05	1.01064e-05	-5.12291e-06	3.44933e-05		Prevotella_sp._oral_taxon_314	0.207211	0.817508		Prevotella_sp._oral_taxon_314	-0.576595	0.319232		Prevotella_sp._oral_taxon_314	-0.209451	0.907144		Prevotella_sp._oral_taxon_314	-0.993256	0.160169
Prevotella_sp._oral_taxon_315	3.98569e-06	1.69099e-05	3.98569e-06	-3.82612e-06	1.17975e-05		4.95343e-05	0.000131692	3.10401e-05	-1.13031e-05	0.000110372		1.45446e-05	4.1786e-05	9.84906e-06	-4.75916e-06	3.38484e-05		5.07859e-05	0.00012668	2.98589e-05	-7.73643e-06	0.000109308		Prevotella_sp._oral_taxon_315	-1.7854	0.0151859		Prevotella_sp._oral_taxon_315	-1.33415	0.0484188		Prevotella_sp._oral_taxon_315	-0.400423	0.796595		Prevotella_sp._oral_taxon_315	0.0508243	0.977272
Prevotella_sp._oral_taxon_317	0.000290391	0.00038982	9.18815e-05	0.000110306	0.000470475		0.00194783	0.00274315	0.000646567	0.000680577	0.00321507		0.000268721	0.000540581	0.000127416	1.89902e-05	0.000518453		0.00200352	0.00303853	0.000716188	0.000599822	0.00340723		Prevotella_sp._oral_taxon_317	-3.91054	1.76666e-07		Prevotella_sp._oral_taxon_317	-4.13789	1.1832e-08		Prevotella_sp._oral_taxon_317	0.0663284	0.977993		Prevotella_sp._oral_taxon_317	-0.161024	0.93084
Prevotella_sp._oral_taxon_376	1.7343e-05	7.35803e-05	1.7343e-05	-1.66487e-05	5.13348e-05		8.31421e-07	3.52742e-06	8.31421e-07	-7.98134e-07	2.46098e-06		9.04208e-06	2.71546e-05	6.4004e-06	-3.50248e-06	2.15866e-05		2.94106e-06	1.24778e-05	2.94106e-06	-2.82331e-06	8.70542e-06		Prevotella_sp._oral_taxon_376	0.972296	0.117277		Prevotella_sp._oral_taxon_376	0.359295	0.614554		Prevotella_sp._oral_taxon_376	0.574226	0.530931		Prevotella_sp._oral_taxon_376	-0.0387745	0.981663
Prevotella_sp._oral_taxon_396	9.96423e-07	4.22746e-06	9.96423e-07	-9.5653e-07	2.94938e-06		0	0	0	0	0		0	0	0	0	0		9.87286e-07	4.1887e-06	9.87286e-07	-9.47759e-07	2.92233e-06		Prevotella_sp._oral_taxon_396	0.282255	NA		Prevotella_sp._oral_taxon_396	0.210992	NA		Prevotella_sp._oral_taxon_396	0.0933721	NA		Prevotella_sp._oral_taxon_396	0.022109	NA
Prevotella_sp._oral_taxon_472	0.00135892	0.00235888	0.000555993	0.000269196	0.00244865		0.00163961	0.00204821	0.000482768	0.000693407	0.00258582		0.00231121	0.00673183	0.00158671	-0.000798683	0.0054211		0.00154815	0.00258276	0.000608763	0.000354997	0.00274131		Prevotella_sp._oral_taxon_472	-1.32542	0.20534		Prevotella_sp._oral_taxon_472	-0.990615	0.309209		Prevotella_sp._oral_taxon_472	-0.515792	0.796595		Prevotella_sp._oral_taxon_472	-0.180987	0.936124
Prevotella_sp._oral_taxon_475	3.73315e-05	8.54298e-05	2.0136e-05	-2.13437e-06	7.67973e-05		6.67841e-05	0.000137758	3.247e-05	3.14417e-06	0.000130424		2.51521e-05	5.3529e-05	1.26169e-05	4.23373e-07	4.98808e-05		0.000514632	0.00135658	0.000319748	-0.000112062	0.00114133		Prevotella_sp._oral_taxon_475	-0.791766	0.306978		Prevotella_sp._oral_taxon_475	-0.774939	0.267866		Prevotella_sp._oral_taxon_475	0.253239	0.88927		Prevotella_sp._oral_taxon_475	0.270067	0.834708
Prevotella_sp._oral_taxon_515	8.93751e-06	3.79186e-05	8.93751e-06	-8.57969e-06	2.64547e-05		8.31421e-07	3.52742e-06	8.31421e-07	-7.98134e-07	2.46098e-06		0	0	0	0	0		4.52219e-06	1.74922e-05	4.12296e-06	-3.55867e-06	1.2603e-05		Prevotella_sp._oral_taxon_515	0.280851	NA		Prevotella_sp._oral_taxon_515	-0.158324	0.831024		Prevotella_sp._oral_taxon_515	0.168711	NA		Prevotella_sp._oral_taxon_515	-0.270463	0.805209
Prevotella_sp._oral_taxon_526	0.000391092	0.00163729	0.000385914	-0.000365285	0.00114747		0	0	0	0	0		2.0917e-05	6.78515e-05	1.59928e-05	-1.04282e-05	5.22623e-05		1.01989e-05	3.75451e-05	8.84946e-06	-7.14569e-06	2.75436e-05		Prevotella_sp._oral_taxon_526	0.284305	0.729263		Prevotella_sp._oral_taxon_526	-0.0789787	0.916035		Prevotella_sp._oral_taxon_526	-0.197974	NA		Prevotella_sp._oral_taxon_526	-0.561257	0.505476
Prevotella_sp._oral_taxon_942	2.58604e-05	6.17899e-05	1.4564e-05	-2.68456e-06	5.44053e-05		2.88647e-05	0.000122463	2.88647e-05	-2.77091e-05	8.54385e-05		6.34153e-05	0.000199061	4.69191e-05	-2.85444e-05	0.000155375		2.24308e-05	4.4228e-05	1.04246e-05	1.99886e-06	4.28627e-05		Prevotella_sp._oral_taxon_942	0.747888	0.315075		Prevotella_sp._oral_taxon_942	-0.164583	0.812765		Prevotella_sp._oral_taxon_942	-0.391819	0.745163		Prevotella_sp._oral_taxon_942	-1.30429	0.0732379
Prevotella_veroralis	0.00140869	0.0043427	0.00102358	-0.000597497	0.00341488		0.00131199	0.0025184	0.000593593	0.000148569	0.00247541		0.000535686	0.00144847	0.000341408	-0.000133461	0.00120483		0.00101622	0.00193594	0.000456306	0.000121872	0.00191056		Prevotella_veroralis	-1.38772	0.128267		Prevotella_veroralis	-2.2297	0.00544986		Prevotella_veroralis	0.265079	0.915541		Prevotella_veroralis	-0.576902	0.686385
Propionibacterium_acidifaciens	2.46804e-06	1.0471e-05	2.46804e-06	-2.36923e-06	7.30531e-06		3.02507e-06	8.98632e-06	2.1181e-06	-1.12632e-06	7.17647e-06		4.95075e-05	0.000123413	2.90887e-05	-7.5054e-06	0.00010652		1.81022e-05	7.35986e-05	1.73474e-05	-1.5898e-05	5.21024e-05		Propionibacterium_acidifaciens	-0.00351973	0.998382		Propionibacterium_acidifaciens	0.855915	0.126257		Propionibacterium_acidifaciens	-0.549312	NA		Propionibacterium_acidifaciens	0.310122	0.767939
Propionibacterium_acnes	0.00234504	0.00395601	0.000932441	0.000517485	0.00417259		0.00148385	0.00164663	0.000388114	0.000723162	0.00224454		0.00364418	0.00348466	0.000821343	0.00203437	0.00525398		0.00312876	0.00755204	0.00178003	-0.000360046	0.00661756		Propionibacterium_acnes	-0.831787	0.326167		Propionibacterium_acnes	-1.02386	0.165283		Propionibacterium_acnes	-0.773734	0.523088		Propionibacterium_acnes	-0.965809	0.311306
Propionibacterium_avidum	4.47961e-06	1.31135e-05	3.09088e-06	-1.57841e-06	1.05376e-05		0	0	0	0	0		0	0	0	0	0		3.50801e-06	9.00018e-06	2.12136e-06	-6.49783e-07	7.66581e-06		Propionibacterium_avidum	0.357478	NA		Propionibacterium_avidum	-0.0523372	0.949923		Propionibacterium_avidum	0.168349	NA		Propionibacterium_avidum	-0.241467	NA
Propionibacterium_propionicum	0.0083477	0.0138058	0.00325405	0.00196989	0.0147255		0.00209551	0.00197154	0.000464697	0.00118472	0.0030063		0.00653782	0.0103844	0.00244762	0.00174056	0.0113351		0.0017643	0.00178024	0.000419607	0.000941885	0.00258672		Propionibacterium_propionicum	0.607934	0.449756		Propionibacterium_propionicum	0.347593	0.682724		Propionibacterium_propionicum	0.261223	0.874858		Propionibacterium_propionicum	0.00088224	0.999132
Propionibacterium_sp._oral_taxon_192	0	0	0	0	0		0	0	0	0	0		0	0	0	0	0		1.13974e-05	4.8355e-05	1.13974e-05	-1.09411e-05	3.37358e-05		Propionibacterium_sp._oral_taxon_192	0.206435	NA		Propionibacterium_sp._oral_taxon_192	-0.423166	0.51727		Propionibacterium_sp._oral_taxon_192	0.0154989	NA		Propionibacterium_sp._oral_taxon_192	-0.614101	0.44989
Propionibacterium_sp._oral_taxon_193	0	0	0	0	0		0	0	0	0	0		0	0	0	0	0		4.35689e-06	1.84847e-05	4.35689e-06	-4.18246e-06	1.28962e-05		Propionibacterium_sp._oral_taxon_193	0.205683	NA		Propionibacterium_sp._oral_taxon_193	-0.0546775	NA		Propionibacterium_sp._oral_taxon_193	0.0163879	NA		Propionibacterium_sp._oral_taxon_193	-0.243973	NA
Propionibacterium_sp._oral_taxon_194	0.000799302	0.0031686	0.000746846	-0.000664489	0.00226309		0.00025125	0.000563125	0.00013273	-8.89612e-06	0.000511395		0.00331612	0.0131406	0.00309728	-0.00275444	0.00938667		2.70819e-05	3.46141e-05	8.15863e-06	1.10913e-05	4.30725e-05		Propionibacterium_sp._oral_taxon_194	-1.36568	0.0802311		Propionibacterium_sp._oral_taxon_194	1.10636	0.115574		Propionibacterium_sp._oral_taxon_194	-1.48229	0.125947		Propionibacterium_sp._oral_taxon_194	0.989741	0.265566
Propionibacterium_sp._oral_taxon_915	3.27829e-05	7.66345e-05	1.80629e-05	-2.61983e-06	6.81856e-05		0.000159429	0.000555189	0.000130859	-9.70507e-05	0.000415909		1.38134e-05	3.36175e-05	7.92372e-06	-1.71678e-06	2.93436e-05		2.6746e-05	9.99463e-05	2.35576e-05	-1.9426e-05	7.2918e-05		Propionibacterium_sp._oral_taxon_915	-0.0132634	0.993558		Propionibacterium_sp._oral_taxon_915	-0.231068	0.781137		Propionibacterium_sp._oral_taxon_915	0.463685	0.717199		Propionibacterium_sp._oral_taxon_915	0.24588	0.839499
Pseudomonas_aeruginosa	1.34964e-05	5.22962e-05	1.23263e-05	-1.06628e-05	3.76556e-05		6.06941e-06	1.53989e-05	3.62955e-06	-1.04438e-06	1.31832e-05		2.9487e-05	7.15097e-05	1.6855e-05	-3.54818e-06	6.25222e-05		0.000116553	0.000359502	8.47354e-05	-4.95256e-05	0.000282631		Pseudomonas_aeruginosa	0.101624	0.909579		Pseudomonas_aeruginosa	-0.505964	0.435081		Pseudomonas_aeruginosa	-0.415922	0.761452		Pseudomonas_aeruginosa	-1.02351	0.171764
Pseudomonas_fluorescens	2.56308e-05	6.72918e-05	1.58608e-05	-5.45579e-06	5.67175e-05		6.4307e-05	9.53001e-05	2.24625e-05	2.02814e-05	0.000108333		1.68499e-05	4.70238e-05	1.10836e-05	-4.87357e-06	3.85734e-05		0.000140061	0.000299201	7.05224e-05	1.83931e-06	0.000278282		Pseudomonas_fluorescens	-0.952207	0.214603		Pseudomonas_fluorescens	-2.10288	0.00122357		Pseudomonas_fluorescens	0.38169	0.796595		Pseudomonas_fluorescens	-0.768983	0.373591
Pseudomonas_otitidis	3.02357e-05	8.82928e-05	2.08108e-05	-1.05528e-05	7.10241e-05		0	0	0	0	0		4.8033e-06	1.39886e-05	3.29713e-06	-1.65897e-06	1.12656e-05		0	0	0	0	0		Pseudomonas_otitidis	0.560973	NA		Pseudomonas_otitidis	0.438662	0.51727		Pseudomonas_otitidis	0.219037	NA		Pseudomonas_otitidis	0.0967265	NA
Pseudomonas_pseudoalcaligenes	6.14103e-05	0.000105195	2.47946e-05	1.28138e-05	0.000110007		9.14707e-05	0.000186687	4.40025e-05	5.22731e-06	0.000177714		0.000107897	0.000174794	4.11993e-05	2.71481e-05	0.000188646		0.000205617	0.000312234	7.35942e-05	6.13753e-05	0.000349859		Pseudomonas_pseudoalcaligenes	-0.483729	0.553159		Pseudomonas_pseudoalcaligenes	-1.21206	0.0607028		Pseudomonas_pseudoalcaligenes	-0.336144	0.813232		Pseudomonas_pseudoalcaligenes	-1.06447	0.180763
Pseudomonas_stutzeri	4.93608e-06	2.0942e-05	4.93608e-06	-4.73846e-06	1.46106e-05		0	0	0	0	0		0	0	0	0	0		0	0	0	0	0		Pseudomonas_stutzeri	0.358621	NA		Pseudomonas_stutzeri	0.285728	NA		Pseudomonas_stutzeri	0.169684	NA		Pseudomonas_stutzeri	0.0967909	NA
Pseudoramibacter_alactolyticus	0.000177132	0.000751508	0.000177132	-0.000170041	0.000524305		5.27514e-05	0.000201909	4.75904e-05	-4.05241e-05	0.000146027		0.000633002	0.00242438	0.000571433	-0.000486986	0.00175299		0.000576391	0.00210223	0.000495501	-0.000394773	0.00154755		Pseudoramibacter_alactolyticus	-0.27112	0.816528		Pseudoramibacter_alactolyticus	-1.47463	0.0251074		Pseudoramibacter_alactolyticus	-0.762065	0.575536		Pseudoramibacter_alactolyticus	-1.96557	0.0125212
Rothia_aeria	0.0176463	0.0276616	0.00651991	0.00486755	0.0304251		0.00870543	0.00742476	0.00175003	0.00527543	0.0121354		0.0142009	0.0146275	0.00344773	0.00744342	0.0209583		0.010083	0.0179614	0.00423355	0.00178537	0.0183806		Rothia_aeria	-0.177879	0.869125		Rothia_aeria	-0.644341	0.441689		Rothia_aeria	0.232016	0.915541		Rothia_aeria	-0.234445	0.892606
Rothia_dentocariosa	0.0147208	0.0447186	0.0105403	-0.00593771	0.0353794		0.00873927	0.0146132	0.00344437	0.00198842	0.0154901		0.0285372	0.0573385	0.0135148	0.00204866	0.0550257		0.0107633	0.0243757	0.00574541	-0.000497485	0.0220241		Rothia_dentocariosa	-1.76968	0.0388363		Rothia_dentocariosa	-0.120109	0.916035		Rothia_dentocariosa	-1.12877	0.335925		Rothia_dentocariosa	0.520805	0.719317
Rothia_mucilaginosa	0.00172096	0.00330562	0.000779142	0.00019387	0.00324805		0.00307205	0.00621616	0.00146516	0.000200385	0.00594372		0.000926433	0.00133143	0.000313822	0.000311353	0.00154151		0.000696318	0.000979921	0.00023097	0.000243626	0.00114901		Rothia_mucilaginosa	-2.3033	0.00143465		Rothia_mucilaginosa	-1.01373	0.160969		Rothia_mucilaginosa	0.541391	0.704309		Rothia_mucilaginosa	1.83096	0.0246619
Ruminococcaceae_[G-1]_sp._oral_taxon_075	0.000635786	0.00135868	0.000320245	8.11719e-06	0.00126345		0.000297999	0.000476805	0.000112384	7.77307e-05	0.000518268		0.000164906	0.000327734	7.72476e-05	1.35032e-05	0.000316308		0.000687035	0.00138821	0.000327204	4.57266e-05	0.00132834		Ruminococcaceae_[G-1]_sp._oral_taxon_075	-0.525382	0.584947		Ruminococcaceae_[G-1]_sp._oral_taxon_075	-2.71367	0.000317205		Ruminococcaceae_[G-1]_sp._oral_taxon_075	0.916216	0.488719		Ruminococcaceae_[G-1]_sp._oral_taxon_075	-1.27207	0.182071
Scardovia_wiggsiae	0.00131808	0.00349784	0.000824449	-0.000297807	0.00293398		0.00140533	0.00392002	0.000923957	-0.000405588	0.00321626		0.00585671	0.0178042	0.0041965	-0.00236828	0.0140817		0.0014515	0.00409707	0.000965689	-0.00044122	0.00334421		Scardovia_wiggsiae	-1.01324	0.332637		Scardovia_wiggsiae	-1.48238	0.0977965		Scardovia_wiggsiae	-1.33998	0.312828		Scardovia_wiggsiae	-1.80912	0.0907329
Schlegelella_aquatica	0.130312	0.194211	0.0457759	0.0405927	0.220031		0.0746657	0.112684	0.0265598	0.0226096	0.126722		0.117276	0.204902	0.0482959	0.0226175	0.211934		0.0547032	0.0600245	0.0141479	0.0269738	0.0824325		Schlegelella_aquatica	0.236731	0.850678		Schlegelella_aquatica	0.160811	0.896439		Schlegelella_aquatica	0.504221	0.793298		Schlegelella_aquatica	0.428301	0.803116
Schlegelella_thermodepolymerans	8.58414e-06	2.10727e-05	4.96689e-06	-1.15079e-06	1.83191e-05		2.52419e-05	4.65953e-05	1.09826e-05	3.71639e-06	4.67674e-05		1.92484e-05	4.33058e-05	1.02073e-05	-7.57479e-07	3.92543e-05		1.44572e-05	1.85772e-05	4.3787e-06	5.87508e-06	2.30393e-05		Schlegelella_thermodepolymerans	-0.529142	0.388918		Schlegelella_thermodepolymerans	0.0949031	0.896439		Schlegelella_thermodepolymerans	-0.246871	0.834176		Schlegelella_thermodepolymerans	0.377174	0.633052
Selenomonas_artemidis	0.000193435	0.000552521	0.00013023	-6.18117e-05	0.000448682		8.79989e-05	0.000186244	4.38982e-05	1.96007e-06	0.000174038		0.000156225	0.000301735	7.11196e-05	1.68336e-05	0.000295617		7.4168e-05	0.000144666	3.40982e-05	7.33677e-06	0.000140999		Selenomonas_artemidis	-1.71157	0.0237685		Selenomonas_artemidis	-0.331759	0.699646		Selenomonas_artemidis	-1.35755	0.172335		Selenomonas_artemidis	0.0222613	0.98273
Selenomonas_dianae	0.000161642	0.000256735	6.0513e-05	4.30385e-05	0.000280245		0.000296588	0.000482822	0.000113802	7.35397e-05	0.000519636		0.00152352	0.00463039	0.00109139	-0.000615572	0.00366261		0.000204612	0.000315072	7.42631e-05	5.90587e-05	0.000350165		Selenomonas_dianae	-1.7237	0.0613337		Selenomonas_dianae	1.3951	0.098795		Selenomonas_dianae	-2.57612	0.00789153		Selenomonas_dianae	0.542678	0.723908
Selenomonas_flueggei	0.000126998	0.000253778	5.98161e-05	9.76084e-06	0.000244236		3.53364e-05	6.2054e-05	1.46263e-05	6.66942e-06	6.40033e-05		7.87196e-05	0.000173604	4.09188e-05	-1.47979e-06	0.000158919		7.01947e-05	0.000114781	2.7054e-05	1.71697e-05	0.00012322		Selenomonas_flueggei	0.463408	0.539741		Selenomonas_flueggei	-1.07112	0.0737702		Selenomonas_flueggei	0.371332	0.791228		Selenomonas_flueggei	-1.1632	0.0988309
Selenomonas_infelix	0.00014603	0.00025623	6.03939e-05	2.76603e-05	0.0002644		3.29919e-05	5.0867e-05	1.19895e-05	9.49296e-06	5.64908e-05		6.55205e-05	0.000109437	2.57946e-05	1.4964e-05	0.000116077		6.16599e-05	7.76997e-05	1.8314e-05	2.57651e-05	9.75546e-05		Selenomonas_infelix	0.484409	0.477275		Selenomonas_infelix	-0.633092	0.285896		Selenomonas_infelix	0.454012	0.690571		Selenomonas_infelix	-0.66349	0.389982
Selenomonas_noxia	0.00143409	0.00249143	0.000587236	0.000283129	0.00258505		0.00108965	0.00232308	0.000547556	1.646e-05	0.00216284		0.00101262	0.00149308	0.000351923	0.000322864	0.00170238		0.00167576	0.00245334	0.000578258	0.000542398	0.00280913		Selenomonas_noxia	-0.814207	0.392949		Selenomonas_noxia	-2.01291	0.0101547		Selenomonas_noxia	0.514203	0.765106		Selenomonas_noxia	-0.684498	0.597325
Selenomonas_sp._oral_taxon_126	7.93991e-06	3.36862e-05	7.93991e-06	-7.62203e-06	2.35018e-05		0	0	0	0	0		6.20165e-05	0.000250286	5.89929e-05	-5.36075e-05	0.000177641		3.51557e-06	7.00591e-06	1.65131e-06	2.79064e-07	6.75207e-06		Selenomonas_sp._oral_taxon_126	0.286739	0.729263		Selenomonas_sp._oral_taxon_126	0.882623	0.0968667		Selenomonas_sp._oral_taxon_126	-0.881494	0.264596		Selenomonas_sp._oral_taxon_126	-0.285609	0.805209
Selenomonas_sp._oral_taxon_133	0	0	0	0	0		1.03787e-05	4.40333e-05	1.03787e-05	-9.96322e-06	3.07207e-05		0	0	0	0	0		2.3615e-06	1.0019e-05	2.3615e-06	-2.26696e-06	6.98997e-06		Selenomonas_sp._oral_taxon_133	-0.744587	0.25877		Selenomonas_sp._oral_taxon_133	0.14206	0.863927		Selenomonas_sp._oral_taxon_133	0.014685	NA		Selenomonas_sp._oral_taxon_133	0.901332	0.186584
Selenomonas_sp._oral_taxon_134	0.00026575	0.000561096	0.000132252	6.54117e-06	0.000524958		0.000187357	0.000518458	0.000122202	-5.21538e-05	0.000426868		0.000617753	0.0013316	0.000313862	2.59579e-06	0.00123291		0.000463549	0.000978481	0.00023063	1.15218e-05	0.000915575		Selenomonas_sp._oral_taxon_134	0.076855	0.945927		Selenomonas_sp._oral_taxon_134	-1.13771	0.164125		Selenomonas_sp._oral_taxon_134	-0.516956	0.765415		Selenomonas_sp._oral_taxon_134	-1.73152	0.0745332
Selenomonas_sp._oral_taxon_136	0	0	0	0	0		6.10514e-07	2.59019e-06	6.10514e-07	-5.86071e-07	1.8071e-06		8.44181e-06	3.58156e-05	8.44181e-06	-8.10383e-06	2.49875e-05		0	0	0	0	0		Selenomonas_sp._oral_taxon_136	0.127762	NA		Selenomonas_sp._oral_taxon_136	0.437816	NA		Selenomonas_sp._oral_taxon_136	-0.1355	NA		Selenomonas_sp._oral_taxon_136	0.174554	NA
Selenomonas_sp._oral_taxon_137	0.000441515	0.000430503	0.000101471	0.000242636	0.000640393		0.000522143	0.000654197	0.000154196	0.000219925	0.000824361		0.000607299	0.00146179	0.000344546	-6.7999e-05	0.0012826		0.00100804	0.00155927	0.000367522	0.000287706	0.00172837		Selenomonas_sp._oral_taxon_137	-0.723818	0.458704		Selenomonas_sp._oral_taxon_137	-1.82935	0.0249166		Selenomonas_sp._oral_taxon_137	-0.236702	0.922016		Selenomonas_sp._oral_taxon_137	-1.34223	0.182071
Selenomonas_sp._oral_taxon_138	3.3488e-05	9.61366e-05	2.26596e-05	-1.09241e-05	7.79e-05		3.12804e-06	1.32712e-05	3.12804e-06	-3.00281e-06	9.25889e-06		0.000220883	0.000378293	8.91645e-05	4.61238e-05	0.000395642		1.5068e-05	4.10701e-05	9.68032e-06	-3.90513e-06	3.4041e-05		Selenomonas_sp._oral_taxon_138	0.771124	0.291117		Selenomonas_sp._oral_taxon_138	1.41484	0.00635004		Selenomonas_sp._oral_taxon_138	-1.26396	0.0686729		Selenomonas_sp._oral_taxon_138	-0.620242	0.504211
Selenomonas_sp._oral_taxon_146	1.7972e-05	4.43217e-05	1.04467e-05	-2.5032e-06	3.84472e-05		5.63495e-07	2.39071e-06	5.63495e-07	-5.40935e-07	1.66793e-06		2.75183e-05	0.000107302	2.52914e-05	-2.20518e-05	7.70885e-05		3.47883e-06	1.18979e-05	2.80437e-06	-2.01763e-06	8.97528e-06		Selenomonas_sp._oral_taxon_146	0.480287	0.485665		Selenomonas_sp._oral_taxon_146	0.52343	0.361273		Selenomonas_sp._oral_taxon_146	-0.203308	NA		Selenomonas_sp._oral_taxon_146	-0.160165	0.897441
Selenomonas_sp._oral_taxon_149	1.96814e-05	8.35009e-05	1.96814e-05	-1.88934e-05	5.82561e-05		1.83154e-06	7.77057e-06	1.83154e-06	-1.75821e-06	5.4213e-06		3.86619e-05	0.000121813	2.87116e-05	-1.76117e-05	9.49356e-05		0	0	0	0	0		Selenomonas_sp._oral_taxon_149	0.274567	0.722131		Selenomonas_sp._oral_taxon_149	0.700135	0.208882		Selenomonas_sp._oral_taxon_149	-0.322136	0.791228		Selenomonas_sp._oral_taxon_149	0.103432	0.936124
Selenomonas_sp._oral_taxon_388	0	0	0	0	0		0	0	0	0	0		2.11045e-05	8.95389e-05	2.11045e-05	-2.02596e-05	6.24686e-05		0	0	0	0	0		Selenomonas_sp._oral_taxon_388	0.205677	NA		Selenomonas_sp._oral_taxon_388	0.639773	NA		Selenomonas_sp._oral_taxon_388	-0.337386	NA		Selenomonas_sp._oral_taxon_388	0.0967101	NA
Selenomonas_sp._oral_taxon_442	0.000759053	0.00118039	0.00027822	0.000213752	0.00130435		0.00112045	0.00196035	0.00046206	0.000214827	0.00202607		0.000386857	0.00132133	0.00031144	-0.000223555	0.000997269		0.00243476	0.00269927	0.000636223	0.00118779	0.00368173		Selenomonas_sp._oral_taxon_442	-1.49003	0.120127		Selenomonas_sp._oral_taxon_442	-2.82217	0.000731749		Selenomonas_sp._oral_taxon_442	0.518917	0.793298		Selenomonas_sp._oral_taxon_442	-0.813217	0.542872
Selenomonas_sp._oral_taxon_478	0.000104877	0.000204962	4.83099e-05	1.01915e-05	0.000199563		0.000116094	0.000238301	5.61681e-05	6.00628e-06	0.000226181		3.37471e-05	6.97475e-05	1.64396e-05	1.526e-06	6.59682e-05		0.000128975	0.000215139	5.07088e-05	2.95871e-05	0.000228362		Selenomonas_sp._oral_taxon_478	-0.933511	0.246668		Selenomonas_sp._oral_taxon_478	-2.1452	0.0015858		Selenomonas_sp._oral_taxon_478	0.791057	0.523088		Selenomonas_sp._oral_taxon_478	-0.42063	0.731214
Selenomonas_sp._oral_taxon_479	0.000138523	0.000355507	8.37938e-05	-2.57099e-05	0.000302756		0	0	0	0	0		2.22912e-05	7.21516e-05	1.70063e-05	-1.10405e-05	5.56229e-05		1.19412e-05	3.55629e-05	8.38226e-06	-4.48777e-06	2.83701e-05		Selenomonas_sp._oral_taxon_479	1.87251	0.00354767		Selenomonas_sp._oral_taxon_479	-0.074586	0.931215		Selenomonas_sp._oral_taxon_479	1.15848	0.144688		Selenomonas_sp._oral_taxon_479	-0.788616	0.378772
Selenomonas_sp._oral_taxon_481	1.24087e-05	3.76706e-05	8.87906e-06	-4.99397e-06	2.98113e-05		5.63495e-07	2.39071e-06	5.63495e-07	-5.40935e-07	1.66793e-06		1.43205e-05	4.0766e-05	9.60865e-06	-4.51212e-06	3.31531e-05		1.37577e-06	5.83689e-06	1.37577e-06	-1.32069e-06	4.07222e-06		Selenomonas_sp._oral_taxon_481	0.281363	NA		Selenomonas_sp._oral_taxon_481	0.362612	0.593905		Selenomonas_sp._oral_taxon_481	-0.0499573	NA		Selenomonas_sp._oral_taxon_481	0.0312915	NA
Selenomonas_sp._oral_taxon_892	2.39175e-05	8.37165e-05	1.97322e-05	-1.47569e-05	6.25919e-05		1.11245e-05	4.71971e-05	1.11245e-05	-1.06791e-05	3.2928e-05		2.5459e-05	8.96866e-05	2.11393e-05	-1.59733e-05	6.68913e-05		3.81533e-05	9.66556e-05	2.27819e-05	-6.49847e-06	8.28051e-05		Selenomonas_sp._oral_taxon_892	0.908508	0.214603		Selenomonas_sp._oral_taxon_892	-0.933827	0.126526		Selenomonas_sp._oral_taxon_892	0.495932	0.688957		Selenomonas_sp._oral_taxon_892	-1.3464	0.0732379
Selenomonas_sp._oral_taxon_919	1.85739e-06	5.5853e-06	1.31647e-06	-7.22842e-07	4.43762e-06		0	0	0	0	0		8.70489e-06	2.1237e-05	5.00562e-06	-1.10594e-06	1.85157e-05		5.07388e-06	1.77335e-05	4.17983e-06	-3.11844e-06	1.32662e-05		Selenomonas_sp._oral_taxon_919	0.354383	NA		Selenomonas_sp._oral_taxon_919	0.237273	0.730571		Selenomonas_sp._oral_taxon_919	-0.234027	NA		Selenomonas_sp._oral_taxon_919	-0.351137	0.73537
Selenomonas_sp._oral_taxon_920	0	0	0	0	0		0	0	0	0	0		4.22091e-06	1.79078e-05	4.22091e-06	-4.05192e-06	1.24937e-05		1.26626e-06	3.96806e-06	9.35281e-07	-5.66856e-07	3.09938e-06		Selenomonas_sp._oral_taxon_920	0.205503	NA		Selenomonas_sp._oral_taxon_920	0.221636	NA		Selenomonas_sp._oral_taxon_920	-0.0614335	NA		Selenomonas_sp._oral_taxon_920	-0.0453007	NA
Selenomonas_sp._oral_taxon_936	0.00142873	0.00217702	0.000513128	0.000423019	0.00243444		0.00158658	0.00199674	0.000470637	0.000664148	0.00250901		0.000785879	0.00217753	0.000513248	-0.000220069	0.00179183		0.00245025	0.00266788	0.000628826	0.00121778	0.00368273		Selenomonas_sp._oral_taxon_936	-0.691671	0.492586		Selenomonas_sp._oral_taxon_936	-1.86494	0.0253599		Selenomonas_sp._oral_taxon_936	0.538003	0.765106		Selenomonas_sp._oral_taxon_936	-0.635267	0.654134
Selenomonas_sp._oral_taxon_937	0.000196111	0.000635447	0.000149776	-9.74457e-05	0.000489667		0.000256204	0.000453056	0.000106786	4.69069e-05	0.000465501		0.000104643	0.000210926	4.97157e-05	7.20193e-06	0.000202084		0.000456212	0.000850152	0.000200383	6.34693e-05	0.000848955		Selenomonas_sp._oral_taxon_937	-0.512472	0.634063		Selenomonas_sp._oral_taxon_937	-2.21586	0.00845433		Selenomonas_sp._oral_taxon_937	0.668648	0.701306		Selenomonas_sp._oral_taxon_937	-1.03474	0.374095
Selenomonas_sputigena	0.00122089	0.0023091	0.000544261	0.000154161	0.00228762		9.33604e-05	0.000152985	3.60589e-05	2.26862e-05	0.000164035		0.00174966	0.00466638	0.00109988	-0.000406061	0.00390537		0.000414523	0.000581652	0.000137097	0.000145818	0.000683227		Selenomonas_sputigena	1.49474	0.0943316		Selenomonas_sputigena	0.181734	0.864257		Selenomonas_sputigena	-0.449136	0.796595		Selenomonas_sputigena	-1.76214	0.0745332
Shuttleworthia_satelles	0.000109505	0.000295861	6.97351e-05	-2.71734e-05	0.000246183		5.15295e-05	9.33107e-05	2.19936e-05	8.42289e-06	9.4636e-05		0.00111775	0.00350788	0.000826816	-0.000502778	0.00273828		0.000162158	0.000470539	0.000110907	-5.5216e-05	0.000379532		Shuttleworthia_satelles	0.00325347	0.998382		Shuttleworthia_satelles	1.23683	0.106895		Shuttleworthia_satelles	-1.33998	0.20046		Shuttleworthia_satelles	-0.106406	0.943867
Solobacterium_moorei	0.000440631	0.00101998	0.000240412	-3.05668e-05	0.000911829		0.000220264	0.000473569	0.000111621	1.49027e-06	0.000439038		0.00157967	0.00439473	0.00103585	-0.000450555	0.0036099		0.000160258	0.000246103	5.80071e-05	4.65657e-05	0.000273949		Solobacterium_moorei	0.359395	0.726073		Solobacterium_moorei	1.62726	0.0253599		Solobacterium_moorei	-2.0751	0.0162341		Solobacterium_moorei	-0.807239	0.44989
SR1_[G-1]_sp._oral_taxon_345	0.00010123	0.00020266	4.77674e-05	7.60758e-06	0.000194852		0.000178489	0.000249904	5.89028e-05	6.30419e-05	0.000293937		0.000148466	0.000426508	0.000100529	-4.85671e-05	0.000345499		9.77052e-05	0.000140531	3.31235e-05	3.27843e-05	0.000162626		SR1_[G-1]_sp._oral_taxon_345	-1.82004	0.0201743		SR1_[G-1]_sp._oral_taxon_345	-0.00110303	0.998517		SR1_[G-1]_sp._oral_taxon_345	-1.3726	0.187858		SR1_[G-1]_sp._oral_taxon_345	0.446338	0.730472
SR1_[G-1]_sp._oral_taxon_874	0.000463356	0.000800907	0.000188776	9.33626e-05	0.00083335		0.000150891	0.000223229	5.26156e-05	4.77667e-05	0.000254016		0.000256486	0.000930174	0.000219244	-0.000173225	0.000686196		0.00011208	0.000188195	4.43579e-05	2.51402e-05	0.00019902		SR1_[G-1]_sp._oral_taxon_874	0.366265	0.681117		SR1_[G-1]_sp._oral_taxon_874	-0.904256	0.207336		SR1_[G-1]_sp._oral_taxon_874	1.16016	0.236687		SR1_[G-1]_sp._oral_taxon_874	-0.110362	0.936124
SR1_[G-1]_sp._oral_taxon_875	2.29177e-05	9.72317e-05	2.29177e-05	-2.20002e-05	6.78356e-05		4.23084e-05	0.000156771	3.69513e-05	-3.01149e-05	0.000114732		3.83163e-05	0.00011607	2.73581e-05	-1.53045e-05	9.19371e-05		4.90513e-05	0.000208107	4.90513e-05	-4.70875e-05	0.00014519		SR1_[G-1]_sp._oral_taxon_875	1.03936	0.108237		SR1_[G-1]_sp._oral_taxon_875	1.30596	0.0333857		SR1_[G-1]_sp._oral_taxon_875	0.117004	0.93897		SR1_[G-1]_sp._oral_taxon_875	0.3836	0.745409
Staphylococcus_aureus	0	0	0	0	0		0	0	0	0	0		2.88476e-05	9.65447e-05	2.27558e-05	-1.57529e-05	7.34482e-05		0	0	0	0	0		Staphylococcus_aureus	0.205672	NA		Staphylococcus_aureus	0.763282	0.183866		Staphylococcus_aureus	-0.460897	NA		Staphylococcus_aureus	0.0967128	NA
Staphylococcus_caprae	3.42014e-05	0.000118344	2.78939e-05	-2.04696e-05	8.88725e-05		1.76918e-05	3.86107e-05	9.10063e-06	-1.45119e-07	3.55287e-05		2.17735e-05	5.06284e-05	1.19332e-05	-1.61519e-06	4.51622e-05		4.06616e-05	8.88191e-05	2.09349e-05	-3.70004e-07	8.16931e-05		Staphylococcus_caprae	-0.0939742	0.909579		Staphylococcus_caprae	-0.706569	0.226428		Staphylococcus_caprae	-0.0701555	0.972636		Staphylococcus_caprae	-0.68275	0.372544
Staphylococcus_epidermidis	0.000305524	0.000382607	9.01812e-05	0.000128772	0.000482276		0.000502028	0.00073677	0.000173658	0.000161664	0.000842393		0.000428471	0.00039347	9.27417e-05	0.0002467	0.000610241		0.00100065	0.00231346	0.000545287	-6.80885e-05	0.0020694		Staphylococcus_epidermidis	-1.65384	0.0260821		Staphylococcus_epidermidis	-1.88172	0.00510839		Staphylococcus_epidermidis	-0.752582	0.523088		Staphylococcus_epidermidis	-0.98046	0.265566
Staphylococcus_warneri	9.64632e-06	2.85061e-05	6.71895e-06	-3.52258e-06	2.28152e-05		1.79567e-05	4.08948e-05	9.63899e-06	-9.35378e-07	3.68488e-05		0.000181918	0.000345639	8.14678e-05	2.22444e-05	0.000341592		9.49152e-05	0.000250941	5.91473e-05	-2.10113e-05	0.000210842		Staphylococcus_warneri	-0.332036	0.743989		Staphylococcus_warneri	-0.0928202	0.91668		Staphylococcus_warneri	-1.8698	0.0288303		Staphylococcus_warneri	-1.63058	0.044263
Stomatobaculum_longum	0.000370718	0.000586687	0.000138284	9.96869e-05	0.000641748		0.000102638	0.000126504	2.98173e-05	4.41972e-05	0.000161079		0.000174955	0.000418989	9.87566e-05	-1.86042e-05	0.000368514		0.000138516	0.000278796	6.57127e-05	9.72137e-06	0.000267311		Stomatobaculum_longum	0.359911	0.64969		Stomatobaculum_longum	-1.26754	0.0470838		Stomatobaculum_longum	1.0334	0.262874		Stomatobaculum_longum	-0.594047	0.52931
Stomatobaculum_sp._oral_taxon_097	0.000132651	0.000180115	4.24536e-05	4.94436e-05	0.000215859		6.11192e-05	0.000108534	2.55816e-05	1.09801e-05	0.000111258		0.000122424	0.000200799	4.73288e-05	2.96618e-05	0.000215187		4.00235e-05	4.88884e-05	1.15231e-05	1.74387e-05	6.26084e-05		Stomatobaculum_sp._oral_taxon_097	-0.192768	0.819011		Stomatobaculum_sp._oral_taxon_097	-0.967004	0.113663		Stomatobaculum_sp._oral_taxon_097	0.109155	0.954446		Stomatobaculum_sp._oral_taxon_097	-0.665082	0.422803
Stomatobaculum_sp._oral_taxon_373	0.000102206	0.000283162	6.67419e-05	-2.86057e-05	0.000233018		7.21618e-06	3.06157e-05	7.21618e-06	-6.92727e-06	2.13596e-05		0.000247043	0.000731972	0.000172527	-9.11043e-05	0.000585191		8.54803e-06	3.62662e-05	8.54803e-06	-8.2058e-06	2.53019e-05		Stomatobaculum_sp._oral_taxon_373	1.06378	0.159959		Stomatobaculum_sp._oral_taxon_373	1.6685	0.0101281		Stomatobaculum_sp._oral_taxon_373	-0.555652	0.644745		Stomatobaculum_sp._oral_taxon_373	0.049068	0.980711
Stomatobaculum_sp._oral_taxon_910	5.31816e-05	0.000184041	4.33789e-05	-3.18395e-05	0.000138203		7.95756e-06	2.21156e-05	5.21271e-06	-2.25916e-06	1.81743e-05		0.00137246	0.00574446	0.00135398	-0.0012813	0.00402621		3.72749e-05	5.60277e-05	1.32059e-05	1.13919e-05	6.31579e-05		Stomatobaculum_sp._oral_taxon_910	0.738598	0.285002		Stomatobaculum_sp._oral_taxon_910	-1.38201	0.0137075		Stomatobaculum_sp._oral_taxon_910	0.685243	0.492262		Stomatobaculum_sp._oral_taxon_910	-1.43537	0.0260772
Streptococcus_agalactiae	1.14773e-05	3.61364e-05	8.51743e-06	-5.21654e-06	2.81712e-05		1.41095e-05	3.42254e-05	8.06701e-06	-1.70153e-06	2.99206e-05		0	0	0	0	0		9.58286e-06	3.73827e-05	8.81118e-06	-7.68673e-06	2.68524e-05		Streptococcus_agalactiae	0.206204	0.782508		Streptococcus_agalactiae	-0.32209	0.668394		Streptococcus_agalactiae	0.763188	0.394029		Streptococcus_agalactiae	0.234893	0.830514
Streptococcus_anginosus	0.00118492	0.00217275	0.000512122	0.000181175	0.00218866		0.000263531	0.000437649	0.000103155	6.13514e-05	0.000465711		0.000974771	0.00210326	0.000495744	3.13029e-06	0.00194641		0.000593924	0.000816238	0.000192389	0.000216848	0.000970999		Streptococcus_anginosus	-0.0143743	0.993965		Streptococcus_anginosus	-1.71889	0.0449397		Streptococcus_anginosus	-0.0666447	0.980208		Streptococcus_anginosus	-1.77116	0.0885812
Streptococcus_australis	0.000260649	0.000390524	9.20475e-05	8.0239e-05	0.000441058		0.000181181	0.000300239	7.07669e-05	4.24801e-05	0.000319881		0.000103438	0.000156317	3.68443e-05	3.12244e-05	0.000175651		0.000101086	0.000216624	5.10588e-05	1.01228e-06	0.000201159		Streptococcus_australis	-0.804212	0.28127		Streptococcus_australis	-1.23771	0.0633604		Streptococcus_australis	0.925053	0.3482		Streptococcus_australis	0.491558	0.635839
Streptococcus_constellatus	0.00343197	0.00676671	0.00159493	0.000305969	0.00655798		0.000767115	0.00173244	0.000408341	-3.32178e-05	0.00156745		0.00205647	0.00523815	0.00123464	-0.000363383	0.00447633		0.00102353	0.00194772	0.000459083	0.000123748	0.00192332		Streptococcus_constellatus	0.225252	0.873962		Streptococcus_constellatus	-0.570634	0.652218		Streptococcus_constellatus	0.544611	0.796595		Streptococcus_constellatus	-0.251275	0.909372
Streptococcus_cristatus	0.00310436	0.0067914	0.00160075	-3.30513e-05	0.00624177		0.00151024	0.00438404	0.00103333	-0.000515041	0.00353553		0.00550706	0.0148801	0.00350726	-0.00136705	0.0123812		0.00140582	0.00208216	0.00049077	0.000443928	0.00236771		Streptococcus_cristatus	0.0370285	0.98073		Streptococcus_cristatus	0.268493	0.807089		Streptococcus_cristatus	-2.23626	0.0229605		Streptococcus_cristatus	-2.00479	0.040996
Streptococcus_dentisani	0.00426558	0.00710432	0.0016745	0.000983612	0.00754755		0.00386374	0.0128841	0.0030368	-0.00208828	0.00981577		0.00331351	0.00901423	0.00212467	-0.000850772	0.0074778		0.00307394	0.00435443	0.00102635	0.00106233	0.00508554		Streptococcus_dentisani	-0.529651	0.626972		Streptococcus_dentisani	-1.79489	0.0365465		Streptococcus_dentisani	0.462772	0.796595		Streptococcus_dentisani	-0.802464	0.546038
Streptococcus_downei	0	0	0	0	0		0	0	0	0	0		0	0	0	0	0		6.27753e-06	2.12668e-05	5.01264e-06	-3.54708e-06	1.61021e-05		Streptococcus_downei	0.205693	NA		Streptococcus_downei	-0.165344	0.829117		Streptococcus_downei	0.0163762	NA		Streptococcus_downei	-0.354661	NA
Streptococcus_gordonii	0.00397193	0.00750666	0.00176934	0.000504096	0.00743977		0.00394281	0.00544958	0.00128448	0.00142528	0.00646034		0.00754737	0.0179678	0.00423505	-0.000753176	0.0158479		0.00347331	0.00515759	0.00121566	0.00109067	0.00585595		Streptococcus_gordonii	-0.972495	0.299021		Streptococcus_gordonii	-0.948183	0.252908		Streptococcus_gordonii	-0.323961	0.866218		Streptococcus_gordonii	-0.299649	0.850621
Streptococcus_infantis	0.000577495	0.00094706	0.000223224	0.000139983	0.00101501		0.000474369	0.00144106	0.000339662	-0.000191356	0.00114009		0.000466554	0.000762386	0.000179696	0.000114356	0.000818751		0.000137437	0.000315031	7.42536e-05	-8.09714e-06	0.000282972		Streptococcus_infantis	0.514834	0.54245		Streptococcus_infantis	0.223181	0.807089		Streptococcus_infantis	0.105718	0.965184		Streptococcus_infantis	-0.185935	0.897441
Streptococcus_intermedius	0.012299	0.0176703	0.00416494	0.00413586	0.0204621		0.0295698	0.0663215	0.0156321	-0.00106857	0.0602083		0.0289664	0.0603928	0.0142347	0.00106681	0.0568659		0.00687042	0.00780957	0.00184073	0.00326265	0.0104782		Streptococcus_intermedius	-2.62171	0.00117132		Streptococcus_intermedius	0.443978	0.650482		Streptococcus_intermedius	-1.01759	0.394029		Streptococcus_intermedius	2.0481	0.0246619
Streptococcus_lactarius	0.000162093	0.000235153	5.54261e-05	5.346e-05	0.000270726		0.00134978	0.00259731	0.000612191	0.000149904	0.00254965		0.000183413	0.000262716	6.19228e-05	6.20462e-05	0.000304779		0.000587008	0.000691759	0.000163049	0.000267437	0.000906578		Streptococcus_lactarius	-3.23918	1.46394e-06		Streptococcus_lactarius	-2.35699	0.000337387		Streptococcus_lactarius	-0.260981	0.887356		Streptococcus_lactarius	0.621207	0.553689
Streptococcus_mitis	0.0156152	0.0403752	0.00951653	-0.00303685	0.0342673		0.00537574	0.00746642	0.00175985	0.00192649	0.00882498		0.00876239	0.0121877	0.00287267	0.00313206	0.0143927		0.00886532	0.0142513	0.00335906	0.00228169	0.0154489		Streptococcus_mitis	-0.308917	0.785229		Streptococcus_mitis	-1.52488	0.058298		Streptococcus_mitis	0.454044	0.793298		Streptococcus_mitis	-0.761918	0.530343
Streptococcus_mutans	0.000187342	0.000570334	0.000134429	-7.6134e-05	0.000450818		0.000165965	0.000417011	9.82904e-05	-2.66808e-05	0.000358611		0.000420056	0.000861855	0.000203141	2.1907e-05	0.000818206		0.000323143	0.0011289	0.000266084	-0.000198372	0.000844657		Streptococcus_mutans	-0.244091	0.830061		Streptococcus_mutans	-1.09701	0.176987		Streptococcus_mutans	-1.03046	0.411292		Streptococcus_mutans	-1.88338	0.046981
Streptococcus_oligofermentans	0.0034667	0.0102706	0.00242081	-0.001278	0.0082114		0.00436318	0.0120924	0.0028502	-0.0012231	0.00994946		0.0056927	0.0136336	0.00321347	-0.000605583	0.011991		0.00353994	0.00427739	0.00100819	0.00156392	0.00551596		Streptococcus_oligofermentans	-1.16599	0.27838		Streptococcus_oligofermentans	0.111488	0.931215		Streptococcus_oligofermentans	-2.95937	0.00496696		Streptococcus_oligofermentans	-1.68189	0.1359
Streptococcus_oralis	0.0125895	0.0172903	0.00407535	0.00460197	0.0205771		0.0394018	0.0312695	0.0073703	0.0249562	0.0538473		0.014118	0.0167536	0.00394886	0.00637835	0.0218576		0.0532804	0.0981187	0.0231268	0.00795267	0.0986081		Streptococcus_oralis	-2.17089	0.0138513		Streptococcus_oralis	-2.71512	0.000721032		Streptococcus_oralis	-0.145598	0.954446		Streptococcus_oralis	-0.689823	0.613842
Streptococcus_parasanguinis_I	0.000308591	0.000817065	0.000192584	-6.88672e-05	0.000686048		0.00121491	0.00152242	0.000358839	0.000511602	0.00191822		0.000266874	0.000402752	9.49294e-05	8.08152e-05	0.000452932		0.000508777	0.000679742	0.000160217	0.000194758	0.000822796		Streptococcus_parasanguinis_I	-2.75684	9.10718e-05		Streptococcus_parasanguinis_I	-1.75016	0.011314		Streptococcus_parasanguinis_I	-0.155445	0.93897		Streptococcus_parasanguinis_I	0.851241	0.373581
Streptococcus_parasanguinis_II	0.000274284	0.000399781	9.42292e-05	8.95983e-05	0.00045897		0.000511889	0.00115291	0.000271743	-2.0716e-05	0.0010445		0.000667247	0.00157643	0.000371567	-6.10118e-05	0.00139551		8.88308e-05	0.000158779	3.74245e-05	1.54802e-05	0.000162181		Streptococcus_parasanguinis_II	-2.55262	0.00143465		Streptococcus_parasanguinis_II	0.51544	0.574459		Streptococcus_parasanguinis_II	-1.08004	0.3482		Streptococcus_parasanguinis_II	1.98802	0.0256795
Streptococcus_peroris	0	0	0	0	0		0	0	0	0	0		0	0	0	0	0		6.63921e-07	2.81678e-06	6.63921e-07	-6.3734e-07	1.96518e-06		Streptococcus_peroris	0.205484	NA		Streptococcus_peroris	0.211492	NA		Streptococcus_peroris	0.0166309	NA		Streptococcus_peroris	0.0226386	NA
Streptococcus_pneumoniae	0.000103283	0.000262193	6.17996e-05	-1.78424e-05	0.000224407		0.00011416	0.0001197	2.82135e-05	5.88629e-05	0.000169458		0.000220151	0.000501605	0.000118229	-1.15748e-05	0.000451876		0.00010309	0.000136466	3.21653e-05	4.00473e-05	0.000166133		Streptococcus_pneumoniae	-1.0457	0.18499		Streptococcus_pneumoniae	0.23434	0.794498		Streptococcus_pneumoniae	-1.4754	0.116237		Streptococcus_pneumoniae	-0.195354	0.897441
Streptococcus_pyogenes	0	0	0	0	0		2.55725e-05	0.000108495	2.55725e-05	-2.45486e-05	7.56936e-05		0	0	0	0	0		0	0	0	0	0		Streptococcus_pyogenes	-0.89448	0.160814		Streptococcus_pyogenes	0.28923	0.730571		Streptococcus_pyogenes	0.0141978	0.987049		Streptococcus_pyogenes	1.19791	0.0885812
Streptococcus_salivarius	0.000790892	0.00110211	0.000259769	0.000281755	0.00130003		0.00234456	0.00520571	0.001227	-6.03109e-05	0.00474943		0.000668223	0.00135497	0.000319371	4.2268e-05	0.00129418		0.00160522	0.00443304	0.00104488	-0.000442703	0.00365314		Streptococcus_salivarius	-2.93947	3.65636e-05		Streptococcus_salivarius	-3.03851	6.00205e-06		Streptococcus_salivarius	0.42497	0.793298		Streptococcus_salivarius	0.325923	0.813596
Streptococcus_sanguinis	0.0210606	0.0363811	0.00857512	0.00425364	0.0378675		0.027509	0.0381901	0.00900148	0.0098664	0.0451516		0.0530469	0.073819	0.0173993	0.0189449	0.0871489		0.0292001	0.0324303	0.00764389	0.0142183	0.0441819		Streptococcus_sanguinis	-1.4386	0.0802311		Streptococcus_sanguinis	-0.387272	0.687777		Streptococcus_sanguinis	-1.27886	0.222896		Streptococcus_sanguinis	-0.227524	0.896394
Streptococcus_sinensis	1.96814e-05	8.35009e-05	1.96814e-05	-1.88934e-05	5.82561e-05		0	0	0	0	0		0	0	0	0	0		0	0	0	0	0		Streptococcus_sinensis	0.495397	NA		Streptococcus_sinensis	0.285886	NA		Streptococcus_sinensis	0.306254	NA		Streptococcus_sinensis	0.0967427	NA
Streptococcus_sobrinus	1.66941e-05	7.0827e-05	1.66941e-05	-1.60257e-05	4.94139e-05		1.21026e-06	5.13468e-06	1.21026e-06	-1.1618e-06	3.58231e-06		2.20084e-05	9.33738e-05	2.20084e-05	-2.11273e-05	6.51441e-05		2.07593e-05	5.05545e-05	1.19158e-05	-2.5953e-06	4.41138e-05		Streptococcus_sobrinus	0.616617	0.404981		Streptococcus_sobrinus	-0.449351	0.474096		Streptococcus_sobrinus	0.0172929	0.987049		Streptococcus_sobrinus	-1.04868	0.148338
Streptococcus_sp._oral_taxon_056	0.00138605	0.00429996	0.00101351	-0.000600396	0.0033725		3.84057e-05	0.000131076	3.0895e-05	-2.21474e-05	9.89588e-05		0.000306321	0.000818205	0.000192853	-7.16633e-05	0.000684306		0.000154303	0.00033712	7.94599e-05	-1.43596e-06	0.000310041		Streptococcus_sp._oral_taxon_056	2.01719	0.00682602		Streptococcus_sp._oral_taxon_056	0.103522	0.914858		Streptococcus_sp._oral_taxon_056	-0.0887301	0.965184		Streptococcus_sp._oral_taxon_056	-2.0024	0.0169811
Streptococcus_sp._oral_taxon_057	7.33716e-06	2.55297e-05	6.01741e-06	-4.45675e-06	1.91311e-05		1.07848e-05	2.80217e-05	6.60477e-06	-2.16027e-06	2.37299e-05		1.32272e-05	3.98199e-05	9.38563e-06	-5.16825e-06	3.16227e-05		0	0	0	0	0		Streptococcus_sp._oral_taxon_057	-0.105202	0.888896		Streptococcus_sp._oral_taxon_057	0.580746	0.361273		Streptococcus_sp._oral_taxon_057	0.190359	0.906991		Streptococcus_sp._oral_taxon_057	0.876306	0.211385
Streptococcus_sp._oral_taxon_058	0.000673271	0.00118645	0.000279649	0.000125169	0.00122137		0.000391554	0.000508857	0.000119939	0.000156478	0.00062663		0.00202091	0.00367587	0.000866411	0.000322771	0.00371904		0.00105993	0.00191315	0.000450934	0.000176113	0.00194374		Streptococcus_sp._oral_taxon_058	-0.486177	0.634063		Streptococcus_sp._oral_taxon_058	-0.824945	0.338657		Streptococcus_sp._oral_taxon_058	-1.18213	0.320731		Streptococcus_sp._oral_taxon_058	-1.5209	0.122662
Streptococcus_sp._oral_taxon_061	0.000230507	0.00072994	0.000172049	-0.000106702	0.000567716		0.000171665	0.00053618	0.000126379	-7.60331e-05	0.000419363		0.000215854	0.000658838	0.00015529	-8.85084e-05	0.000520216		9.87648e-06	2.19287e-05	5.16864e-06	-2.53866e-07	2.00068e-05		Streptococcus_sp._oral_taxon_061	-0.65752	0.359572		Streptococcus_sp._oral_taxon_061	1.25727	0.0402128		Streptococcus_sp._oral_taxon_061	-0.772524	0.410011		Streptococcus_sp._oral_taxon_061	1.14226	0.124548
Streptococcus_sp._oral_taxon_064	0.00682162	0.0120904	0.00284973	0.00123625	0.012407		0.00257337	0.00383844	0.000904728	0.000800133	0.0043466		0.0106867	0.0168346	0.00396795	0.00290965	0.0184637		0.00142842	0.00161405	0.000380436	0.000682777	0.00217406		Streptococcus_sp._oral_taxon_064	0.138951	0.909102		Streptococcus_sp._oral_taxon_064	1.2897	0.136206		Streptococcus_sp._oral_taxon_064	-0.517579	0.791228		Streptococcus_sp._oral_taxon_064	0.633173	0.663396
Streptococcus_sp._oral_taxon_066	2.69658e-05	9.93645e-05	2.34204e-05	-1.89374e-05	7.2869e-05		1.46746e-05	3.1294e-05	7.37606e-06	2.17814e-07	2.91314e-05		6.69774e-06	1.87662e-05	4.42322e-06	-1.97162e-06	1.53671e-05		8.82394e-07	3.74368e-06	8.82394e-07	-8.47067e-07	2.61186e-06		Streptococcus_sp._oral_taxon_066	0.0542178	0.9418		Streptococcus_sp._oral_taxon_066	0.495208	0.441689		Streptococcus_sp._oral_taxon_066	0.267524	0.814713		Streptococcus_sp._oral_taxon_066	0.708514	0.336085
Streptococcus_sp._oral_taxon_070	1.40718e-05	5.97017e-05	1.40718e-05	-1.35084e-05	4.16521e-05		0	0	0	0	0		0.00019517	0.000828036	0.00019517	-0.000187356	0.000577696		2.984e-06	7.62606e-06	1.79748e-06	-5.38993e-07	6.507e-06		Streptococcus_sp._oral_taxon_070	0.435556	0.584947		Streptococcus_sp._oral_taxon_070	1.15308	0.0394754		Streptococcus_sp._oral_taxon_070	-0.987942	0.212699		Streptococcus_sp._oral_taxon_070	-0.270423	0.834708
Streptococcus_sp._oral_taxon_074	1.85199e-05	4.18082e-05	9.85428e-06	-7.94153e-07	3.78339e-05		1.62873e-05	6.19861e-05	1.46103e-05	-1.23483e-05	4.49229e-05		0	0	0	0	0		4.72301e-06	2.0038e-05	4.72301e-06	-4.53392e-06	1.39799e-05		Streptococcus_sp._oral_taxon_074	-0.324133	0.631998		Streptococcus_sp._oral_taxon_074	0.00863253	0.988395		Streptococcus_sp._oral_taxon_074	0.306526	0.813232		Streptococcus_sp._oral_taxon_074	0.639291	0.389982
Streptococcus_sp._oral_taxon_423	0.00869297	0.014602	0.00344172	0.00194733	0.0154386		0.00172366	0.00310861	0.000732705	0.000287586	0.00315974		0.0127549	0.0310996	0.00733024	-0.00161206	0.0271219		0.00201813	0.0031674	0.000746563	0.000554895	0.00348137		Streptococcus_sp._oral_taxon_423	0.756938	0.458704		Streptococcus_sp._oral_taxon_423	0.631514	0.521474		Streptococcus_sp._oral_taxon_423	-0.139194	0.963045		Streptococcus_sp._oral_taxon_423	-0.264618	0.892606
Streptococcus_sp._oral_taxon_431	0.000175448	0.000303088	7.14385e-05	3.54309e-05	0.000315465		0.000299177	0.000520438	0.000122668	5.87509e-05	0.000539602		0.000225599	0.000311006	7.33048e-05	8.19245e-05	0.000369274		6.73035e-05	7.21639e-05	1.70092e-05	3.39661e-05	0.000100641		Streptococcus_sp._oral_taxon_431	-1.75203	0.00560474		Streptococcus_sp._oral_taxon_431	0.175972	0.830154		Streptococcus_sp._oral_taxon_431	-0.566688	0.632474		Streptococcus_sp._oral_taxon_431	1.36131	0.0565953
Streptococcus_tigurinus	0.00146388	0.00263332	0.000620681	0.000247364	0.00268039		0.000338262	0.000755978	0.000178186	-1.09751e-05	0.0006875		0.00366547	0.00886197	0.00208879	-0.00042847	0.00775942		0.000829139	0.00134489	0.000316993	0.000207844	0.00145043		Streptococcus_tigurinus	0.249493	0.84187		Streptococcus_tigurinus	0.385034	0.734027		Streptococcus_tigurinus	-2.17525	0.0462733		Streptococcus_tigurinus	-2.0397	0.0534931
Streptococcus_vestibularis	0.000336289	0.00110109	0.000259529	-0.000172378	0.000844956		4.69738e-05	6.14236e-05	1.44777e-05	1.8598e-05	7.53495e-05		0.000464737	0.000864926	0.000203865	6.51686e-05	0.000864305		2.69561e-05	5.72075e-05	1.34839e-05	5.28061e-07	5.33841e-05		Streptococcus_vestibularis	0.348296	0.718498		Streptococcus_vestibularis	1.91475	0.00518262		Streptococcus_vestibularis	-1.11038	0.264435		Streptococcus_vestibularis	0.456073	0.730472
Tannerella_forsythia	0.00209505	0.00528096	0.00124473	-0.000344583	0.00453468		0.00225669	0.00464113	0.00109392	0.000112639	0.00440074		0.000994289	0.00347213	0.00081839	-0.000609725	0.0025983		0.00315274	0.00672351	0.00158475	4.66891e-05	0.00625879		Tannerella_forsythia	-1.35846	0.26419		Tannerella_forsythia	-3.49386	0.000543277		Tannerella_forsythia	1.73348	0.241625		Tannerella_forsythia	-0.401921	0.846895
Tannerella_sp._oral_taxon_286	0.000581469	0.00098351	0.000231816	0.000127119	0.00103582		0.000326763	0.000540347	0.000127361	7.71401e-05	0.000576386		0.00027337	0.000580119	0.000136735	5.37385e-06	0.000541367		0.000256194	0.000403446	9.50932e-05	6.98143e-05	0.000442573		Tannerella_sp._oral_taxon_286	-1.02545	0.19236		Tannerella_sp._oral_taxon_286	-1.49088	0.0327917		Tannerella_sp._oral_taxon_286	0.405097	0.793298		Tannerella_sp._oral_taxon_286	-0.0603339	0.976484
Tannerella_sp._oral_taxon_808	0.000713514	0.00130995	0.000308759	0.000108357	0.00131867		0.00293463	0.00493245	0.00116259	0.000655996	0.00521326		0.000373733	0.000481413	0.00011347	0.000151336	0.000596131		0.0012918	0.00144024	0.000339468	0.000626456	0.00195714		Tannerella_sp._oral_taxon_808	-2.46479	0.0023977		Tannerella_sp._oral_taxon_808	-2.6036	0.000626594		Tannerella_sp._oral_taxon_808	1.15065	0.323908		Tannerella_sp._oral_taxon_808	1.01184	0.336085
Tannerella_sp._oral_taxon_916	0.00113869	0.00430212	0.00101402	-0.000848748	0.00312613		0.00393321	0.00638365	0.00150464	0.000984167	0.00688225		4.1756e-05	8.59353e-05	2.02551e-05	2.05669e-06	8.14554e-05		0.0023306	0.00339786	0.000800883	0.000760901	0.00390031		Tannerella_sp._oral_taxon_916	-2.73866	0.00564519		Tannerella_sp._oral_taxon_916	-5.77554	3.33365e-10		Tannerella_sp._oral_taxon_916	3.59851	0.00139575		Tannerella_sp._oral_taxon_916	0.561631	0.745409
TM7_[G-1]_sp._oral_taxon_346	0.00763227	0.0102267	0.00241045	0.00290788	0.0123567		0.0102354	0.0149382	0.00352096	0.00333443	0.0171363		0.00741723	0.0144767	0.00341218	0.000729478	0.014105		0.00938715	0.011683	0.00275371	0.00398996	0.0147843		TM7_[G-1]_sp._oral_taxon_346	-1.81624	0.0636824		TM7_[G-1]_sp._oral_taxon_346	-1.84091	0.0415318		TM7_[G-1]_sp._oral_taxon_346	-0.05896	0.982871		TM7_[G-1]_sp._oral_taxon_346	-0.0836327	0.975399
TM7_[G-1]_sp._oral_taxon_347	0.0027913	0.00800535	0.00188688	-0.000906917	0.00648951		0.00136078	0.00277451	0.000653958	7.90401e-05	0.00264251		0.00533858	0.0165848	0.00390908	-0.00232308	0.0130002		0.00161924	0.0037009	0.00087231	-9.04529e-05	0.00332894		TM7_[G-1]_sp._oral_taxon_347	-1.08613	0.3265		TM7_[G-1]_sp._oral_taxon_347	-1.42888	0.137321		TM7_[G-1]_sp._oral_taxon_347	0.0156368	0.987049		TM7_[G-1]_sp._oral_taxon_347	-0.327109	0.87101
TM7_[G-1]_sp._oral_taxon_348	0.002208	0.0039959	0.000941843	0.00036202	0.00405398		0.00153574	0.00312529	0.000736637	9.19583e-05	0.00297952		0.00100115	0.0020701	0.000487927	4.48327e-05	0.00195747		0.00209898	0.00375337	0.000884677	0.000365042	0.00383291		TM7_[G-1]_sp._oral_taxon_348	-0.305072	0.817508		TM7_[G-1]_sp._oral_taxon_348	-2.68306	0.00193797		TM7_[G-1]_sp._oral_taxon_348	1.23051	0.358095		TM7_[G-1]_sp._oral_taxon_348	-1.14748	0.344436
TM7_[G-1]_sp._oral_taxon_349	0.025211	0.0603263	0.0142191	-0.00265787	0.0530798		0.00200261	0.00358215	0.000844321	0.000347775	0.00365745		0.0114251	0.0319588	0.00753276	-0.00333881	0.0261891		0.00459306	0.0112297	0.00264685	-0.00059468	0.0097808		TM7_[G-1]_sp._oral_taxon_349	1.08977	0.343944		TM7_[G-1]_sp._oral_taxon_349	-3.11047	0.000890437		TM7_[G-1]_sp._oral_taxon_349	2.80576	0.0135132		TM7_[G-1]_sp._oral_taxon_349	-1.39448	0.265566
TM7_[G-1]_sp._oral_taxon_352	5.60718e-05	0.000151971	3.582e-05	-1.41342e-05	0.000126278		0.000195146	0.000552737	0.000130281	-6.02008e-05	0.000450493		2.31931e-05	7.04886e-05	1.66143e-05	-9.37033e-06	5.57566e-05		0.000253307	0.000405305	9.55314e-05	6.60691e-05	0.000440545		TM7_[G-1]_sp._oral_taxon_352	-2.34113	0.00359965		TM7_[G-1]_sp._oral_taxon_352	-3.3093	1.19926e-05		TM7_[G-1]_sp._oral_taxon_352	0.532927	0.768253		TM7_[G-1]_sp._oral_taxon_352	-0.435249	0.745409
TM7_[G-1]_sp._oral_taxon_488	0	0	0	0	0		0.00104631	0.00440531	0.00103834	-0.000988801	0.00308142		1.14555e-06	4.86014e-06	1.14555e-06	-1.09968e-06	3.39078e-06		1.54632e-06	4.55069e-06	1.07261e-06	-5.55958e-07	3.64859e-06		TM7_[G-1]_sp._oral_taxon_488	-0.37311	NA		TM7_[G-1]_sp._oral_taxon_488	0.218097	0.779158		TM7_[G-1]_sp._oral_taxon_488	-0.0601619	NA		TM7_[G-1]_sp._oral_taxon_488	0.531046	0.521854
TM7_[G-1]_sp._oral_taxon_869	0.00124012	0.00395765	0.000932827	-0.000588192	0.00306842		0.000352639	0.00100591	0.000237096	-0.000112061	0.000817338		0.00862169	0.0342918	0.00808266	-0.00722003	0.0244634		0.00186118	0.00408184	0.000962099	-2.45034e-05	0.00374685		TM7_[G-1]_sp._oral_taxon_869	-1.49906	0.143225		TM7_[G-1]_sp._oral_taxon_869	-1.6671	0.0654744		TM7_[G-1]_sp._oral_taxon_869	-1.3285	0.329057		TM7_[G-1]_sp._oral_taxon_869	-1.49654	0.182071
TM7_[G-1]_sp._oral_taxon_952	0.00430595	0.0090634	0.00213626	0.000118951	0.00849296		0.000951573	0.00131726	0.00031048	0.000343044	0.0015601		0.00168535	0.00316738	0.00074656	0.000222118	0.00314858		0.00148848	0.00265368	0.000625479	0.00026256	0.00271439		TM7_[G-1]_sp._oral_taxon_952	1.53697	0.130908		TM7_[G-1]_sp._oral_taxon_952	-1.15424	0.225241		TM7_[G-1]_sp._oral_taxon_952	1.66093	0.1966		TM7_[G-1]_sp._oral_taxon_952	-1.03028	0.43042
TM7_[G-2]_sp._oral_taxon_350	0.00115845	0.00426011	0.00100412	-0.000809582	0.00312649		0.000185728	0.000783936	0.000184776	-0.000176425	0.000547882		0.000969118	0.00287739	0.000678207	-0.000360143	0.00229838		0.000460906	0.00120486	0.000283988	-9.57004e-05	0.00101751		TM7_[G-2]_sp._oral_taxon_350	1.57203	0.085801		TM7_[G-2]_sp._oral_taxon_350	-3.77699	1.5762e-06		TM7_[G-2]_sp._oral_taxon_350	1.61807	0.172335		TM7_[G-2]_sp._oral_taxon_350	-3.73095	6.15797e-06
TM7_[G-5]_sp._oral_taxon_356	0.00884808	0.024909	0.00587111	-0.00265907	0.0203552		0.00546704	0.0198401	0.00467635	-0.00369845	0.0146325		0.00449298	0.010562	0.00248949	-0.00038632	0.00937229		0.0104186	0.0214285	0.00505075	0.00051926	0.0203178		TM7_[G-5]_sp._oral_taxon_356	-2.36618	0.0388363		TM7_[G-5]_sp._oral_taxon_356	-1.45303	0.176987		TM7_[G-5]_sp._oral_taxon_356	-1.96514	0.187858		TM7_[G-5]_sp._oral_taxon_356	-1.05199	0.504211
Treponema_amylovorum	0.000220568	0.000830699	0.000195798	-0.000163189	0.000604324		2.34603e-06	9.95336e-06	2.34603e-06	-2.2521e-06	6.94416e-06		5.13979e-05	0.000134199	3.1631e-05	-1.05977e-05	0.000113393		1.55034e-05	4.80186e-05	1.13181e-05	-6.67967e-06	3.76864e-05		Treponema_amylovorum	0.657314	0.401493		Treponema_amylovorum	0.665935	0.272103		Treponema_amylovorum	-0.667049	0.504999		Treponema_amylovorum	-0.658428	0.495124
Treponema_denticola	0.00437541	0.0079257	0.00186811	0.000713984	0.00803683		0.00262868	0.00648726	0.00152906	-0.00036823	0.00562558		0.000774997	0.00198956	0.000468943	-0.000144114	0.00169411		0.00255488	0.0069666	0.00164204	-0.000663469	0.00577322		Treponema_denticola	-0.53848	0.701347		Treponema_denticola	-2.50336	0.0175603		Treponema_denticola	3.56731	0.00335166		Treponema_denticola	1.60242	0.2306
Treponema_lecithinolyticum	0.00339756	0.00581098	0.00136966	0.000713079	0.00608205		0.00166422	0.00324152	0.000764035	0.000166738	0.0031617		0.000433626	0.00064099	0.000151083	0.000137509	0.000729742		0.00150814	0.00272987	0.000643437	0.000247023	0.00276925		Treponema_lecithinolyticum	-0.332052	0.817508		Treponema_lecithinolyticum	-2.97191	0.00156765		Treponema_lecithinolyticum	2.94632	0.00829263		Treponema_lecithinolyticum	0.306463	0.892606
Treponema_maltophilum	0.000339273	0.000986647	0.000232555	-0.000116526	0.000795073		0.000516698	0.000757585	0.000178564	0.000166718	0.000866678		6.42153e-05	0.000151075	3.56088e-05	-5.57665e-06	0.000134007		0.00055973	0.000857311	0.00020207	0.00016368	0.00095578		Treponema_maltophilum	-1.21688	0.239679		Treponema_maltophilum	-3.34433	0.000109472		Treponema_maltophilum	1.88877	0.125947		Treponema_maltophilum	-0.238681	0.897441
Treponema_medium	0.00011478	0.000226577	5.34046e-05	1.01086e-05	0.000219451		0.000555007	0.00102559	0.000241734	8.12183e-05	0.0010288		1.62015e-05	3.62156e-05	8.5361e-06	-5.28969e-07	3.29319e-05		0.000422205	0.00103798	0.000244655	-5.73103e-05	0.00090172		Treponema_medium	-2.9491	0.000704259		Treponema_medium	-4.04414	1.63154e-06		Treponema_medium	1.55937	0.212699		Treponema_medium	0.464326	0.758833
Treponema_parvum	3.34011e-05	0.000122509	2.88757e-05	-2.31943e-05	8.99965e-05		3.60809e-06	1.53078e-05	3.60809e-06	-3.46364e-06	1.06798e-05		0	0	0	0	0		4.22511e-06	1.31113e-05	3.09036e-06	-1.83188e-06	1.02821e-05		Treponema_parvum	0.509147	0.427888		Treponema_parvum	-0.0492757	0.952941		Treponema_parvum	0.606853	NA		Treponema_parvum	0.0484295	0.976484
Treponema_pectinovorum	0	0	0	0	0		0	0	0	0	0		1.46851e-05	6.23036e-05	1.46851e-05	-1.40972e-05	4.34674e-05		7.40263e-06	2.42471e-05	5.71509e-06	-3.79875e-06	1.8604e-05		Treponema_pectinovorum	0.207452	0.817508		Treponema_pectinovorum	0.567377	0.31543		Treponema_pectinovorum	-0.863143	0.318395		Treponema_pectinovorum	-0.503217	0.609772
Treponema_putidum	1.36005e-05	5.2736e-05	1.243e-05	-1.07618e-05	3.79629e-05		1.56402e-06	6.63558e-06	1.56402e-06	-1.5014e-06	4.62944e-06		0	0	0	0	0		1.45458e-06	6.17127e-06	1.45458e-06	-1.39635e-06	4.30551e-06		Treponema_putidum	0.524857	NA		Treponema_putidum	0.14067	0.856615		Treponema_putidum	0.486319	NA		Treponema_putidum	0.102133	0.936124
Treponema_socranskii	0.00122527	0.00142672	0.000336281	0.000566168	0.00188436		0.00388869	0.00700854	0.00165193	0.000650975	0.00712641		0.000503757	0.000603982	0.00014236	0.000224737	0.000782778		0.00264495	0.00332598	0.000783941	0.00110845	0.00418145		Treponema_socranskii	-2.42001	0.00252385		Treponema_socranskii	-3.51324	2.04434e-06		Treponema_socranskii	1.53403	0.152411		Treponema_socranskii	0.440807	0.758288
Treponema_sp._oral_taxon_226	6.69734e-05	0.000212832	5.01649e-05	-3.1348e-05	0.000165295		1.96159e-05	7.95663e-05	1.8754e-05	-1.71412e-05	5.6373e-05		2.37009e-05	7.56642e-05	1.78342e-05	-1.12536e-05	5.86553e-05		5.9157e-05	0.000207499	4.8908e-05	-3.67008e-05	0.000155015		Treponema_sp._oral_taxon_226	0.635524	0.401454		Treponema_sp._oral_taxon_226	0.650288	0.359364		Treponema_sp._oral_taxon_226	0.378576	0.791228		Treponema_sp._oral_taxon_226	0.39334	0.745409
Treponema_sp._oral_taxon_228	9.96423e-07	4.22746e-06	9.96423e-07	-9.5653e-07	2.94938e-06		0	0	0	0	0		0	0	0	0	0		0	0	0	0	0		Treponema_sp._oral_taxon_228	0.282253	NA		Treponema_sp._oral_taxon_228	0.285658	NA		Treponema_sp._oral_taxon_228	0.0934071	NA		Treponema_sp._oral_taxon_228	0.0968124	NA
Treponema_sp._oral_taxon_230	6.77744e-06	2.46421e-05	5.80821e-06	-4.60645e-06	1.81613e-05		0.000245923	0.000742535	0.000175017	-9.71048e-05	0.00058895		7.30965e-07	3.10122e-06	7.30965e-07	-7.017e-07	2.16363e-06		9.39503e-05	0.000255436	6.02069e-05	-2.40531e-05	0.000211954		Treponema_sp._oral_taxon_230	-2.06848	0.00420504		Treponema_sp._oral_taxon_230	-1.40217	0.059116		Treponema_sp._oral_taxon_230	0.328225	0.858696		Treponema_sp._oral_taxon_230	0.994529	0.21971
Treponema_sp._oral_taxon_231	0.000601522	0.00120187	0.000283283	4.62966e-05	0.00115675		0.000475625	0.000975768	0.000229991	2.48508e-05	0.000926398		0.000314255	0.000590206	0.000139113	4.15987e-05	0.000586912		0.000824365	0.001624	0.000382781	7.41285e-05	0.0015746		Treponema_sp._oral_taxon_231	-0.978307	0.318098		Treponema_sp._oral_taxon_231	-2.46552	0.00218465		Treponema_sp._oral_taxon_231	0.690406	0.670935		Treponema_sp._oral_taxon_231	-0.796809	0.52931
Treponema_sp._oral_taxon_234	5.26802e-05	0.000186154	4.38769e-05	-3.33169e-05	0.000138677		1.44324e-05	6.12313e-05	1.44324e-05	-1.38545e-05	4.27193e-05		3.1541e-05	0.000129752	3.05829e-05	-2.84004e-05	9.14824e-05		0	0	0	0	0		Treponema_sp._oral_taxon_234	-0.416269	0.543766		Treponema_sp._oral_taxon_234	0.763234	0.221626		Treponema_sp._oral_taxon_234	-0.174676	0.918294		Treponema_sp._oral_taxon_234	1.00483	0.163987
Treponema_sp._oral_taxon_235	0	0	0	0	0		0	0	0	0	0		9.52925e-05	0.000404292	9.52925e-05	-9.14774e-05	0.000282063		0	0	0	0	0		Treponema_sp._oral_taxon_235	0.207289	0.817508		Treponema_sp._oral_taxon_235	1.27043	0.0251879		Treponema_sp._oral_taxon_235	-0.967193	0.22506		Treponema_sp._oral_taxon_235	0.0959525	0.937535
Treponema_sp._oral_taxon_236	7.93991e-06	3.36862e-05	7.93991e-06	-7.62203e-06	2.35018e-05		1.789e-06	7.59008e-06	1.789e-06	-1.71737e-06	5.29537e-06		0	0	0	0	0		7.9041e-07	3.35343e-06	7.9041e-07	-7.58765e-07	2.33959e-06		Treponema_sp._oral_taxon_236	0.13345	NA		Treponema_sp._oral_taxon_236	0.21126	NA		Treponema_sp._oral_taxon_236	0.0956032	NA		Treponema_sp._oral_taxon_236	0.173413	NA
Treponema_sp._oral_taxon_237	0.00154741	0.00541524	0.00127639	-0.000954261	0.00404908		0.000129993	0.000221169	5.213e-05	2.78196e-05	0.000232165		0.00044264	0.00133876	0.000315549	-0.000175825	0.00106111		0.000135652	0.000228435	5.38427e-05	3.01219e-05	0.000241182		Treponema_sp._oral_taxon_237	-1.91972	0.0147514		Treponema_sp._oral_taxon_237	-1.26561	0.0889654		Treponema_sp._oral_taxon_237	-0.468093	0.791228		Treponema_sp._oral_taxon_237	0.186012	0.897542
Treponema_sp._oral_taxon_238	1.15105e-05	4.8835e-05	1.15105e-05	-1.10497e-05	3.40707e-05		1.34705e-05	4.76589e-05	1.12333e-05	-8.54638e-06	3.54874e-05		1.02077e-05	4.33077e-05	1.02077e-05	-9.79905e-06	3.02145e-05		2.90916e-06	1.23425e-05	2.90916e-06	-2.79269e-06	8.61102e-06		Treponema_sp._oral_taxon_238	-0.164452	0.830061		Treponema_sp._oral_taxon_238	0.161114	0.831024		Treponema_sp._oral_taxon_238	0.0202191	NA		Treponema_sp._oral_taxon_238	0.345785	0.727718
Treponema_sp._oral_taxon_239	1.15105e-05	4.8835e-05	1.15105e-05	-1.10497e-05	3.40707e-05		0	0	0	0	0		0	0	0	0	0		0	0	0	0	0		Treponema_sp._oral_taxon_239	0.361299	NA		Treponema_sp._oral_taxon_239	0.285755	NA		Treponema_sp._oral_taxon_239	0.172326	NA		Treponema_sp._oral_taxon_239	0.0967826	NA
Treponema_sp._oral_taxon_246	0.00152854	0.00425196	0.0010022	-0.000435727	0.00349281		4.44978e-06	1.88788e-05	4.44978e-06	-4.27163e-06	1.31712e-05		4.91561e-05	0.000144822	3.41349e-05	-1.77472e-05	0.000116059		0.000282459	0.00119837	0.000282459	-0.000271151	0.000836069		Treponema_sp._oral_taxon_246	4.45666	1.16764e-08		Treponema_sp._oral_taxon_246	2.06438	0.0124487		Treponema_sp._oral_taxon_246	2.63492	0.00172892		Treponema_sp._oral_taxon_246	0.242641	0.897441
Treponema_sp._oral_taxon_247	0.000110051	0.00029187	6.87945e-05	-2.47837e-05	0.000244886		0	0	0	0	0		1.46193e-06	6.20245e-06	1.46193e-06	-1.4034e-06	4.32726e-06		1.30768e-06	5.54802e-06	1.30768e-06	-1.25533e-06	3.87069e-06		Treponema_sp._oral_taxon_247	2.32483	0.000219992		Treponema_sp._oral_taxon_247	0.274111	0.765091		Treponema_sp._oral_taxon_247	2.00139	0.00398052		Treponema_sp._oral_taxon_247	-0.0493324	0.980711
Treponema_sp._oral_taxon_249	1.15105e-05	4.8835e-05	1.15105e-05	-1.10497e-05	3.40707e-05		0	0	0	0	0		3.92381e-05	0.000166473	3.92381e-05	-3.76672e-05	0.000116143		0	0	0	0	0		Treponema_sp._oral_taxon_249	0.362816	NA		Treponema_sp._oral_taxon_249	0.767083	0.186992		Treponema_sp._oral_taxon_249	-0.307703	NA		Treponema_sp._oral_taxon_249	0.0965641	0.936124
Treponema_sp._oral_taxon_251	0	0	0	0	0		6.63316e-06	2.32397e-05	5.47765e-06	-4.10283e-06	1.73692e-05		0	0	0	0	0		4.45297e-06	1.61937e-05	3.81689e-06	-3.02799e-06	1.19339e-05		Treponema_sp._oral_taxon_251	-0.322106	NA		Treponema_sp._oral_taxon_251	-0.0518755	0.949923		Treponema_sp._oral_taxon_251	0.0160752	NA		Treponema_sp._oral_taxon_251	0.286306	0.767939
Treponema_sp._oral_taxon_253	4.76974e-06	2.02363e-05	4.76974e-06	-4.57878e-06	1.41183e-05		0.00016166	0.000414407	9.76766e-05	-2.97829e-05	0.000353102		2.75346e-06	1.16819e-05	2.75346e-06	-2.64322e-06	8.15013e-06		1.87035e-05	7.28117e-05	1.71619e-05	-1.49332e-05	5.23401e-05		Treponema_sp._oral_taxon_253	-2.15449	0.0028603		Treponema_sp._oral_taxon_253	-0.829889	0.273698		Treponema_sp._oral_taxon_253	-0.0314594	0.987049		Treponema_sp._oral_taxon_253	1.29314	0.094214
Treponema_sp._oral_taxon_254	5.78102e-06	2.45268e-05	5.78102e-06	-5.54957e-06	1.71116e-05		0	0	0	0	0		4.48436e-05	0.000190255	4.48436e-05	-4.30482e-05	0.000132735		0	0	0	0	0		Treponema_sp._oral_taxon_254	0.550921	0.428008		Treponema_sp._oral_taxon_254	0.825891	0.156977		Treponema_sp._oral_taxon_254	-0.178535	NA		Treponema_sp._oral_taxon_254	0.0964351	0.936124
Treponema_sp._oral_taxon_256	4.24715e-05	0.000148384	3.49745e-05	-2.60773e-05	0.00011102		0	0	0	0	0		4.33388e-05	0.000132101	3.11365e-05	-1.76876e-05	0.000104365		5.69869e-06	2.41775e-05	5.69869e-06	-5.47053e-06	1.68679e-05		Treponema_sp._oral_taxon_256	0.701676	0.306978		Treponema_sp._oral_taxon_256	0.427353	0.495788		Treponema_sp._oral_taxon_256	-0.0277727	0.982871		Treponema_sp._oral_taxon_256	-0.302095	0.781356
Treponema_sp._oral_taxon_257	1.74273e-05	5.18064e-05	1.22109e-05	-6.5056e-06	4.13602e-05		3.00105e-05	0.000108488	2.55709e-05	-2.01075e-05	8.01285e-05		9.235e-06	2.7045e-05	6.37457e-06	-3.25893e-06	2.17289e-05		6.86709e-05	0.000183126	4.31632e-05	-1.59273e-05	0.000153269		Treponema_sp._oral_taxon_257	0.156944	0.862471		Treponema_sp._oral_taxon_257	-1.08667	0.058298		Treponema_sp._oral_taxon_257	0.154766	0.93897		Treponema_sp._oral_taxon_257	-1.08884	0.0988309
Treponema_sp._oral_taxon_258	0.000160686	0.000656334	0.000154699	-0.000142519	0.000463892		2.83296e-05	7.4661e-05	1.75978e-05	-6.16135e-06	6.28206e-05		9.17819e-06	3.89397e-05	9.17819e-06	-8.81073e-06	2.71671e-05		7.92137e-06	2.84057e-05	6.69528e-06	-5.20114e-06	2.10439e-05		Treponema_sp._oral_taxon_258	-0.984496	0.130908		Treponema_sp._oral_taxon_258	0.330306	0.652218		Treponema_sp._oral_taxon_258	-0.505432	0.674375		Treponema_sp._oral_taxon_258	0.809369	0.252382
Treponema_sp._oral_taxon_262	0	0	0	0	0		1.24871e-05	4.60502e-05	1.08541e-05	-8.78661e-06	3.37608e-05		8.40367e-06	2.50843e-05	5.91242e-06	-3.18447e-06	1.99918e-05		4.5705e-05	0.000138098	3.255e-05	-1.80919e-05	0.000109502		Treponema_sp._oral_taxon_262	-0.612732	0.390033		Treponema_sp._oral_taxon_262	-0.5981	0.325357		Treponema_sp._oral_taxon_262	-0.140402	0.93897		Treponema_sp._oral_taxon_262	-0.125769	0.913689
Treponema_sp._oral_taxon_264	0	0	0	0	0		4.44978e-06	1.88788e-05	4.44978e-06	-4.27163e-06	1.31712e-05		0	0	0	0	0		0	0	0	0	0		Treponema_sp._oral_taxon_264	0.0539687	NA		Treponema_sp._oral_taxon_264	0.285708	NA		Treponema_sp._oral_taxon_264	0.0165988	NA		Treponema_sp._oral_taxon_264	0.248338	NA
Treponema_sp._oral_taxon_268	3.57586e-05	7.50263e-05	1.76839e-05	1.09889e-06	7.04183e-05		1.60205e-05	3.39636e-05	8.00531e-06	3.30381e-07	3.17106e-05		1.84142e-05	5.67835e-05	1.3384e-05	-7.81798e-06	4.46463e-05		7.77644e-05	0.000239744	5.65083e-05	-3.29898e-05	0.000188519		Treponema_sp._oral_taxon_268	-0.137495	0.863432		Treponema_sp._oral_taxon_268	-0.497336	0.400219		Treponema_sp._oral_taxon_268	0.0846212	0.965184		Treponema_sp._oral_taxon_268	-0.275219	0.767939
Treponema_sp._oral_taxon_269	1.1562e-06	4.90535e-06	1.1562e-06	-1.10991e-06	3.42232e-06		1.21664e-05	3.46228e-05	8.16067e-06	-3.82818e-06	2.81611e-05		1.14555e-06	4.86014e-06	1.14555e-06	-1.09968e-06	3.39078e-06		3.50426e-05	0.000109626	2.5839e-05	-1.56009e-05	8.56861e-05		Treponema_sp._oral_taxon_269	-0.573345	0.452666		Treponema_sp._oral_taxon_269	-1.36795	0.0239574		Treponema_sp._oral_taxon_269	0.0130287	0.987049		Treponema_sp._oral_taxon_269	-0.781576	0.265972
Treponema_sp._oral_taxon_270	0.00010702	0.000375018	8.83925e-05	-6.62257e-05	0.000280266		0	0	0	0	0		6.70339e-06	2.02343e-05	4.76928e-06	-2.64423e-06	1.6051e-05		3.03622e-05	9.04585e-05	2.13213e-05	-1.14268e-05	7.21511e-05		Treponema_sp._oral_taxon_270	1.11676	0.120127		Treponema_sp._oral_taxon_270	-1.14845	0.0631636		Treponema_sp._oral_taxon_270	0.766859	0.460429		Treponema_sp._oral_taxon_270	-1.49836	0.044263
Treponema_sp._oral_taxon_517	5.75526e-06	2.44175e-05	5.75526e-06	-5.52485e-06	1.70354e-05		3.58552e-06	1.17958e-05	2.78029e-06	-1.86375e-06	9.03479e-06		5.10386e-06	2.16539e-05	5.10386e-06	-4.89953e-06	1.51073e-05		6.36448e-07	2.70022e-06	6.36448e-07	-6.10967e-07	1.88386e-06		Treponema_sp._oral_taxon_517	-0.00230562	NA		Treponema_sp._oral_taxon_517	0.29023	0.700007		Treponema_sp._oral_taxon_517	0.018128	NA		Treponema_sp._oral_taxon_517	0.310663	NA
Treponema_sp._oral_taxon_951	4.13037e-05	0.000166499	3.92441e-05	-3.56133e-05	0.000118221		1.79809e-05	7.04442e-05	1.66038e-05	-1.45621e-05	5.05238e-05		0	0	0	0	0		4.74891e-06	2.01479e-05	4.74891e-06	-4.55878e-06	1.40566e-05		Treponema_sp._oral_taxon_951	-0.742359	0.258403		Treponema_sp._oral_taxon_951	-0.050152	0.954699		Treponema_sp._oral_taxon_951	0.159671	0.93897		Treponema_sp._oral_taxon_951	0.851878	0.21971
Treponema_vincentii	2.23403e-05	6.86108e-05	1.61717e-05	-9.35566e-06	5.40363e-05		1.89136e-05	7.16142e-05	1.68796e-05	-1.41698e-05	5.19971e-05		3.02206e-06	1.00277e-05	2.36355e-06	-1.61042e-06	7.65454e-06		1.60832e-05	6.40951e-05	1.51074e-05	-1.35266e-05	4.56931e-05		Treponema_vincentii	-0.484828	0.502644		Treponema_vincentii	-0.61037	0.359364		Treponema_vincentii	0.222701	0.907144		Treponema_vincentii	0.0971595	0.936124
Veillonella_atypica	0.00108666	0.00242421	0.000571391	-3.32478e-05	0.00220656		0.00371338	0.005206	0.00122707	0.00130837	0.00611839		0.00110037	0.0028497	0.00067168	-0.000216102	0.00241683		0.00186892	0.00244389	0.000576031	0.00073992	0.00299792		Veillonella_atypica	-2.24766	0.0177257		Veillonella_atypica	-1.57232	0.0822595		Veillonella_atypica	0.0479089	0.982871		Veillonella_atypica	0.723253	0.613842
Veillonella_denticariosi	0.000344448	0.000818716	0.000192973	-3.37721e-05	0.000722669		0.000836039	0.00134759	0.000317631	0.000213494	0.00145858		0.000735708	0.00133371	0.000314358	0.000119578	0.00135184		0.00112312	0.00201683	0.000475371	0.000191407	0.00205483		Veillonella_denticariosi	-1.30809	0.159959		Veillonella_denticariosi	-2.31827	0.00427312		Veillonella_denticariosi	-0.367607	0.848921		Veillonella_denticariosi	-1.37778	0.182071
Veillonella_dispar	0.00703303	0.0115319	0.00271808	0.00170569	0.0123604		0.0152825	0.0202391	0.00477039	0.00593268	0.0246323		0.0094741	0.0145499	0.00342943	0.00275253	0.0161957		0.0151633	0.014853	0.00350088	0.00830167	0.0220249		Veillonella_dispar	-1.40475	0.128589		Veillonella_dispar	-1.63623	0.0508227		Veillonella_dispar	-0.195788	0.93897		Veillonella_dispar	-0.427271	0.781356
Veillonella_parvula	0.0151175	0.0165436	0.00389936	0.00747487	0.0227601		0.011949	0.0130823	0.00308352	0.00590541	0.0179926		0.0274364	0.0201765	0.00475565	0.0181155	0.0367573		0.0141083	0.0117558	0.00277088	0.0086775	0.0195391		Veillonella_parvula	-0.528455	0.460087		Veillonella_parvula	-0.629299	0.325357		Veillonella_parvula	-0.346524	0.793298		Veillonella_parvula	-0.447368	0.663396
Veillonella_rogosae	0.000155065	0.000204276	4.81483e-05	6.0696e-05	0.000249434		0.000526058	0.000717541	0.000169126	0.000194576	0.000857539		0.000148098	0.000183244	4.31909e-05	6.3445e-05	0.00023275		0.000355168	0.000383408	9.03701e-05	0.000178046	0.000532291		Veillonella_rogosae	-2.47101	0.000465929		Veillonella_rogosae	-3.02278	3.94719e-06		Veillonella_rogosae	0.107655	0.965184		Veillonella_rogosae	-0.444111	0.714872
Veillonella_sp._oral_taxon_780	0.00040176	0.00077978	0.000183796	4.15268e-05	0.000761994		0.000359241	0.0008596	0.00020261	-3.78664e-05	0.000756349		0.000174338	0.000295551	6.9662e-05	3.78034e-05	0.000310873		0.000267881	0.000503315	0.000118633	3.53657e-05	0.000500397		Veillonella_sp._oral_taxon_780	0.191767	0.869125		Veillonella_sp._oral_taxon_780	-1.72885	0.0342815		Veillonella_sp._oral_taxon_780	1.29218	0.275552		Veillonella_sp._oral_taxon_780	-0.628441	0.635839
Veillonellaceae_[G-1]_sp._oral_taxon_129	0	0	0	0	0		0	0	0	0	0		3.65483e-06	1.55061e-05	3.65483e-06	-3.5085e-06	1.08182e-05		0	0	0	0	0		Veillonellaceae_[G-1]_sp._oral_taxon_129	0.205591	NA		Veillonellaceae_[G-1]_sp._oral_taxon_129	0.620239	NA		Veillonellaceae_[G-1]_sp._oral_taxon_129	-0.317894	NA		Veillonellaceae_[G-1]_sp._oral_taxon_129	0.0967547	NA
Veillonellaceae_[G-1]_sp._oral_taxon_132	8.93751e-06	3.79186e-05	8.93751e-06	-8.57969e-06	2.64547e-05		8.94499e-07	3.79504e-06	8.94499e-07	-8.58687e-07	2.64769e-06		0.000110792	0.000385742	9.09203e-05	-6.74088e-05	0.000288992		4.34537e-05	0.000102441	2.41457e-05	-3.87098e-06	9.07783e-05		Veillonellaceae_[G-1]_sp._oral_taxon_132	0.28762	0.781902		Veillonellaceae_[G-1]_sp._oral_taxon_132	-0.687414	0.260564		Veillonellaceae_[G-1]_sp._oral_taxon_132	-0.978492	0.320731		Veillonellaceae_[G-1]_sp._oral_taxon_132	-1.95353	0.0107194
Veillonellaceae_[G-1]_sp._oral_taxon_135	1.58798e-05	6.73724e-05	1.58798e-05	-1.52441e-05	4.70037e-05		2.41456e-06	7.93468e-06	1.87022e-06	-1.25101e-06	6.08013e-06		6.52326e-06	2.38715e-05	5.62656e-06	-4.50458e-06	1.75511e-05		1.89956e-06	8.05916e-06	1.89956e-06	-1.82351e-06	5.62264e-06		Veillonellaceae_[G-1]_sp._oral_taxon_135	0.138287	NA		Veillonellaceae_[G-1]_sp._oral_taxon_135	0.292516	0.69126		Veillonellaceae_[G-1]_sp._oral_taxon_135	0.019158	NA		Veillonellaceae_[G-1]_sp._oral_taxon_135	0.173387	0.895709
Veillonellaceae_[G-1]_sp._oral_taxon_145	1.14085e-05	3.59583e-05	8.47546e-06	-5.20307e-06	2.80201e-05		0	0	0	0	0		5.60544e-06	2.37819e-05	5.60544e-06	-5.38102e-06	1.65919e-05		0	0	0	0	0		Veillonellaceae_[G-1]_sp._oral_taxon_145	0.492312	NA		Veillonellaceae_[G-1]_sp._oral_taxon_145	0.364641	NA		Veillonellaceae_[G-1]_sp._oral_taxon_145	0.224431	NA		Veillonellaceae_[G-1]_sp._oral_taxon_145	0.0967603	NA
Veillonellaceae_[G-1]_sp._oral_taxon_148	1.25647e-05	3.79736e-05	8.95047e-06	-4.97789e-06	3.01073e-05		3.53577e-06	8.79773e-06	2.07364e-06	-5.28502e-07	7.60003e-06		0	0	0	0	0		3.23237e-05	9.04144e-05	2.13109e-05	-9.44486e-06	7.40923e-05		Veillonellaceae_[G-1]_sp._oral_taxon_148	0.265506	0.765912		Veillonellaceae_[G-1]_sp._oral_taxon_148	-1.37858	0.0205897		Veillonellaceae_[G-1]_sp._oral_taxon_148	0.354111	0.796595		Veillonellaceae_[G-1]_sp._oral_taxon_148	-1.28998	0.0626565
Veillonellaceae_[G-1]_sp._oral_taxon_150	0.000424876	0.00121712	0.000286877	-0.000137393	0.000987144		0.000466406	0.00118119	0.000278409	-7.92648e-05	0.00101208		0.000391737	0.00088441	0.000208457	-1.68323e-05	0.000800306		0.000952242	0.0018583	0.000438005	9.3768e-05	0.00181072		Veillonellaceae_[G-1]_sp._oral_taxon_150	-1.6133	0.115265		Veillonellaceae_[G-1]_sp._oral_taxon_150	-3.18541	0.000347437		Veillonellaceae_[G-1]_sp._oral_taxon_150	0.500706	0.796595		Veillonellaceae_[G-1]_sp._oral_taxon_150	-1.0714	0.400798
Veillonellaceae_[G-1]_sp._oral_taxon_155	8.76328e-05	0.000202635	4.77615e-05	-5.97798e-06	0.000181244		0.000204508	0.000578801	0.000136425	-6.28796e-05	0.000471896		0.0005517	0.00123285	0.000290586	-1.7838e-05	0.00112124		0.000720032	0.00145831	0.000343727	4.63397e-05	0.00139372		Veillonellaceae_[G-1]_sp._oral_taxon_155	-2.10983	0.0291334		Veillonellaceae_[G-1]_sp._oral_taxon_155	-1.61617	0.0664067		Veillonellaceae_[G-1]_sp._oral_taxon_155	-1.95036	0.108672		Veillonellaceae_[G-1]_sp._oral_taxon_155	-1.4567	0.182071
Veillonellaceae_[G-1]_sp._oral_taxon_483	1.0856e-05	4.60581e-05	1.0856e-05	-1.04214e-05	3.21334e-05		2.35816e-05	8.77581e-05	2.06848e-05	-1.69598e-05	6.4123e-05		1.06167e-05	3.17425e-05	7.48178e-06	-4.0473e-06	2.52808e-05		2.75154e-06	1.16738e-05	2.75154e-06	-2.64137e-06	8.14444e-06		Veillonellaceae_[G-1]_sp._oral_taxon_483	-0.91819	0.143829		Veillonellaceae_[G-1]_sp._oral_taxon_483	0.181556	0.829117		Veillonellaceae_[G-1]_sp._oral_taxon_483	0.00423959	0.993657		Veillonellaceae_[G-1]_sp._oral_taxon_483	1.10399	0.0970657
