# Supplementary material for: Parents with periodontitis impact the subgingival colonization of their offspring
Source: Sci Rep. 2021 Jan 14;11:1357. doi: 10.1038/s41598-020-80372-4 (PMC7809442; doi:10.1038/s41598-020-80372-4)
Supplement: Supplementary file 2 — Supplementary Information 2. [file 41598_2020_80372_MOESM2_ESM.xlsx]

## Sheet: Folha1
Parents with periodontitis impact the subgingival colonization of their offspring
Authors: Mabelle Freitas Monteiro1, Khaled Altabtbaei2, Purnima S. Kumar3# *, Márcio Zaffalon Casati1, Karina Gonzales Silverio Ruiz1, Enilson Antonio Sallum1, Francisco Humberto Nociti Junior1, Renato Corrêa Viana Casarin1#
1 Department of Prosthodontics and Periodontics, Periodontics Division, Piracicaba Dental School, University of Campinas, Piracicaba, SP, Brazil.
2 Department of Periodontology, School of Dentistry, University of Alberta, Canada.
3 Department of Periodontology, College of Dentistry, The Ohio State University, Columbus, OH, USA.
Relative Abundance Results																																						Differential Abundance Results
species-level OTU	Health Children at Baseline						Periodontitis Children at Baseline						Health Children after 3 months of plaque control						Periodontitis Children after 3 months of plaque control						Health Parents						Periodontitis Parents							Fold differences between Health and Periodontitis at Baseline				Fold differences between Health and Periodontitis at 3 months				Fold differences between Baseline and 3 months in Health
	Mean	Std Dev	Std Err Mean	Lower 95%	Upper 95%		Mean	Std Dev	Std Err Mean	Lower 95%	Upper 95%		Mean	Std Dev	Std Err Mean	Lower 95%	Upper 95%		Mean	Std Dev	Std Err Mean	Lower 95%	Upper 95%		Mean	Std Dev	Std Err Mean	Lower 95%	Upper 95%		Mean	Std Dev	Std Err Mean	Lower 95%	Upper 95%			species-level OTU	log2FoldChange	FDR adjusted p-value		species-level OTU	log2FoldChange	FDR adjusted p-value		species-level OTU	log2FoldChange	FDR adjusted p-value
Abiotrophia_defectiva	0.00225986	0.00618988	0.00145897	-0.000599664	0.00511939		0.0037315	0.010363	0.00244257	-0.00105585	0.00851886		0.00349509	0.0102425	0.00241419	-0.00123663	0.00822682		0.00151125	0.0020317	0.000478875	0.000572668	0.00244983		0.00495691	0.00979563	0.00252922	-2.73138e-07	0.00991409		0.00269239	0.00886124	0.00228796	-0.00179193	0.00717671			Abiotrophia_defectiva	-2.32133	0.0140238		Abiotrophia_defectiva	-0.36799	0.753236		Abiotrophia_defectiva	-0.775769	0.644745
Acinetobacter_baumannii	2.46804e-06	1.0471e-05	2.46804e-06	-2.36923e-06	7.30531e-06		6.47666e-05	0.00010738	2.53097e-05	1.51606e-05	0.000114373		4.79004e-06	1.41848e-05	3.34338e-06	-1.76287e-06	1.1343e-05		6.7879e-06	1.29654e-05	3.05597e-06	7.98318e-07	1.27775e-05		1.97152e-06	5.20677e-06	1.34438e-06	-6.6342e-07	4.60647e-06		5.69237e-06	1.58642e-05	4.09611e-06	-2.33585e-06	1.37206e-05			Acinetobacter_baumannii	-1.95615	0.000768735		Acinetobacter_baumannii	-0.0651193	0.944501		Acinetobacter_baumannii	-0.0656864	0.972636
Acinetobacter_sp._oral_taxon_408	7.2958e-05	0.000207498	4.89078e-05	-2.28995e-05	0.000168815		0.00021842	0.000269693	6.35673e-05	9.38299e-05	0.000343009		4.53878e-05	8.77731e-05	2.06883e-05	4.83941e-06	8.59361e-05		8.24734e-05	0.000128729	3.03418e-05	2.30045e-05	0.000141942		1.41947e-06	5.49757e-06	1.41947e-06	-1.36264e-06	4.20157e-06		7.89707e-05	0.000179984	4.64716e-05	-1.21118e-05	0.000170053			Acinetobacter_sp._oral_taxon_408	-1.97208	0.0028603		Acinetobacter_sp._oral_taxon_408	-1.15953	0.0842604		Acinetobacter_sp._oral_taxon_408	0.344774	0.813232
Actinobaculum_sp._oral_taxon_183	0.00133309	0.00186907	0.000440545	0.000469636	0.00219654		0.00637655	0.0143394	0.00337983	-0.0002478	0.0130009		0.00179233	0.00266109	0.000627225	0.00056299	0.00302167		0.00249115	0.00549703	0.00129566	-4.82998e-05	0.0050306		0.00139355	0.00195101	0.00050375	0.000406219	0.00238088		0.00591861	0.00782916	0.00202148	0.00195658	0.00988064			Actinobaculum_sp._oral_taxon_183	-2.13276	0.0140238		Actinobaculum_sp._oral_taxon_183	-0.359008	0.734222		Actinobaculum_sp._oral_taxon_183	-0.0903853	0.972636
Actinobaculum_sp._oral_taxon_848	0.00159395	0.0043535	0.00102613	-0.000417229	0.00360512		0.0030715	0.00493625	0.00116349	0.000791107	0.00535189		0.00446274	0.0127171	0.00299745	-0.00141215	0.0103376		0.00213191	0.00369711	0.000871418	0.000423965	0.00383986		8.32891e-05	0.000137738	3.55637e-05	1.35855e-05	0.000152993		0.00114656	0.00146074	0.000377162	0.000407333	0.00188578			Actinobaculum_sp._oral_taxon_848	-1.81536	0.115265		Actinobaculum_sp._oral_taxon_848	0.515389	0.700007		Actinobaculum_sp._oral_taxon_848	-1.91312	0.188169
Actinomyces_cardiffensis	0.000491285	0.00198697	0.000468333	-0.000426631	0.0014092		1.22643e-05	3.35308e-05	7.90329e-06	-3.22584e-06	2.77545e-05		0.000170644	0.000446485	0.000105238	-3.56178e-05	0.000376906		1.90934e-06	8.10066e-06	1.90934e-06	-1.8329e-06	5.65159e-06		6.86298e-05	0.000258022	6.66209e-05	-6.19448e-05	0.000199204		0.000319533	0.00120962	0.000312322	-0.000292607	0.000931673			Actinomyces_cardiffensis	-0.513984	0.502644		Actinomyces_cardiffensis	1.92024	0.000919987		Actinomyces_cardiffensis	-1.60059	0.0285572
Actinomyces_dentalis	0.000386087	0.000446414	0.000105221	0.000179858	0.000592316		0.00109868	0.00161101	0.000379719	0.000354445	0.00184292		0.000221768	0.000318025	7.49591e-05	7.48512e-05	0.000368686		0.000955507	0.00100315	0.000236444	0.000492086	0.00141893		0.000692851	0.0011767	0.000303823	9.73692e-05	0.00128833		0.00134884	0.00230355	0.000594773	0.000183102	0.00251457			Actinomyces_dentalis	-2.08355	0.00682602		Actinomyces_dentalis	-2.89297	5.20163e-05		Actinomyces_dentalis	0.749374	0.581977
Actinomyces_georgiae	0.000118336	0.000213272	5.02687e-05	1.98106e-05	0.00021686		0.000248439	0.000326978	7.70695e-05	9.73854e-05	0.000399492		0.00061556	0.00134841	0.000317823	-7.36297e-06	0.00123848		0.000126305	0.000152039	3.5836e-05	5.60681e-05	0.000196543		0.00233193	0.00551185	0.00142315	-0.000457393	0.00512126		0.000592803	0.00120166	0.000310268	-1.53104e-05	0.00120092			Actinomyces_georgiae	-1.22409	0.141078		Actinomyces_georgiae	0.18458	0.850667		Actinomyces_georgiae	-0.77165	0.561866
Actinomyces_gerencseriae	0.00183361	0.00228641	0.000538913	0.000777364	0.00288986		0.00698296	0.011811	0.00278388	0.00152665	0.0124393		0.00263394	0.00431765	0.00101768	0.000639318	0.00462855		0.00653292	0.0102381	0.00241313	0.00180327	0.0112626		0.00129268	0.00231228	0.000597027	0.000122528	0.00246283		0.00944929	0.0126402	0.00326367	0.00305261	0.015846			Actinomyces_gerencseriae	-2.38469	0.0093353		Actinomyces_gerencseriae	-1.92958	0.0282528		Actinomyces_gerencseriae	-0.502723	0.793298
Actinomyces_graevenitzii	2.80827e-05	6.62404e-05	1.5613e-05	-2.51819e-06	5.86837e-05		7.06253e-05	0.000131827	3.10718e-05	9.72565e-06	0.000131525		1.32768e-05	2.70891e-05	6.38495e-06	7.62473e-07	2.5791e-05		3.92235e-05	5.16683e-05	1.21783e-05	1.53544e-05	6.30925e-05		0.000110829	0.00030508	7.87713e-05	-4.35597e-05	0.000265218		3.80378e-05	8.24305e-05	2.12835e-05	-3.67703e-06	7.97526e-05			Actinomyces_graevenitzii	-1.27869	0.0417204		Actinomyces_graevenitzii	-1.40262	0.0217712		Actinomyces_graevenitzii	0.442805	0.751589
Actinomyces_israelii	0.00348369	0.00613082	0.00144505	0.000651453	0.00631593		0.0017998	0.00326202	0.000768866	0.000292854	0.00330675		0.00111067	0.0018164	0.000428129	0.000271552	0.00194979		0.00678632	0.0087465	0.00206157	0.00274571	0.0108269		0.00239643	0.00335741	0.000866878	0.00069738	0.00409548		0.00160787	0.00222757	0.000575156	0.00048059	0.00273516			Actinomyces_israelii	0.288856	0.817508		Actinomyces_israelii	-3.41913	5.09206e-05		Actinomyces_israelii	1.82464	0.127105
Actinomyces_johnsonii	0.00683741	0.0117544	0.00277053	0.00140727	0.0122676		0.011104	0.0128759	0.00303489	0.00515577	0.0170523		0.00679634	0.00844711	0.001991	0.00289405	0.0106986		0.0112169	0.00903458	0.00212947	0.00704325	0.0153906		0.00267322	0.00354197	0.000914534	0.000880762	0.00446567		0.0106086	0.00763517	0.00197139	0.00674469	0.0144724			Actinomyces_johnsonii	-0.975952	0.272843		Actinomyces_johnsonii	-1.40155	0.0666314		Actinomyces_johnsonii	0.198526	0.93897
Actinomyces_lingnae_[NVP]	1.17237e-05	3.48072e-05	8.20413e-06	-4.35613e-06	2.78035e-05		8.1031e-05	0.000232812	5.48744e-05	-2.65209e-05	0.000188583		7.30965e-07	3.10122e-06	7.30965e-07	-7.017e-07	2.16363e-06		4.006e-06	1.3076e-05	3.08204e-06	-2.0347e-06	1.00467e-05		6.50439e-05	0.000232747	6.00951e-05	-5.27404e-05	0.000182828		5.14304e-06	1.99189e-05	5.14304e-06	-4.93713e-06	1.52232e-05			Actinomyces_lingnae_[NVP]	-0.723879	0.239679		Actinomyces_lingnae_[NVP]	0.0159842	0.985279		Actinomyces_lingnae_[NVP]	0.300089	0.814713
Actinomyces_massiliensis	0.00251474	0.00263628	0.000621378	0.00129686	0.00373262		0.00720767	0.00803598	0.0018941	0.00349531	0.01092		0.00402163	0.00626393	0.00147642	0.00112789	0.00691536		0.00612261	0.00473841	0.00111685	0.00393362	0.0083116		0.00307189	0.00555447	0.00143416	0.000260991	0.00588278		0.00619854	0.00597776	0.00154345	0.00317344	0.00922365			Actinomyces_massiliensis	-1.98382	0.0121854		Actinomyces_massiliensis	-1.38001	0.0666807		Actinomyces_massiliensis	-0.50479	0.756414
Actinomyces_meyeri	0.00322169	0.00584774	0.00137833	0.000520222	0.00592316		0.00389861	0.00604415	0.00142462	0.00110641	0.00669082		0.00127447	0.00160841	0.000379106	0.000531438	0.00201751		0.00273094	0.00822772	0.00193929	-0.00107001	0.00653188		0.000826285	0.00116081	0.000299721	0.000238843	0.00141373		0.00122534	0.00186807	0.000482333	0.000279983	0.00217069			Actinomyces_meyeri	-1.55214	0.143829		Actinomyces_meyeri	-1.84771	0.0566943		Actinomyces_meyeri	0.92158	0.58681
Actinomyces_naeslundii	0.00445475	0.00820184	0.00193319	0.000665765	0.00824374		0.000871486	0.00127395	0.000300272	0.000282963	0.00146001		0.00502419	0.00853478	0.00201167	0.00108139	0.00896699		0.00216958	0.00293559	0.000691926	0.00081343	0.00352573		0.00275209	0.00550878	0.00142236	-3.56851e-05	0.00553987		0.000845884	0.00116606	0.000301076	0.000255786	0.00143598			Actinomyces_naeslundii	1.8025	0.0452597		Actinomyces_naeslundii	0.0561041	0.960987		Actinomyces_naeslundii	0.116222	0.965184
Actinomyces_odontolyticus	0.000582624	0.000786387	0.000185353	0.000219339	0.00094591		0.00233076	0.0029521	0.000695816	0.00096699	0.00369454		0.00144886	0.00246141	0.000580161	0.000311763	0.00258595		0.00225255	0.0030284	0.000713802	0.000853524	0.00365158		0.00185412	0.00320367	0.000827183	0.000232867	0.00347537		0.00367655	0.00374692	0.00096745	0.00178038	0.00557272			Actinomyces_odontolyticus	-2.36298	0.0028603		Actinomyces_odontolyticus	-1.08181	0.168455		Actinomyces_odontolyticus	-1.41504	0.188169
Actinomyces_oricola	0	0	0	0	0		0	0	0	0	0		7.30965e-07	3.10122e-06	7.30965e-07	-7.017e-07	2.16363e-06		1.29883e-05	5.51046e-05	1.29883e-05	-1.24683e-05	3.84448e-05		0	0	0	0	0		0.000177146	0.000676997	0.0001748	-0.000165456	0.000519747			Actinomyces_oricola	0.206319	NA		Actinomyces_oricola	-0.307413	0.661362		Actinomyces_oricola	-0.0566247	NA
Actinomyces_oris	0.0229024	0.0518708	0.0122261	-0.00106031	0.046865		0.0345416	0.027588	0.00650256	0.0217968	0.0472864		0.0218186	0.0359387	0.00847083	0.00521605	0.0384211		0.0420153	0.0419088	0.00987801	0.0226548	0.0613759		0.0098978	0.013044	0.00336795	0.00329675	0.0164989		0.0305722	0.0253802	0.00655314	0.0177282	0.0434161			Actinomyces_oris	-0.965006	0.377478		Actinomyces_oris	-1.71462	0.0607028		Actinomyces_oris	0.413932	0.834176
Actinomyces_radicidentis	3.66534e-05	0.000140695	3.31621e-05	-2.8343e-05	0.00010165		3.52109e-06	7.08283e-06	1.66944e-06	2.49047e-07	6.79313e-06		3.42693e-06	8.00418e-06	1.8866e-06	-2.70747e-07	7.1246e-06		1.13684e-05	1.57891e-05	3.72152e-06	4.07434e-06	1.86624e-05		7.61693e-06	1.76239e-05	4.55046e-06	-1.30181e-06	1.65357e-05		1.78849e-05	2.3336e-05	6.02533e-06	6.07542e-06	2.96943e-05			Actinomyces_radicidentis	0.939318	0.117595		Actinomyces_radicidentis	-0.383313	0.564286		Actinomyces_radicidentis	0.819411	0.318395
Actinomyces_sp._oral_taxon_169	0.00625449	0.0150654	0.00355094	-0.000705226	0.0132142		0.00146982	0.0029906	0.000704892	8.82611e-05	0.00285139		0.00528236	0.00830377	0.00195722	0.00144629	0.00911844		0.00253046	0.00379957	0.000895568	0.000775177	0.00428574		0.00661916	0.0174191	0.0044976	-0.00219597	0.0154343		0.0024581	0.00486344	0.00125573	-3.09254e-06	0.0049193			Actinomyces_sp._oral_taxon_169	1.15816	0.320535		Actinomyces_sp._oral_taxon_169	-0.536648	0.668394		Actinomyces_sp._oral_taxon_169	0.852452	0.644745
Actinomyces_sp._oral_taxon_170	0.00103254	0.00326702	0.000770044	-0.000476722	0.00254179		0.000442415	0.000677863	0.000159774	0.000129264	0.000755566		0.00296255	0.0061581	0.00145148	0.000117703	0.00580739		0.00158615	0.00246543	0.000581107	0.0004472	0.0027251		0.00185119	0.00576371	0.00148818	-0.00106559	0.00476798		0.000554269	0.00106379	0.000274669	1.59277e-05	0.00109261			Actinomyces_sp._oral_taxon_170	-0.77486	0.458704		Actinomyces_sp._oral_taxon_170	-1.21229	0.172841		Actinomyces_sp._oral_taxon_170	-1.67282	0.16824
Actinomyces_sp._oral_taxon_171	0.000389816	0.000537031	0.000126579	0.000141725	0.000637907		0.000134145	0.000372082	8.77006e-05	-3.77446e-05	0.000306036		0.000973591	0.00221208	0.000521391	-4.83173e-05	0.0019955		0.000348674	0.000932431	0.000219776	-8.2079e-05	0.000779428		0.00122713	0.0022762	0.000587712	7.52377e-05	0.00237902		0.000387331	0.0010994	0.000283863	-0.00016903	0.000943692			Actinomyces_sp._oral_taxon_171	0.389101	0.726342		Actinomyces_sp._oral_taxon_171	0.0810124	0.945781		Actinomyces_sp._oral_taxon_171	-1.03083	0.411292
Actinomyces_sp._oral_taxon_172	4.3555e-05	5.30871e-05	1.25128e-05	1.90304e-05	6.80795e-05		0.000124154	0.000175732	4.14203e-05	4.29712e-05	0.000205336		4.19139e-05	0.000129098	3.04286e-05	-1.77251e-05	0.000101553		2.54793e-05	3.72318e-05	8.77562e-06	8.27938e-06	4.26792e-05		0.00177461	0.00682725	0.00176279	-0.00168039	0.00522961		6.08545e-05	0.000103503	2.67245e-05	8.4755e-06	0.000113233			Actinomyces_sp._oral_taxon_172	-1.53839	0.00830837		Actinomyces_sp._oral_taxon_172	-0.25029	0.753236		Actinomyces_sp._oral_taxon_172	0.349682	0.793298
Actinomyces_sp._oral_taxon_175	0.000506428	0.00146098	0.000344357	-0.000168499	0.00118135		0.000255724	0.000453866	0.000106977	4.60524e-05	0.000465395		0.00439081	0.015669	0.00369322	-0.00284777	0.0116294		0.000782134	0.00264261	0.000622869	-0.000438667	0.00200293		0.000978652	0.00189863	0.000490224	1.78312e-05	0.00193947		0.000651026	0.00177228	0.000457601	-0.000245854	0.00154791			Actinomyces_sp._oral_taxon_175	-0.674296	0.390813		Actinomyces_sp._oral_taxon_175	0.771113	0.252908		Actinomyces_sp._oral_taxon_175	-1.17203	0.1966
Actinomyces_sp._oral_taxon_178	0	0	0	0	0		4.2395e-05	0.000179867	4.2395e-05	-4.06977e-05	0.000125488		1.97727e-05	4.14643e-05	9.77324e-06	6.17473e-07	3.89279e-05		1.70459e-05	3.96656e-05	9.34927e-06	-1.27828e-06	3.53702e-05		6.50562e-05	0.000238215	6.15068e-05	-5.54949e-05	0.000185607		4.53854e-06	1.75777e-05	4.53854e-06	-4.35684e-06	1.34339e-05			Actinomyces_sp._oral_taxon_178	0.207485	0.817508		Actinomyces_sp._oral_taxon_178	-0.331998	0.587907		Actinomyces_sp._oral_taxon_178	-0.638263	0.523088
Actinomyces_sp._oral_taxon_180	0.000244202	0.000684116	0.000161248	-7.18381e-05	0.000560241		8.2992e-05	0.000346706	8.17195e-05	-7.71753e-05	0.000243159		8.91743e-05	0.000266738	6.28707e-05	-3.40499e-05	0.000212399		7.41318e-05	0.000248471	5.85652e-05	-4.06539e-05	0.000188918		5.38649e-05	0.000180789	4.66795e-05	-3.76253e-05	0.000145355		2.69578e-05	6.87609e-05	1.7754e-05	-7.83938e-06	6.17549e-05			Actinomyces_sp._oral_taxon_180	1.91432	0.00560474		Actinomyces_sp._oral_taxon_180	0.635142	0.330576		Actinomyces_sp._oral_taxon_180	0.298314	0.813232
Actinomyces_sp._oral_taxon_414	0.000288196	0.000826078	0.000194708	-9.34253e-05	0.000669817		0.000127469	0.000220038	5.18636e-05	2.58186e-05	0.00022912		0.000225705	0.000655318	0.00015446	-7.70312e-05	0.00052844		0.000227985	0.000372156	8.7718e-05	5.60609e-05	0.000399909		0.00079173	0.00190931	0.000492981	-0.000174495	0.00175796		0.000121925	0.000305245	7.88139e-05	-3.25476e-05	0.000276397			Actinomyces_sp._oral_taxon_414	-2.02905	0.0195888		Actinomyces_sp._oral_taxon_414	-0.991576	0.216223		Actinomyces_sp._oral_taxon_414	-1.74927	0.116237
Actinomyces_sp._oral_taxon_448	0.000532137	0.00099875	0.000235408	7.0746e-05	0.000993527		0.00515777	0.016065	0.00378657	-0.00226376	0.0125793		0.00122431	0.00280292	0.000660655	-7.05547e-05	0.00251917		0.0104242	0.0329294	0.00776154	-0.00478813	0.0256365		0.00110909	0.00288545	0.000745021	-0.000351127	0.0025693		0.00982047	0.0253948	0.0065569	-0.00303083	0.0226718			Actinomyces_sp._oral_taxon_448	-3.06833	0.00118851		Actinomyces_sp._oral_taxon_448	-4.47313	2.34501e-07		Actinomyces_sp._oral_taxon_448	-0.16968	0.952266
Actinomyces_sp._oral_taxon_525	0.00167804	0.0034936	0.000823449	6.41097e-05	0.00329197		0.0019419	0.00217469	0.000512578	0.00093727	0.00294654		0.00148112	0.00265652	0.000626148	0.000253894	0.00270835		0.00274487	0.00308317	0.000726711	0.00132055	0.0041692		0.00146244	0.00388367	0.00100276	-0.000502932	0.00342781		0.00360508	0.00395634	0.00102152	0.00160293	0.00560723			Actinomyces_sp._oral_taxon_525	-0.607264	0.584947		Actinomyces_sp._oral_taxon_525	-1.33534	0.141872		Actinomyces_sp._oral_taxon_525	0.265132	0.918294
Actinomyces_sp._oral_taxon_877	0.000906855	0.00150322	0.000354312	0.000212417	0.00160129		0.00497362	0.00718637	0.00169384	0.00165375	0.0082935		0.00129321	0.00389464	0.000917975	-0.00050599	0.00309241		0.00362781	0.00357819	0.000843387	0.0019748	0.00528082		0.000501583	0.00109219	0.000282002	-5.1131e-05	0.0010543		0.00304691	0.00294313	0.000759913	0.00155751	0.00453631			Actinomyces_sp._oral_taxon_877	-2.72172	0.0023977		Actinomyces_sp._oral_taxon_877	-1.86428	0.0319243		Actinomyces_sp._oral_taxon_877	-0.496843	0.793298
Actinomyces_sp._oral_taxon_896	0.000124042	0.000309624	7.29792e-05	-1.89949e-05	0.000267078		0.000222985	0.000327556	7.72057e-05	7.16646e-05	0.000374305		0.000440874	0.00133302	0.000314195	-0.000174937	0.00105668		0.000345562	0.000693776	0.000163525	2.50595e-05	0.000666064		0.000132851	0.000228645	5.90359e-05	1.71425e-05	0.000248559		0.000175802	0.000371876	9.60179e-05	-1.23892e-05	0.000363994			Actinomyces_sp._oral_taxon_896	-0.88094	0.403001		Actinomyces_sp._oral_taxon_896	-0.33369	0.773498		Actinomyces_sp._oral_taxon_896	-1.02807	0.487785
Actinomyces_sp._oral_taxon_897	0.000707374	0.00121738	0.000286939	0.000144983	0.00126976		0.00067331	0.00115814	0.000272977	0.000138285	0.00120833		0.000259244	0.00100185	0.000236139	-0.000203581	0.000722069		0.00203825	0.00388132	0.000914836	0.000245205	0.0038313		0.000730788	0.00110116	0.000284319	0.000173533	0.00128804		0.000864829	0.00201263	0.000519659	-0.000153684	0.00188334			Actinomyces_sp._oral_taxon_897	-0.543333	0.649219		Actinomyces_sp._oral_taxon_897	-6.00507	3.52635e-11		Actinomyces_sp._oral_taxon_897	3.73978	0.000796272
Actinomyces_timonensis	1.79313e-05	4.32457e-05	1.01931e-05	-2.04679e-06	3.79094e-05		0.00097353	0.00246872	0.000581882	-0.000166937	0.002114		0.000737544	0.00312913	0.000737544	-0.000708016	0.0021831		0.000199429	0.000285765	6.73556e-05	6.74141e-05	0.000331443		9.80268e-05	0.000267725	6.91264e-05	-3.74585e-05	0.000233512		0.0011134	0.00253249	0.000653887	-0.000168197	0.00239499			Actinomyces_timonensis	-3.58707	1.46394e-06		Actinomyces_timonensis	-3.47489	4.03715e-06		Actinomyces_timonensis	0.582944	0.748483
Actinomyces_viscosus	2.03161e-05	5.87159e-05	1.38395e-05	-6.80878e-06	4.74409e-05		1.91748e-05	4.89478e-05	1.15371e-05	-3.43751e-06	4.17872e-05		4.79284e-06	1.37954e-05	3.25162e-06	-1.58021e-06	1.11659e-05		1.96336e-05	2.46275e-05	5.80475e-06	8.25654e-06	3.10107e-05		4.98348e-06	1.55705e-05	4.02029e-06	-2.89614e-06	1.28631e-05		1.12813e-05	2.26344e-05	5.84418e-06	-1.73099e-07	2.27357e-05			Actinomyces_viscosus	-0.150757	0.831854		Actinomyces_viscosus	-0.676578	0.206106		Actinomyces_viscosus	0.273593	0.814713
Afipia_broomeae	0.00172638	0.00315074	0.000742637	0.000270836	0.00318192		0.000123851	0.000239235	5.63883e-05	1.33317e-05	0.00023437		0.00119548	0.00188254	0.000443718	0.000325808	0.00206515		0.0001902	0.000472446	0.000111357	-2.8055e-05	0.000408455		0.000657332	0.00104705	0.000270348	0.00012746	0.0011872		0.000275892	0.000617996	0.000159566	-3.68512e-05	0.000588636			Afipia_broomeae	3.00344	0.000768735		Afipia_broomeae	1.60012	0.0654744		Afipia_broomeae	0.98947	0.492262
Afipia_sp._genosp._4	0	0	0	0	0		0	0	0	0	0		9.4087e-07	3.99177e-06	9.4087e-07	-9.03201e-07	2.78494e-06		0	0	0	0	0		0	0	0	0	0		0	0	0	0	0			Afipia_sp._genosp._4	0.205482	NA		Afipia_sp._genosp._4	0.362866	NA		Afipia_sp._genosp._4	-0.0605719	NA
Aggregatibacter_actinomycetemcomitans	0.00182509	0.00549373	0.00129489	-0.000712839	0.00436302		0.000112717	0.000446405	0.000105219	-9.35084e-05	0.000318941		1.55541e-05	3.61594e-05	8.52285e-06	-1.15039e-06	3.22586e-05		0.000121229	0.000341661	8.05303e-05	-3.66075e-05	0.000279065		0.00132057	0.00401083	0.00103559	-0.000709149	0.00335029		1.05815e-05	3.13189e-05	8.08652e-06	-5.26782e-06	2.64307e-05			Aggregatibacter_actinomycetemcomitans	-0.103911	0.909579		Aggregatibacter_actinomycetemcomitans	-1.27715	0.0394754		Aggregatibacter_actinomycetemcomitans	-0.0719497	0.972636
Aggregatibacter_aphrophilus	0.00115309	0.00387717	0.000913857	-0.000638037	0.00294422		0.000411229	0.00100414	0.000236677	-5.26506e-05	0.000875108		0.000227983	0.000489957	0.000115484	1.63853e-06	0.000454328		0.000672683	0.00157044	0.000370157	-5.28114e-05	0.00139818		0.000851951	0.00113678	0.000293515	0.000276673	0.00142723		0.000273515	0.000692623	0.000178834	-7.69936e-05	0.000624024			Aggregatibacter_aphrophilus	-0.284968	0.817508		Aggregatibacter_aphrophilus	-3.08202	0.000229795		Aggregatibacter_aphrophilus	1.78939	0.131616
Aggregatibacter_paraphrophilus	0.00236286	0.00773736	0.00182371	-0.00121155	0.00593727		0.00845638	0.0178623	0.00421018	0.00020458	0.0167082		0.000557542	0.00119598	0.000281896	5.03519e-06	0.00111005		0.00599033	0.0158864	0.00374447	-0.0013487	0.0133294		0.000784063	0.0014849	0.000383399	3.2615e-05	0.00153551		0.00237801	0.00526006	0.00135814	-0.000283894	0.00503992			Aggregatibacter_paraphrophilus	-3.48669	5.05751e-05		Aggregatibacter_paraphrophilus	-2.99319	0.000274374		Aggregatibacter_paraphrophilus	0.115068	0.965184
Aggregatibacter_segnis	0.00161365	0.00338696	0.000798314	4.89841e-05	0.00317832		0.00209044	0.00319428	0.000752899	0.00061478	0.00356609		0.00068583	0.0012823	0.00030224	9.34495e-05	0.00127821		0.00272229	0.00431011	0.0010159	0.000731155	0.00471342		0.00107181	0.002401	0.000619934	-0.000143236	0.00228686		0.00105235	0.0016989	0.000438653	0.000192604	0.00191209			Aggregatibacter_segnis	-0.446574	0.726342		Aggregatibacter_segnis	-2.91511	0.00128167		Aggregatibacter_segnis	1.54873	0.241625
Aggregatibacter_sp._oral_taxon_458	3.8166e-05	0.00012013	2.8315e-05	-1.73303e-05	9.36623e-05		3.54034e-05	0.000131969	3.11053e-05	-2.55619e-05	9.63687e-05		0.000145469	0.00053704	0.000126582	-0.000102627	0.000393564		9.67294e-06	2.19852e-05	5.18197e-06	-4.83542e-07	1.98294e-05		0.000177684	0.000432495	0.00011167	-4.1185e-05	0.000396552		5.76269e-06	1.10321e-05	2.84846e-06	1.79799e-07	1.13456e-05			Aggregatibacter_sp._oral_taxon_458	-0.666179	0.352927		Aggregatibacter_sp._oral_taxon_458	0.867132	0.118775		Aggregatibacter_sp._oral_taxon_458	-1.15928	0.152411
Aggregatibacter_sp._oral_taxon_512	8.26992e-06	2.18411e-05	5.14801e-06	-1.81999e-06	1.83598e-05		2.78839e-06	9.60016e-06	2.26278e-06	-1.64658e-06	7.22336e-06		5.74647e-06	1.67276e-05	3.94274e-06	-1.98115e-06	1.34741e-05		0	0	0	0	0		7.63091e-05	0.00023905	6.17223e-05	-4.46644e-05	0.000197283		0	0	0	0	0			Aggregatibacter_sp._oral_taxon_512	0.461059	NA		Aggregatibacter_sp._oral_taxon_512	0.740499	0.203947		Aggregatibacter_sp._oral_taxon_512	-0.0316119	NA
Aggregatibacter_sp._oral_taxon_513	1.83801e-05	5.63704e-05	1.32866e-05	-7.66124e-06	4.44214e-05		6.88946e-06	2.11676e-05	4.98925e-06	-2.88929e-06	1.66682e-05		1.49443e-05	4.20872e-05	9.92004e-06	-4.49857e-06	3.43873e-05		6.04185e-05	0.00023513	5.54207e-05	-4.82041e-05	0.000169041		2.05507e-05	5.01806e-05	1.29566e-05	-4.84368e-06	4.59452e-05		4.51124e-05	0.000142995	3.69213e-05	-2.72519e-05	0.000117477			Aggregatibacter_sp._oral_taxon_513	0.636954	0.306978		Aggregatibacter_sp._oral_taxon_513	0.348787	0.604612		Aggregatibacter_sp._oral_taxon_513	0.401716	0.708095
Aggregatibacter_sp._oral_taxon_898	0.00161838	0.00407052	0.00095943	-0.000262071	0.00349883		0.00135425	0.00375643	0.000885398	-0.000381098	0.0030896		0.000596158	0.00104707	0.000246797	0.000112445	0.00107987		0.00074565	0.00154263	0.0003636	3.30058e-05	0.00145829		0.000277914	0.000547576	0.000141383	8.07273e-07	0.00055502		0.000797791	0.00162557	0.000419721	-2.48462e-05	0.00162043			Aggregatibacter_sp._oral_taxon_898	-0.0235003	0.993163		Aggregatibacter_sp._oral_taxon_898	-1.06533	0.235433		Aggregatibacter_sp._oral_taxon_898	0.199042	0.93897
Aggregatibacter_sp._oral_taxon_949	1.58528e-05	3.71085e-05	8.74656e-06	-1.29012e-06	3.29958e-05		0.000131358	0.000392637	9.25455e-05	-5.00276e-05	0.000312744		0	0	0	0	0		5.4772e-05	0.000157833	3.72016e-05	-1.81417e-05	0.000127686		1.41577e-05	4.19682e-05	1.08361e-05	-7.08073e-06	3.53962e-05		5.88925e-06	1.14549e-05	2.95765e-06	9.23725e-08	1.16861e-05			Aggregatibacter_sp._oral_taxon_949	-1.67048	0.0240588		Aggregatibacter_sp._oral_taxon_949	-2.1626	0.00231048		Aggregatibacter_sp._oral_taxon_949	0.675304	0.644745
Alloprevotella_rava	2.78318e-05	7.47818e-05	1.76262e-05	-6.71495e-06	6.23786e-05		9.74307e-05	0.000306644	7.22768e-05	-4.42291e-05	0.000239091		2.1929e-06	9.30367e-06	2.1929e-06	-2.1051e-06	6.49089e-06		0.000130956	0.000389444	9.17929e-05	-4.89546e-05	0.000310867		0.000217654	0.000540506	0.000139558	-5.58747e-05	0.000491183		0.000329736	0.00102953	0.000265825	-0.000191271	0.000850743			Alloprevotella_rava	-0.13944	0.873962		Alloprevotella_rava	-1.71198	0.0089289		Alloprevotella_rava	0.968262	0.3448
Alloprevotella_sp._oral_taxon_308	4.30519e-05	8.9369e-05	2.10645e-05	1.7663e-06	8.43376e-05		7.371e-05	0.000128306	3.02421e-05	1.44366e-05	0.000132983		6.37619e-06	2.3969e-05	5.64954e-06	-4.69672e-06	1.74491e-05		5.59036e-05	0.000107295	2.52897e-05	6.3367e-06	0.000105471		3.65427e-05	8.74397e-05	2.25768e-05	-7.70711e-06	8.07925e-05		0.000157689	0.000416075	0.00010743	-5.28699e-05	0.000368248			Alloprevotella_sp._oral_taxon_308	-1.21129	0.0669312		Alloprevotella_sp._oral_taxon_308	-1.57828	0.0142934		Alloprevotella_sp._oral_taxon_308	0.722864	0.527844
Alloprevotella_sp._oral_taxon_473	0.000519811	0.000925849	0.000218225	9.20981e-05	0.000947524		0.000429328	0.000714827	0.000168486	9.91006e-05	0.000759555		0.000220366	0.000189933	4.47675e-05	0.000132623	0.000308108		0.00123138	0.00336798	0.000793841	-0.000324523	0.00278727		0.000657605	0.00151291	0.000390632	-0.000108021	0.00142323		0.000455468	0.000997582	0.000257575	-4.93685e-05	0.000960305			Alloprevotella_sp._oral_taxon_473	-1.00885	0.282521		Alloprevotella_sp._oral_taxon_473	-3.25064	2.22357e-05		Alloprevotella_sp._oral_taxon_473	0.891846	0.522334
Alloprevotella_sp._oral_taxon_912	2.89557e-05	8.24681e-05	1.94379e-05	-9.14194e-06	6.70533e-05		2.74369e-05	7.89609e-05	1.86113e-05	-9.04049e-06	6.39143e-05		2.72964e-05	7.35455e-05	1.73348e-05	-6.67926e-06	6.1272e-05		2.40078e-05	4.74914e-05	1.11938e-05	2.06829e-06	4.59473e-05		8.79102e-05	0.000275114	7.10341e-05	-5.13141e-05	0.000227135		1.18522e-05	2.09834e-05	5.41789e-06	1.23328e-06	2.2471e-05			Alloprevotella_sp._oral_taxon_912	0.135887	0.869125		Alloprevotella_sp._oral_taxon_912	-0.277929	0.728621		Alloprevotella_sp._oral_taxon_912	0.661663	0.523088
Alloprevotella_sp._oral_taxon_913	1.69513e-05	4.67987e-05	1.10306e-05	-4.66824e-06	3.85708e-05		7.19588e-05	0.000160598	3.78534e-05	-2.23246e-06	0.00014615		1.63521e-05	4.16586e-05	9.81904e-06	-2.89289e-06	3.5597e-05		7.49393e-05	0.000117551	2.7707e-05	2.06347e-05	0.000129244		9.45868e-05	0.000220057	5.68185e-05	-1.67754e-05	0.000205949		0.000182953	0.000621463	0.000160461	-0.000131545	0.00049745			Alloprevotella_sp._oral_taxon_913	-1.55021	0.0231692		Alloprevotella_sp._oral_taxon_913	-1.42436	0.0249166		Alloprevotella_sp._oral_taxon_913	-0.0657034	0.972636
Alloprevotella_sp._oral_taxon_914	1.53865e-05	3.43887e-05	8.1055e-06	-5.00011e-07	3.1273e-05		5.24626e-05	8.12585e-05	1.91528e-05	1.49238e-05	9.00014e-05		4.97062e-05	0.000112892	2.66089e-05	-2.44631e-06	0.000101859		3.13114e-05	5.18464e-05	1.22203e-05	7.36008e-06	5.52628e-05		3.97025e-05	6.74322e-05	1.74109e-05	5.5777e-06	7.38273e-05		7.67703e-05	0.000153058	3.95193e-05	-6.8611e-07	0.000154227			Alloprevotella_sp._oral_taxon_914	-1.3286	0.0531525		Alloprevotella_sp._oral_taxon_914	-0.162871	0.831024		Alloprevotella_sp._oral_taxon_914	-1.14437	0.197554
Alloprevotella_tannerae	0.000653355	0.0016786	0.000395651	-0.000122106	0.00142882		0.0038599	0.00574521	0.00135416	0.0012058	0.00651401		0.000744031	0.0014654	0.000345397	6.70654e-05	0.001421		0.00148545	0.00227042	0.000535144	0.000436586	0.00253431		0.00119229	0.0015941	0.000411595	0.000385578	0.001999		0.004485	0.0101642	0.00262439	-0.00065871	0.0096287			Alloprevotella_tannerae	-3.09086	0.00149		Alloprevotella_tannerae	-2.11766	0.0249166		Alloprevotella_tannerae	0.465257	0.814713
Anaeroglobus_geminatus	0.00140988	0.00343846	0.000810452	-0.000178574	0.00299834		0.000445883	0.00126246	0.000297565	-0.000137333	0.0010291		0.000660646	0.0012614	0.000297314	7.7921e-05	0.00124337		0.000655423	0.00155431	0.000366355	-6.26199e-05	0.00137347		0.00193039	0.00509218	0.00131479	-0.000646561	0.00450734		0.00355154	0.0136357	0.00352072	-0.00334894	0.010452			Anaeroglobus_geminatus	-0.177409	0.907614		Anaeroglobus_geminatus	-1.71335	0.110344		Anaeroglobus_geminatus	1.06428	0.571981
Atopobium_parvulum	0.00117646	0.00258191	0.000608561	-1.62976e-05	0.00236922		0.000735531	0.00122505	0.000288746	0.0001696	0.00130146		0.00233554	0.00373071	0.000879338	0.000612065	0.00405901		0.000744634	0.00145508	0.000342965	7.24349e-05	0.00141683		0.00050648	0.000541613	0.000139844	0.000232391	0.000780569		0.000904131	0.00177452	0.00045818	6.11481e-06	0.00180215			Atopobium_parvulum	-0.778373	0.405843		Atopobium_parvulum	-0.372562	0.715762		Atopobium_parvulum	-0.893565	0.492262
Atopobium_rimae	0.00142496	0.00166103	0.000391509	0.000657622	0.00219231		0.000670945	0.00106397	0.000250779	0.000179426	0.00116246		0.012019	0.0352433	0.00830692	-0.00426225	0.0283003		0.0011057	0.00169556	0.000399646	0.000322404	0.00188899		0.00511393	0.0085452	0.00220636	0.000789544	0.00943832		0.00152928	0.00244801	0.000632073	0.000290439	0.00276812			Atopobium_rimae	-0.60266	0.58301		Atopobium_rimae	1.45924	0.0977965		Atopobium_rimae	-2.76728	0.00543178
Atopobium_sp._oral_taxon_199	0.000164053	0.000533551	0.000125759	-8.24302e-05	0.000410537		0.000151098	0.000321426	7.57608e-05	2.60979e-06	0.000299587		0.000334549	0.000789941	0.000186191	-3.03788e-05	0.000699476		0.000261354	0.000503947	0.000118781	2.85468e-05	0.000494161		0.00297329	0.00858329	0.0022162	-0.00137038	0.00731695		6.81228e-05	0.00017634	4.55308e-05	-2.1116e-05	0.000157362			Atopobium_sp._oral_taxon_199	-1.10936	0.249673		Atopobium_sp._oral_taxon_199	-0.281028	0.788839		Atopobium_sp._oral_taxon_199	-1.80835	0.102059
Atopobium_sp._oral_taxon_416	0	0	0	0	0		0	0	0	0	0		0.000711891	0.0030203	0.000711891	-0.00068339	0.00210717		0	0	0	0	0		0	0	0	0	0		3.55745e-05	0.00013778	3.55745e-05	-3.41503e-05	0.000105299			Atopobium_sp._oral_taxon_416	0.205465	NA		Atopobium_sp._oral_taxon_416	0.202407	NA		Atopobium_sp._oral_taxon_416	0.0998784	NA
Atopobium_vaginae	0	0	0	0	0		2.43547e-06	1.03328e-05	2.43547e-06	-2.33797e-06	7.20891e-06		3.14406e-06	1.33391e-05	3.14406e-06	-3.01819e-06	9.30631e-06		0	0	0	0	0		0	0	0	0	0		0.000151087	0.000585159	0.000151087	-0.000145038	0.000447213			Atopobium_vaginae	0.0541484	NA		Atopobium_vaginae	0.364476	NA		Atopobium_vaginae	-0.0621596	NA
Bacillus_anthracis	0.00243842	0.0103454	0.00243842	-0.0023408	0.00721764		0.00409307	0.017181	0.00404961	-0.00384402	0.0120302		3.57967e-05	7.03224e-05	1.65751e-05	3.30999e-06	6.82834e-05		0.00173772	0.00731009	0.00172301	-0.00163931	0.00511475		1.17945e-05	3.241e-05	8.36823e-06	-4.60694e-06	2.81959e-05		0.0606711	0.204569	0.0528194	-0.042853	0.164195			Bacillus_anthracis	-1.90875	0.00615674		Bacillus_anthracis	0.257516	0.753238		Bacillus_anthracis	-1.12041	0.264596
Bacillus_subtilis	0	0	0	0	0		1.35609e-05	5.28892e-05	1.24661e-05	-1.08722e-05	3.79941e-05		1.36356e-06	5.7851e-06	1.36356e-06	-1.30897e-06	4.03609e-06		0	0	0	0	0		0	0	0	0	0		0	0	0	0	0			Bacillus_subtilis	-0.664473	0.315075		Bacillus_subtilis	0.365942	0.629846		Bacillus_subtilis	-0.0630334	NA
Bacteroidaceae_[G-1]_sp._oral_taxon_272	7.16556e-05	0.000165961	3.91173e-05	-5.01287e-06	0.000148324		0.000382873	0.00160477	0.000378248	-0.000358479	0.00112423		0.000120318	0.000352884	8.31755e-05	-4.27028e-05	0.000283339		0.000207873	0.000522311	0.00012311	-3.34184e-05	0.000449164		0.000541452	0.00169394	0.000437373	-0.000315784	0.00139869		0.000629503	0.00242171	0.000625282	-0.000596026	0.00185503			Bacteroidaceae_[G-1]_sp._oral_taxon_272	0.734592	0.424586		Bacteroidaceae_[G-1]_sp._oral_taxon_272	-1.27909	0.0631636		Bacteroidaceae_[G-1]_sp._oral_taxon_272	-0.414649	0.793298
Bacteroidales_[G-2]_sp._oral_taxon_274	0.00624953	0.0117662	0.00277332	0.000813917	0.0116851		0.0116411	0.0193348	0.00455726	0.00270906	0.0205732		0.00135848	0.00286282	0.000674772	3.59556e-05	0.00268101		0.0204965	0.0319815	0.00753811	0.00572204	0.0352709		0.00466353	0.00527902	0.00136304	0.00199202	0.00733503		0.018242	0.0283427	0.00731805	0.00389883	0.0325851			Bacteroidales_[G-2]_sp._oral_taxon_274	-1.94656	0.0822529		Bacteroidales_[G-2]_sp._oral_taxon_274	-4.786	9.18354e-07		Bacteroidales_[G-2]_sp._oral_taxon_274	2.01068	0.152411
Bacteroidetes_[G-3]_sp._oral_taxon_280	8.57716e-05	0.000225226	5.30864e-05	-1.82758e-05	0.000189819		1.80404e-06	7.65391e-06	1.80404e-06	-1.73182e-06	5.33991e-06		0.00067485	0.00259059	0.000610608	-0.00052192	0.00187162		0	0	0	0	0		0.000217344	0.000702684	0.000181432	-0.000138257	0.000572945		2.91572e-05	0.000112925	2.91572e-05	-2.79899e-05	8.63043e-05			Bacteroidetes_[G-3]_sp._oral_taxon_280	1.68467	0.0101662		Bacteroidetes_[G-3]_sp._oral_taxon_280	1.55643	0.0158201		Bacteroidetes_[G-3]_sp._oral_taxon_280	0.372968	0.756414
Bacteroidetes_[G-3]_sp._oral_taxon_281	2.31241e-06	9.81071e-06	2.31241e-06	-2.21983e-06	6.84464e-06		6.21018e-05	0.000164909	3.88695e-05	-1.4081e-05	0.000138285		0	0	0	0	0		5.12344e-06	1.86045e-05	4.38513e-06	-3.47126e-06	1.37181e-05		1.94131e-06	7.51868e-06	1.94131e-06	-1.86359e-06	5.74622e-06		0.00018678	0.000685796	0.000177072	-0.000160274	0.000533835			Bacteroidetes_[G-3]_sp._oral_taxon_281	-1.07136	0.0860551		Bacteroidetes_[G-3]_sp._oral_taxon_281	-0.169873	0.833566		Bacteroidetes_[G-3]_sp._oral_taxon_281	0.158167	0.93897
Bacteroidetes_[G-3]_sp._oral_taxon_365	7.16073e-05	0.000237767	5.60422e-05	-3.82334e-05	0.000181448		3.99639e-05	0.000112193	2.6444e-05	-1.18655e-05	9.17932e-05		5.10386e-06	2.16539e-05	5.10386e-06	-4.89953e-06	1.51073e-05		4.36374e-06	1.85138e-05	4.36374e-06	-4.18904e-06	1.29165e-05		2.7734e-05	0.000107413	2.7734e-05	-2.66237e-05	8.20917e-05		6.80203e-05	0.000245754	6.34534e-05	-5.63461e-05	0.000192387			Bacteroidetes_[G-3]_sp._oral_taxon_365	-1.41411	0.0243012		Bacteroidetes_[G-3]_sp._oral_taxon_365	-0.0342894	0.969871		Bacteroidetes_[G-3]_sp._oral_taxon_365	0.176612	0.93897
Bacteroidetes_[G-3]_sp._oral_taxon_503	0	0	0	0	0		0	0	0	0	0		4.13114e-06	1.75269e-05	4.13114e-06	-3.96574e-06	1.2228e-05		5.25411e-05	0.000218683	5.15441e-05	-4.84836e-05	0.000153566		2.1375e-05	7.18463e-05	1.85506e-05	-1.49836e-05	5.77335e-05		2.55424e-05	7.4958e-05	1.93541e-05	-1.23909e-05	6.34757e-05			Bacteroidetes_[G-3]_sp._oral_taxon_503	0.205506	NA		Bacteroidetes_[G-3]_sp._oral_taxon_503	0.290477	NA		Bacteroidetes_[G-3]_sp._oral_taxon_503	-0.0624233	NA
Bacteroidetes_[G-5]_sp._oral_taxon_505	3.66789e-05	0.000146906	3.46261e-05	-3.11869e-05	0.000104545		4.2736e-06	1.81313e-05	4.2736e-06	-4.1025e-06	1.26497e-05		0.000113674	0.000342927	8.08287e-05	-4.47475e-05	0.000272095		0	0	0	0	0		0	0	0	0	0		1.95659e-05	7.57785e-05	1.95659e-05	-1.87826e-05	5.79144e-05			Bacteroidetes_[G-5]_sp._oral_taxon_505	-0.116578	0.890432		Bacteroidetes_[G-5]_sp._oral_taxon_505	1.12494	0.0530536		Bacteroidetes_[G-5]_sp._oral_taxon_505	-0.675257	0.46371
Bacteroidetes_[G-5]_sp._oral_taxon_507	0.000319112	0.00135388	0.000319112	-0.000306336	0.00094456		0	0	0	0	0		0	0	0	0	0		3.92141e-06	1.66371e-05	3.92141e-06	-3.76441e-06	1.16072e-05		0.000245334	0.000905043	0.000233681	-0.000212673	0.00070334		0	0	0	0	0			Bacteroidetes_[G-5]_sp._oral_taxon_507	0.205602	NA		Bacteroidetes_[G-5]_sp._oral_taxon_507	0.00995413	NA		Bacteroidetes_[G-5]_sp._oral_taxon_507	0.0164866	NA
Bacteroidetes_[G-5]_sp._oral_taxon_511	0.00015012	0.0004027	9.49173e-05	-3.59144e-05	0.000336155		0.000165104	0.000311296	7.33733e-05	2.1295e-05	0.000308913		3.41383e-05	8.4074e-05	1.98164e-05	-4.70115e-06	7.29778e-05		0.000435724	0.00107824	0.000254144	-6.23892e-05	0.000933836		0.000570272	0.00194298	0.000501676	-0.000412994	0.00155354		0.000493834	0.00110415	0.000285092	-6.49356e-05	0.0010526			Bacteroidetes_[G-5]_sp._oral_taxon_511	-0.51849	0.626972		Bacteroidetes_[G-5]_sp._oral_taxon_511	-3.8121	4.56387e-06		Bacteroidetes_[G-5]_sp._oral_taxon_511	1.85567	0.125411
Bergeyella_sp._oral_taxon_322	0.0010177	0.00187377	0.000441652	0.000152079	0.00188332		0.00118637	0.00185716	0.000437736	0.000328424	0.00204432		0.000450738	0.000467095	0.000110095	0.000234955	0.000666521		0.00111714	0.0013833	0.000326048	0.000478103	0.00175619		0.000760082	0.00104524	0.000269879	0.000231129	0.00128904		0.000614455	0.00109139	0.000281796	6.21447e-05	0.00116677			Bergeyella_sp._oral_taxon_322	-1.36421	0.0767583		Bergeyella_sp._oral_taxon_322	-2.26612	0.000866389		Bergeyella_sp._oral_taxon_322	0.691251	0.584534
Bergeyella_sp._oral_taxon_422	1.47373e-05	2.48629e-05	5.86025e-06	3.25146e-06	2.62232e-05		5.0978e-05	0.000104513	2.46339e-05	2.6964e-06	9.92596e-05		1.10387e-05	2.55849e-05	6.03042e-06	-7.80725e-07	2.28581e-05		3.52157e-05	5.18637e-05	1.22244e-05	1.12563e-05	5.9175e-05		3.60565e-05	9.58097e-05	2.4738e-05	-1.24291e-05	8.4542e-05		2.86011e-05	6.88276e-05	1.77712e-05	-6.2298e-06	6.3432e-05			Bergeyella_sp._oral_taxon_422	-0.926079	0.137151		Bergeyella_sp._oral_taxon_422	-1.07536	0.0654744		Bergeyella_sp._oral_taxon_422	0.268867	0.853578
Bergeyella_sp._oral_taxon_900	4.51921e-05	9.16925e-05	2.16121e-05	2.83311e-06	8.75512e-05		0.000197729	0.00029903	7.0482e-05	5.95868e-05	0.000335871		2.29831e-05	5.86565e-05	1.38255e-05	-4.11433e-06	5.00805e-05		7.07365e-05	0.000118106	2.78379e-05	1.61753e-05	0.000125298		3.18994e-05	4.68191e-05	1.20887e-05	8.20605e-06	5.55927e-05		3.31438e-05	6.11544e-05	1.579e-05	2.19602e-06	6.40917e-05			Bergeyella_sp._oral_taxon_900	-2.03467	0.00328214		Bergeyella_sp._oral_taxon_900	-1.09203	0.119197		Bergeyella_sp._oral_taxon_900	0.172328	0.93897
Bergeyella_sp._oral_taxon_907	7.05962e-05	0.000187511	4.41969e-05	-1.60281e-05	0.00015722		0.00086584	0.00216538	0.000510385	-0.000134496	0.00186618		2.52608e-05	6.34101e-05	1.49459e-05	-4.03269e-06	5.45542e-05		0.000110996	0.000202779	4.77954e-05	1.73184e-05	0.000204673		7.96153e-06	2.58941e-05	6.68583e-06	-5.14247e-06	2.10655e-05		8.6672e-05	0.000157461	4.06563e-05	6.98708e-06	0.000166357			Bergeyella_sp._oral_taxon_907	-2.82023	0.00050049		Bergeyella_sp._oral_taxon_907	-1.76505	0.0321269		Bergeyella_sp._oral_taxon_907	1.00098	0.460429
Bergeyella_sp._oral_taxon_931	0	0	0	0	0		2.18462e-05	6.11139e-05	1.44047e-05	-6.3865e-06	5.00788e-05		7.30965e-07	3.10122e-06	7.30965e-07	-7.017e-07	2.16363e-06		3.41612e-06	1.02157e-05	2.40787e-06	-1.30322e-06	8.13547e-06		1.2998e-05	5.0341e-05	1.2998e-05	-1.24776e-05	3.84736e-05		7.56424e-07	2.92962e-06	7.56424e-07	-7.2614e-07	2.23899e-06			Bergeyella_sp._oral_taxon_931	-1.06443	0.085801		Bergeyella_sp._oral_taxon_931	-0.0402462	0.960987		Bergeyella_sp._oral_taxon_931	-0.0551003	0.977993
Bifidobacterium_animalis	2.05708e-06	8.72745e-06	2.05708e-06	-1.97472e-06	6.08888e-06		0	0	0	0	0		0	0	0	0	0		1.38217e-06	4.41887e-06	1.04154e-06	-6.59206e-07	3.42355e-06		0	0	0	0	0		0	0	0	0	0			Bifidobacterium_animalis	0.282536	NA		Bifidobacterium_animalis	0.143552	NA		Bifidobacterium_animalis	0.0936478	NA
Bifidobacterium_breve	1.18696e-06	5.03584e-06	1.18696e-06	-1.13944e-06	3.51335e-06		4.86422e-05	0.000150448	3.5461e-05	-2.08602e-05	0.000118145		5.78717e-06	2.00041e-05	4.71501e-06	-3.45409e-06	1.50284e-05		2.93126e-05	0.000120457	2.8392e-05	-2.63346e-05	8.49598e-05		1.18157e-05	3.63214e-05	9.37814e-06	-6.56512e-06	3.01965e-05		0.000108384	0.000283024	7.30766e-05	-3.48437e-05	0.000251611			Bifidobacterium_breve	-1.31683	0.0298407		Bifidobacterium_breve	0.436256	0.565066		Bifidobacterium_breve	-0.128639	0.941575
Bifidobacterium_dentium	4.68927e-05	0.000198949	4.68927e-05	-4.50153e-05	0.000138801		6.4194e-05	0.000245926	5.79653e-05	-4.94158e-05	0.000177804		0.000486491	0.00183231	0.000431879	-0.000359977	0.00133296		0.00011685	0.000364677	8.59553e-05	-5.16189e-05	0.000285319		6.85875e-05	0.000244671	6.31738e-05	-5.52309e-05	0.000192406		0.000920589	0.00356206	0.00091972	-0.00088203	0.00272321			Bifidobacterium_dentium	0.704813	0.405843		Bifidobacterium_dentium	-1.45328	0.031052		Bifidobacterium_dentium	0.355162	0.813232
Bifidobacterium_longum	0	0	0	0	0		3.34889e-06	1.42081e-05	3.34889e-06	-3.21481e-06	9.91259e-06		2.80272e-05	0.000118909	2.80272e-05	-2.69051e-05	8.29596e-05		0	0	0	0	0		0	0	0	0	0		0	0	0	0	0			Bifidobacterium_longum	-0.081025	NA		Bifidobacterium_longum	0.644478	0.285294		Bifidobacterium_longum	-0.342008	NA
Bifidobacterium_scardovii	0	0	0	0	0		1.37671e-06	5.84086e-06	1.37671e-06	-1.32159e-06	4.075e-06		0	0	0	0	0		1.29776e-05	5.07967e-05	1.19729e-05	-1.04888e-05	3.6444e-05		0	0	0	0	0		0	0	0	0	0			Bifidobacterium_scardovii	0.054903	0.945927		Bifidobacterium_scardovii	-0.42554	0.515453		Bifidobacterium_scardovii	0.0155712	NA
Bradyrhizobium_elkanii	0.000679861	0.000961158	0.000226547	0.000235837	0.00112388		0.000703264	0.00199422	0.000470042	-0.000218002	0.00162453		0.000839899	0.00148211	0.000349337	0.000155211	0.00152459		0.000336108	0.000747103	0.000176094	-9.02994e-06	0.000681246		0.000497749	0.00144377	0.000372781	-0.000232888	0.00122839		0.000442237	0.000970074	0.000250472	-4.86788e-05	0.000933153			Bradyrhizobium_elkanii	-0.56016	0.606263		Bradyrhizobium_elkanii	0.393751	0.728621		Bradyrhizobium_elkanii	0.0455056	0.982871
Bulleidia_extructa	0.000115506	0.000372605	8.78238e-05	-5.66251e-05	0.000287638		0.000175337	0.000699847	0.000164956	-0.00014797	0.000498644		5.90245e-05	0.000170935	4.02897e-05	-1.9942e-05	0.000137991		5.53928e-05	0.000110166	2.59665e-05	4.49953e-06	0.000106286		0.000307805	0.00105678	0.00027286	-0.000226991	0.000842601		6.34497e-05	0.000119349	3.08157e-05	3.05209e-06	0.000123847			Bulleidia_extructa	0.685924	0.357262		Bulleidia_extructa	-0.914085	0.116881		Bulleidia_extructa	0.160993	0.93897
Butyrivibrio_sp._oral_taxon_080	0.000199858	0.000570908	0.000134564	-6.38837e-05	0.000463599		0.000322223	0.000983383	0.000231786	-0.000132069	0.000776514		0.000209801	0.000489315	0.000115333	-1.62474e-05	0.000435849		0.00013745	0.000299874	7.0681e-05	-1.0821e-06	0.000275982		5.08635e-05	0.0001307	3.37466e-05	-1.52787e-05	0.000117006		6.47826e-05	0.000156386	4.03786e-05	-1.4358e-05	0.000143923			Butyrivibrio_sp._oral_taxon_080	-0.785038	0.415358		Butyrivibrio_sp._oral_taxon_080	-1.10238	0.19143		Butyrivibrio_sp._oral_taxon_080	0.441644	0.799672
Butyrivibrio_sp._oral_taxon_455	4.1481e-06	1.75989e-05	4.1481e-06	-3.98203e-06	1.22782e-05		1.42663e-05	6.05267e-05	1.42663e-05	-1.36951e-05	4.22277e-05		0	0	0	0	0		0	0	0	0	0		0.000103585	0.000401182	0.000103585	-9.94377e-05	0.000306607		2.98949e-06	1.15783e-05	2.98949e-06	-2.8698e-06	8.84879e-06			Butyrivibrio_sp._oral_taxon_455	-0.554125	0.401454		Butyrivibrio_sp._oral_taxon_455	0.288247	0.727622		Butyrivibrio_sp._oral_taxon_455	0.165459	NA
Campylobacter_concisus	0.00082133	0.00143498	0.000338228	0.000158415	0.00148424		0.000392185	0.000684628	0.000161368	7.5909e-05	0.000708461		0.000484636	0.000934925	0.000220364	5.2731e-05	0.000916542		0.00030829	0.00031456	7.41426e-05	0.000162973	0.000453606		0.000931642	0.00128129	0.000330829	0.00028323	0.00158005		0.000361377	0.000346887	8.95659e-05	0.000185831	0.000536922			Campylobacter_concisus	0.742917	0.387657		Campylobacter_concisus	-1.24637	0.0887686		Campylobacter_concisus	1.89803	0.0288303
Campylobacter_curvus	9.62193e-05	0.000321205	7.57087e-05	-5.2167e-05	0.000244606		1.95285e-05	4.68306e-05	1.10381e-05	-2.10576e-06	4.11627e-05		2.68092e-05	5.16943e-05	1.21845e-05	2.92804e-06	5.06903e-05		0.00024026	0.000463372	0.000109218	2.61968e-05	0.000454323		0.000188147	0.000567874	0.000146624	-9.92315e-05	0.000475525		8.10508e-05	0.00015621	4.03331e-05	1.99928e-06	0.000160102			Campylobacter_curvus	1.41457	0.112287		Campylobacter_curvus	-2.99678	6.72393e-05		Campylobacter_curvus	1.17687	0.320731
Campylobacter_gracilis	0.00760476	0.00990618	0.00233491	0.00302842	0.0121811		0.0110292	0.0117551	0.00277069	0.0055987	0.0164596		0.00699523	0.00753378	0.00177573	0.00351487	0.0104756		0.00872385	0.00746428	0.00175935	0.00527559	0.0121721		0.00905735	0.00787298	0.00203279	0.00507314	0.0130416		0.00983095	0.00839989	0.00216884	0.0055801	0.0140818			Campylobacter_gracilis	-1.38253	0.074966		Campylobacter_gracilis	-1.40694	0.0484017		Campylobacter_gracilis	0.21064	0.918294
Campylobacter_rectus	0.000405251	0.000926724	0.000218431	-2.28661e-05	0.000833368		0	0	0	0	0		6.31602e-05	0.000183454	4.32405e-05	-2.15896e-05	0.00014791		0.000508051	0.00124203	0.000292749	-6.57263e-05	0.00108183		0.000476996	0.00100431	0.000259313	-3.12479e-05	0.00098524		9.2571e-06	2.78516e-05	7.19124e-06	-4.83748e-06	2.33517e-05			Campylobacter_rectus	2.01666	0.0154571		Campylobacter_rectus	-1.34441	0.0654744		Campylobacter_rectus	0.863062	0.486969
Campylobacter_showae	0.00203664	0.00242448	0.000571456	0.000916608	0.00315667		0.00256682	0.00337657	0.000795864	0.00100696	0.00412669		0.00199606	0.00465392	0.00109694	-0.000153899	0.00414603		0.00334183	0.00445408	0.00104984	0.00128419	0.00539947		0.00253713	0.00444531	0.00114777	0.000287539	0.00478673		0.00127678	0.00178363	0.000460532	0.000374151	0.0021794			Campylobacter_showae	-1.20191	0.152268		Campylobacter_showae	-2.26411	0.00182487		Campylobacter_showae	0.701097	0.614342
Campylobacter_sp._oral_taxon_044	1.58798e-05	6.73724e-05	1.58798e-05	-1.52441e-05	4.70037e-05		1.95529e-05	7.22939e-05	1.70398e-05	-1.38445e-05	5.29504e-05		8.63625e-06	2.54505e-05	5.99873e-06	-3.12105e-06	2.03935e-05		3.57555e-05	0.000120979	2.85149e-05	-2.01327e-05	9.16436e-05		3.7072e-06	1.43579e-05	3.7072e-06	-3.55878e-06	1.09732e-05		6.25496e-05	0.000137801	3.558e-05	-7.18596e-06	0.000132285			Campylobacter_sp._oral_taxon_044	-1.04862	0.1564		Campylobacter_sp._oral_taxon_044	-1.02804	0.115574		Campylobacter_sp._oral_taxon_044	-0.222618	0.915541
Campylobacter_ureolyticus	2.05708e-06	8.72745e-06	2.05708e-06	-1.97472e-06	6.08888e-06		0	0	0	0	0		0	0	0	0	0		0	0	0	0	0		0	0	0	0	0		0	0	0	0	0			Campylobacter_ureolyticus	0.28253	NA		Campylobacter_ureolyticus	0.28566	NA		Campylobacter_ureolyticus	0.0936813	NA
Capnocytophaga_gingivalis	0.000933965	0.00137919	0.000325079	0.000296822	0.00157111		0.00313093	0.00782137	0.00184351	-0.000482288	0.00674415		0.000746179	0.000976629	0.000230194	0.000295008	0.00119735		0.00151718	0.00224901	0.000530097	0.000478211	0.00255615		0.000594599	0.000768995	0.000198554	0.000205441	0.000983757		0.000507998	0.000561378	0.000144947	0.000223907	0.000792089			Capnocytophaga_gingivalis	-1.2454	0.147851		Capnocytophaga_gingivalis	-2.35701	0.00157474		Capnocytophaga_gingivalis	0.211947	0.937432
Capnocytophaga_granulosa	0.00143475	0.00302657	0.00071337	3.65688e-05	0.00283293		0.00145586	0.00296156	0.000698047	8.77096e-05	0.002824		0.000768278	0.00197034	0.000464414	-0.000141957	0.00167851		0.00201061	0.00425462	0.00100282	4.51162e-05	0.00397611		0.00133081	0.00295385	0.000762682	-0.000164021	0.00282564		0.000455735	0.000800804	0.000206767	5.0479e-05	0.00086099			Capnocytophaga_granulosa	-0.700505	0.487427		Capnocytophaga_granulosa	-3.1438	8.66854e-05		Capnocytophaga_granulosa	1.32021	0.278257
Capnocytophaga_haemolytica	6.41292e-05	0.00021002	4.95022e-05	-3.28933e-05	0.000161152		9.53698e-05	0.000284938	6.71605e-05	-3.62622e-05	0.000227002		1.53503e-05	6.51257e-05	1.53503e-05	-1.47357e-05	4.54363e-05		0.000390874	0.00132904	0.000313257	-0.000223099	0.00100485		5.13025e-05	0.000198694	5.13025e-05	-4.92486e-05	0.000151854		0.000322874	0.000971499	0.00025084	-0.000168763	0.000814511			Capnocytophaga_haemolytica	0.719851	0.420224		Capnocytophaga_haemolytica	-1.68083	0.0216355		Capnocytophaga_haemolytica	0.660889	0.644745
Capnocytophaga_leadbetteri	0.00173535	0.0022374	0.00052736	0.000701745	0.00276896		0.00202671	0.00408646	0.000963189	0.000138893	0.00391452		0.000763167	0.000947822	0.000223404	0.000325304	0.00120103		0.00144265	0.00280655	0.00066151	0.000146113	0.00273918		0.00163049	0.00340503	0.000879174	-9.26629e-05	0.00335364		0.000830727	0.000974417	0.000251593	0.000337613	0.00132384			Capnocytophaga_leadbetteri	-0.370405	0.665131		Capnocytophaga_leadbetteri	-1.05147	0.120303		Capnocytophaga_leadbetteri	0.652122	0.584534
Capnocytophaga_ochracea	9.5331e-06	2.77592e-05	6.54291e-06	-3.29076e-06	2.2357e-05		7.644e-06	1.97775e-05	4.6616e-06	-1.49257e-06	1.67806e-05		0	0	0	0	0		0.000878547	0.00371756	0.000876237	-0.000838846	0.00259594		1.90009e-06	7.35903e-06	1.90009e-06	-1.82402e-06	5.62421e-06		3.41747e-05	0.000112093	2.89424e-05	-2.25513e-05	9.09008e-05			Capnocytophaga_ochracea	0.461498	0.458704		Capnocytophaga_ochracea	0.0745754	0.931215		Capnocytophaga_ochracea	0.683429	NA
Capnocytophaga_sp._oral_taxon_323	3.16384e-05	9.51186e-05	2.24197e-05	-1.23033e-05	7.55802e-05		1.21774e-06	5.16642e-06	1.21774e-06	-1.16898e-06	3.60445e-06		5.50691e-06	2.33638e-05	5.50691e-06	-5.28644e-06	1.63003e-05		0	0	0	0	0		0	0	0	0	0		0	0	0	0	0			Capnocytophaga_sp._oral_taxon_323	1.02241	0.093594		Capnocytophaga_sp._oral_taxon_323	0.689358	0.26651		Capnocytophaga_sp._oral_taxon_323	0.506618	0.586445
Capnocytophaga_sp._oral_taxon_324	0.000269457	0.00056537	0.000133259	8.27459e-06	0.00053064		0.000682998	0.00179672	0.000423492	-0.00014703	0.00151303		0.000140636	0.000337344	7.95127e-05	-1.52059e-05	0.000296478		0.000319326	0.000736837	0.000173674	-2.10692e-05	0.000659721		0.000142882	0.000389846	0.000100658	-5.44039e-05	0.000340167		0.000661143	0.00116237	0.000300122	7.29138e-05	0.00124937			Capnocytophaga_sp._oral_taxon_324	-1.191	0.25779		Capnocytophaga_sp._oral_taxon_324	-1.63764	0.0737702		Capnocytophaga_sp._oral_taxon_324	0.751951	0.670935
Capnocytophaga_sp._oral_taxon_326	0.000837226	0.00151638	0.000357414	0.000136707	0.00153774		0.000463028	0.000816843	0.000192532	8.56734e-05	0.000840384		0.0011171	0.00293291	0.000691294	-0.000237815	0.00247201		0.000544075	0.000547464	0.000129039	0.000291164	0.000796986		0.00132641	0.00283169	0.000731139	-0.000106593	0.00275942		0.00151565	0.00536223	0.00138452	-0.00119796	0.00422926			Capnocytophaga_sp._oral_taxon_326	0.243611	0.819011		Capnocytophaga_sp._oral_taxon_326	-1.17021	0.133304		Capnocytophaga_sp._oral_taxon_326	0.642956	0.662342
Capnocytophaga_sp._oral_taxon_332	0.000256249	0.000684751	0.000161397	-6.00844e-05	0.000572582		0.000133867	0.000295024	6.95378e-05	-2.42435e-06	0.000270159		2.33337e-05	6.15883e-05	1.45165e-05	-5.11808e-06	5.17855e-05		0.000173657	0.000371212	8.74955e-05	2.16885e-06	0.000345145		0.000131769	0.00033886	8.74932e-05	-3.97143e-05	0.000303253		7.24253e-05	0.000114003	2.94354e-05	1.47329e-05	0.000130118			Capnocytophaga_sp._oral_taxon_332	-0.57616	0.539741		Capnocytophaga_sp._oral_taxon_332	-2.12319	0.00544986		Capnocytophaga_sp._oral_taxon_332	1.11728	0.3448
Capnocytophaga_sp,_oral_taxon_334	0	0	0	0	0		0	0	0	0	0		0	0	0	0	0		0	0	0	0	0		0	0	0	0	0		8.11227e-07	3.14187e-06	8.11227e-07	-7.78749e-07	2.4012e-06			Capnocytophaga_sp._oral_taxon_335	-1.82777	0.0312809		Capnocytophaga_sp._oral_taxon_335	-1.54582	0.0507891		Capnocytophaga_sp._oral_taxon_335	-0.239744	0.918551
Capnocytophaga_sp._oral_taxon_335	7.67735e-05	0.000129481	3.05189e-05	1.69575e-05	0.00013659		0.000206888	0.000358152	8.44174e-05	4.14328e-05	0.000372343		0.000119027	0.000419305	9.88312e-05	-7.46783e-05	0.000312733		0.000132954	0.000460577	0.000108559	-7.98175e-05	0.000345726		0.000258113	0.00065251	0.000168477	-7.20961e-05	0.000588323		0.000276877	0.000558503	0.000144205	-5.75882e-06	0.000559514			Capnocytophaga_sp._oral_taxon_336	-2.40008	0.00560474		Capnocytophaga_sp._oral_taxon_336	-2.54745	0.00153753		Capnocytophaga_sp._oral_taxon_336	-0.17344	0.940647
Capnocytophaga_sp._oral_taxon_336	0.00023383	0.000404988	9.54567e-05	4.67379e-05	0.000420921		0.000959708	0.00134278	0.000316496	0.000339388	0.00158003		0.000297653	0.000395508	9.32222e-05	0.000114941	0.000480366		0.000941947	0.00147847	0.000348479	0.00025894	0.00162495		0.00111337	0.00324142	0.000836931	-0.000526986	0.00275372		0.000808435	0.0015135	0.000390785	4.25106e-05	0.00157436			Capnocytophaga_sp._oral_taxon_338	-2.25431	0.00784336		Capnocytophaga_sp._oral_taxon_338	-2.47271	0.0018193		Capnocytophaga_sp._oral_taxon_338	0.674318	0.674861
Capnocytophaga_sp._oral_taxon_338	0.000266635	0.000510338	0.000120288	3.08756e-05	0.000502395		0.000742255	0.00151463	0.000357001	4.2546e-05	0.00144196		0.000305764	0.000730401	0.000172157	-3.16578e-05	0.000643186		0.000494802	0.000714623	0.000168438	0.000164669	0.000824934		0.00142615	0.00228688	0.00059047	0.000268849	0.00258345		0.000646528	0.00106563	0.000275145	0.000107253	0.0011858			Capnocytophaga_sp._oral_taxon_380	-0.125781	0.890432		Capnocytophaga_sp._oral_taxon_380	0.562511	0.3625		Capnocytophaga_sp._oral_taxon_380	-0.927672	0.308705
Capnocytophaga_sp._oral_taxon_380	0.000232779	0.000850503	0.000200465	-0.000160126	0.000625684		1.40151e-05	3.25367e-05	7.66897e-06	-1.0158e-06	2.9046e-05		7.72021e-05	0.000216682	5.10725e-05	-2.28983e-05	0.000177302		3.73796e-05	9.89874e-05	2.33316e-05	-8.34946e-06	8.31086e-05		0.001203	0.00408775	0.00105545	-0.000865646	0.00327165		1.03277e-05	1.90869e-05	4.92822e-06	6.68525e-07	1.99868e-05			Capnocytophaga_sp._oral_taxon_412	-0.610102	0.380831		Capnocytophaga_sp._oral_taxon_412	0.555212	0.422422		Capnocytophaga_sp._oral_taxon_412	0.0206046	0.987049
Capnocytophaga_sp._oral_taxon_412	8.99608e-05	0.000162446	3.8289e-05	1.49157e-05	0.000165006		0.000186814	0.000603133	0.00014216	-9.18143e-05	0.000465441		5.81034e-05	0.000153704	3.62284e-05	-1.2903e-05	0.00012911		9.40905e-06	2.37222e-05	5.59138e-06	-1.54985e-06	2.03679e-05		0.000271004	0.000955577	0.000246729	-0.000212576	0.000754585		6.57308e-05	0.000161224	4.16278e-05	-1.58582e-05	0.00014732			Capnocytophaga_sp._oral_taxon_863	-0.448192	0.584947		Capnocytophaga_sp._oral_taxon_863	0.37705	0.675441		Capnocytophaga_sp._oral_taxon_863	0.591962	0.644745
Capnocytophaga_sp._oral_taxon_863	8.995e-05	0.000177352	4.18024e-05	8.01889e-06	0.000171881		9.63429e-05	0.000238997	5.63322e-05	-1.40662e-05	0.000206752		0.000139682	0.000504488	0.000118909	-9.33755e-05	0.000372739		2.36296e-05	6.6668e-05	1.57138e-05	-7.1689e-06	5.44281e-05		5.05472e-05	8.87485e-05	2.29148e-05	5.63512e-06	9.54594e-05		8.67301e-05	0.000160318	4.1394e-05	5.59926e-06	0.000167861			Capnocytophaga_sp._oral_taxon_864	-2.86147	0.00475315		Capnocytophaga_sp._oral_taxon_864	-3.4406	0.00025679		Capnocytophaga_sp._oral_taxon_864	0.324826	0.912785
Capnocytophaga_sp._oral_taxon_864	0.000112234	0.000327988	7.73076e-05	-3.92864e-05	0.000263754		0.00076305	0.00132342	0.000311934	0.000151671	0.00137443		0.000134874	0.000342691	8.07729e-05	-2.34384e-05	0.000293186		0.000970997	0.00219217	0.000516699	-4.17144e-05	0.00198371		0.000198833	0.000516553	0.000133373	-6.25737e-05	0.00046024		0.00117871	0.00267154	0.000689789	-0.000173251	0.00253067			Capnocytophaga_sp._oral_taxon_878	0.203359	NA		Capnocytophaga_sp._oral_taxon_878	0.0107437	0.987379		Capnocytophaga_sp._oral_taxon_878	0.234693	NA
Capnocytophaga_sp._oral_taxon_878	3.14905e-06	9.52203e-06	2.24436e-06	-1.24982e-06	7.54792e-06		2.49426e-06	1.05823e-05	2.49426e-06	-2.3944e-06	7.38293e-06		0	0	0	0	0		2.91952e-05	0.000107666	2.53772e-05	-2.05431e-05	7.89335e-05		0	0	0	0	0		4.15762e-05	0.000136063	3.51314e-05	-2.72801e-05	0.000110433			Capnocytophaga_sp._oral_taxon_901	-0.376824	NA		Capnocytophaga_sp._oral_taxon_901	0.28641	0.715762		Capnocytophaga_sp._oral_taxon_901	0.0160989	NA
Capnocytophaga_sp._oral_taxon_901	0	0	0	0	0		8.03516e-06	3.02802e-05	7.13711e-06	-5.95332e-06	2.20236e-05		0	0	0	0	0		0	0	0	0	0		0	0	0	0	0		6.97548e-06	2.70159e-05	6.97548e-06	-6.69621e-06	2.06472e-05			Capnocytophaga_sp._oral_taxon_902	-0.347941	0.781902		Capnocytophaga_sp._oral_taxon_902	-2.69469	0.00163355		Capnocytophaga_sp._oral_taxon_902	2.55686	0.0135132
Capnocytophaga_sp._oral_taxon_902	0.00071408	0.00217581	0.000512842	-0.000291072	0.00171923		0.000987602	0.00113615	0.000267793	0.000462737	0.00151247		0.000169287	0.000293272	6.91248e-05	3.38054e-05	0.00030477		0.000783082	0.00112579	0.000265352	0.000263002	0.00130316		0.000220965	0.000471622	0.000121772	-1.77046e-05	0.000459634		0.000340857	0.000568664	0.000146828	5.30783e-05	0.000628635			Capnocytophaga_sp._oral_taxon_903	-1.78024	0.041245		Capnocytophaga_sp._oral_taxon_903	-2.72103	0.000317205		Capnocytophaga_sp._oral_taxon_903	-0.176063	0.940647
Capnocytophaga_sp._oral_taxon_903	0.000107678	0.000386086	9.10012e-05	-7.06807e-05	0.000286038		0.0002296	0.00057717	0.00013604	-3.70339e-05	0.000496235		7.81885e-05	0.000272394	6.42039e-05	-4.76488e-05	0.000204026		0.000410878	0.00101878	0.000240129	-5.97667e-05	0.000881523		6.54756e-05	0.000232564	6.00478e-05	-5.2216e-05	0.000183167		0.000201312	0.000611092	0.000157783	-0.000107937	0.000510562			Capnocytophaga_sputigena	-1.00618	0.272843		Capnocytophaga_sputigena	-0.245246	0.814419		Capnocytophaga_sputigena	-0.179408	0.93897
Capnocytophaga_sputigena	0.00402916	0.00827927	0.00195144	0.000204406	0.00785392		0.0026636	0.0036871	0.000869058	0.000960276	0.00436692		0.0030262	0.00470706	0.00110946	0.000851686	0.00520071		0.00155537	0.00194252	0.000457856	0.000657991	0.00245275		0.00191052	0.00226139	0.000583888	0.000766121	0.00305492		0.00106381	0.00165989	0.000428583	0.000223808	0.00190382			Cardiobacterium_hominis	-1.29061	0.0767583		Cardiobacterium_hominis	-0.920534	0.176987		Cardiobacterium_hominis	-0.473866	0.731307
Cardiobacterium_hominis	0.00263527	0.00295496	0.00069649	0.00127017	0.00400036		0.00351892	0.0035947	0.000847278	0.00185829	0.00517956		0.00361803	0.00409756	0.000965804	0.00172509	0.00551097		0.00327371	0.00321702	0.000758259	0.00178755	0.00475987		0.00381628	0.00518899	0.00133979	0.00119033	0.00644222		0.00180165	0.00162941	0.000420711	0.000977068	0.00262623			Cardiobacterium_valvarum	-0.0765749	0.945927		Cardiobacterium_valvarum	-1.74464	0.0249166		Cardiobacterium_valvarum	0.830874	0.527144
Cardiobacterium_valvarum	0.00210012	0.0039667	0.000934961	0.000267633	0.00393261		0.000908208	0.00102376	0.000241302	0.000435264	0.00138115		0.000713241	0.00114541	0.000269976	0.000184098	0.00124238		0.00152212	0.00170585	0.000402073	0.000734072	0.00231017		0.00117641	0.00237529	0.000613298	-2.56269e-05	0.00237846		0.000581512	0.000566496	0.000146269	0.00029483	0.000868193			Catonella_morbi	-0.060114	0.945927		Catonella_morbi	-0.989216	0.170084		Catonella_morbi	0.929737	0.385196
Catonella_morbi	0.00233822	0.0031282	0.000737324	0.00089309	0.00378335		0.0011247	0.00106735	0.000251577	0.000631617	0.00161778		0.00132695	0.00193875	0.000456968	0.00043131	0.00222259		0.00104868	0.000866501	0.000204236	0.000648381	0.00144897		0.00283547	0.00275101	0.000710308	0.00144329	0.00422765		0.00115169	0.00161664	0.000417416	0.00033357	0.00196981			Catonella_sp._oral_taxon_164	-0.319757	0.682742		Catonella_sp._oral_taxon_164	-0.413843	0.532249		Catonella_sp._oral_taxon_164	-0.121532	0.94712
Catonella_sp._oral_taxon_164	0	0	0	0	0		7.13314e-06	3.02633e-05	7.13314e-06	-6.84756e-06	2.11138e-05		1.46193e-06	6.20245e-06	1.46193e-06	-1.4034e-06	4.32726e-06		9.84166e-06	3.87741e-05	9.13914e-06	-8.07074e-06	2.7754e-05		0	0	0	0	0		0	0	0	0	0			Catonella_sp._oral_taxon_451	0.241684	0.817508		Catonella_sp._oral_taxon_451	0.110525	0.896439		Catonella_sp._oral_taxon_451	-1.17157	0.1966
Catonella_sp._oral_taxon_451	0.00020737	0.000757112	0.000178453	-0.000142391	0.000557132		5.12973e-06	1.56512e-05	3.68903e-06	-2.10063e-06	1.23601e-05		0.000597055	0.00187096	0.00044099	-0.000267271	0.00146138		7.44053e-05	0.000172685	4.07024e-05	-5.36989e-06	0.00015418		0.000190074	0.000619997	0.000160083	-0.000123682	0.000503831		2.05389e-05	4.5229e-05	1.16781e-05	-2.34967e-06	4.34275e-05			Centipeda_periodontii	-1.2401	0.236934		Centipeda_periodontii	-4.55246	9.26877e-08		Centipeda_periodontii	1.10305	0.451769
Centipeda_periodontii	0.000830094	0.00195901	0.000461743	-7.49059e-05	0.00173509		0.00103837	0.00115699	0.000272705	0.000503879	0.00157286		0.000242879	0.00063229	0.000149032	-4.92187e-05	0.000534977		0.00462612	0.0135505	0.00319389	-0.00163379	0.010886		0.000336941	0.000608296	0.000157061	2.91059e-05	0.000644775		0.00105471	0.0012713	0.000328249	0.000411357	0.00169807			Corynebacterium_diphtheriae	0.0061988	0.996283		Corynebacterium_diphtheriae	-0.14749	0.837736		Corynebacterium_diphtheriae	0.225801	0.874858
Corynebacterium_diphtheriae	3.98569e-06	1.69099e-05	3.98569e-06	-3.82612e-06	1.17975e-05		7.94988e-06	3.07747e-05	7.25366e-06	-6.26703e-06	2.21668e-05		7.30965e-07	3.10122e-06	7.30965e-07	-7.017e-07	2.16363e-06		6.06487e-06	1.00961e-05	2.37968e-06	1.40078e-06	1.0729e-05		0	0	0	0	0		6.83723e-06	1.44542e-05	3.73207e-06	-4.77483e-07	1.41519e-05			Corynebacterium_durum	-1.18987	0.160814		Corynebacterium_durum	-2.70252	0.000223322		Corynebacterium_durum	0.662393	0.644745
Corynebacterium_durum	0.00400389	0.00494548	0.00116566	0.00171924	0.00628854		0.00676903	0.00809801	0.00190872	0.00302801	0.01051		0.00394293	0.00505948	0.00119253	0.00160562	0.00628025		0.0117597	0.0175855	0.00414495	0.00363573	0.0198836		0.00503058	0.0121522	0.00313768	-0.00111915	0.0111803		0.00569543	0.00555902	0.00143533	0.00288223	0.00850863			Corynebacterium_matruchotii	-1.65885	0.0985052		Corynebacterium_matruchotii	-2.4775	0.00539821		Corynebacterium_matruchotii	0.0994035	0.972636
Corynebacterium_matruchotii	0.0131708	0.0190416	0.00448816	0.0043742	0.0219675		0.03466	0.0319024	0.00751948	0.0199221	0.0493979		0.013484	0.0221133	0.00521217	0.00326835	0.0236997		0.0463041	0.0433182	0.0102102	0.0262925	0.0663157		0.00911675	0.014067	0.00363208	0.00199801	0.0162355		0.0140788	0.0106789	0.00275728	0.00867464	0.019483			Corynebacterium_mucifaciens	-0.519886	0.553159		Corynebacterium_mucifaciens	-1.69404	0.00559798		Corynebacterium_mucifaciens	-0.646055	0.632474
Corynebacterium_mucifaciens	3.56087e-06	1.51075e-05	3.56087e-06	-3.41831e-06	1.05401e-05		1.65269e-05	3.54232e-05	8.34932e-06	1.62527e-07	3.28913e-05		1.68191e-05	5.85294e-05	1.37955e-05	-1.02196e-05	4.38577e-05		0.000106483	0.000244072	5.75284e-05	-6.2702e-06	0.000219237		2.38871e-05	8.72206e-05	2.25203e-05	-2.02518e-05	6.8026e-05		9.09572e-05	0.000196711	5.07904e-05	-8.5902e-06	0.000190505			Cupriavidus_gilardii	-0.0892075	0.939902		Cupriavidus_gilardii	-0.929967	0.266579		Cupriavidus_gilardii	0.692176	0.644745
Cupriavidus_gilardii	0.0202498	0.0250315	0.00589997	0.00868611	0.0318136		0.013395	0.0146431	0.00345142	0.00663034	0.0201597		0.015965	0.0222722	0.00524961	0.00567598	0.0262541		0.0145769	0.0157436	0.0037108	0.00730385	0.0218499		0.0135598	0.0237458	0.00613113	0.00154303	0.0255766		0.0134855	0.0193824	0.0050045	0.0036769	0.0232942			Delftia_acidovorans	0.161229	0.871112		Delftia_acidovorans	-0.559078	0.489446		Delftia_acidovorans	0.802754	0.492262
Delftia_acidovorans	0.000364063	0.000501694	0.00011825	0.000132297	0.000595829		0.000218657	0.000239939	5.6554e-05	0.000107813	0.000329501		0.00028393	0.000397995	9.38084e-05	0.000100068	0.000467791		0.000206066	0.000373486	8.80315e-05	3.35277e-05	0.000378605		0.000142945	0.000322049	8.31527e-05	-2.00315e-05	0.000305921		0.000196718	0.000258008	6.66174e-05	6.61504e-05	0.000327286			Desulfobulbus_sp._oral_taxon_041	3.67198	3.65636e-05		Desulfobulbus_sp._oral_taxon_041	-2.77149	0.000852659		Desulfobulbus_sp._oral_taxon_041	2.86878	0.00365843
Desulfobulbus_sp._oral_taxon_041	0.0044794	0.0127488	0.00300491	-0.00141012	0.0103689		0.000694287	0.00200706	0.000473069	-0.000232911	0.00162149		0.000413532	0.00164035	0.000386634	-0.000344255	0.00117132		0.000800832	0.00249292	0.000587586	-0.000350816	0.00195248		0.00160883	0.00511152	0.00131979	-0.000977902	0.00419557		0.000504114	0.00140923	0.000363862	-0.000209043	0.00121727			Desulfomicrobium_orale	0.283428	NA		Desulfomicrobium_orale	0.212359	NA		Desulfomicrobium_orale	0.0945475	NA
Desulfomicrobium_orale	1.18696e-06	5.03584e-06	1.18696e-06	-1.13944e-06	3.51335e-06		0	0	0	0	0		0	0	0	0	0		6.87884e-07	2.91844e-06	6.87884e-07	-6.60344e-07	2.03611e-06		0.0019759	0.00765262	0.0019759	-0.00189679	0.00584859		0	0	0	0	0			Dialister_invisus	-1.57398	0.0786032		Dialister_invisus	-1.29806	0.118775		Dialister_invisus	-0.711736	0.644745
Dialister_invisus	0.00310513	0.00428924	0.00101098	0.00112364	0.00508662		0.00317481	0.00332077	0.000782714	0.00164072	0.00470891		0.00493685	0.00754363	0.00177805	0.00145194	0.00842176		0.0041871	0.00687805	0.00162117	0.00100966	0.00736454		0.00493739	0.00896087	0.00231369	0.000402651	0.00947214		0.00554976	0.00759006	0.00195974	0.00170874	0.00939079			Dialister_micraerophilus	0.205739	NA		Dialister_micraerophilus	-0.110157	0.893379		Dialister_micraerophilus	0.0163194	NA
Dialister_micraerophilus	0	0	0	0	0		0	0	0	0	0		0	0	0	0	0		3.92305e-06	1.66441e-05	3.92305e-06	-3.76598e-06	1.16121e-05		0	0	0	0	0		0	0	0	0	0			Dialister_pneumosintes	-0.613335	0.537831		Dialister_pneumosintes	-0.992667	0.218382		Dialister_pneumosintes	-0.909754	0.492262
Dialister_pneumosintes	0.000150641	0.000343412	8.0943e-05	-8.00456e-06	0.000309286		0.000405222	0.00129072	0.000304226	-0.000191051	0.0010015		0.000413972	0.00100464	0.000236796	-5.01403e-05	0.000878085		0.000288612	0.000532185	0.000125437	4.27596e-05	0.000534464		0.000257975	0.000605347	0.0001563	-4.83669e-05	0.000564317		0.000158174	0.000370737	9.57239e-05	-2.94411e-05	0.00034579			Dialister_sp._oral_taxon_119	0.205519	NA		Dialister_sp._oral_taxon_119	0.361012	NA		Dialister_sp._oral_taxon_119	-0.132954	NA
Dialister_sp._oral_taxon_119	0	0	0	0	0		0	0	0	0	0		1.83564e-06	7.78795e-06	1.83564e-06	-1.76215e-06	5.43342e-06		9.49781e-07	4.02958e-06	9.49781e-07	-9.11756e-07	2.81132e-06		0	0	0	0	0		0	0	0	0	0			Eikenella_corrodens	-0.32191	0.729263		Eikenella_corrodens	-0.836908	0.243655		Eikenella_corrodens	0.543595	0.691959
Eikenella_corrodens	0.00577156	0.00793818	0.00187105	0.00210438	0.00943874		0.00289182	0.0030554	0.000720164	0.00148032	0.00430331		0.00394487	0.00660516	0.00155685	0.000893499	0.00699625		0.00277427	0.0022909	0.00053997	0.00171594	0.00383259		0.00297301	0.00246588	0.000636687	0.00172513	0.00422089		0.00267947	0.00285356	0.000736787	0.0012354	0.00412355			Eikenella_sp._oral_taxon_011	0.28189	NA		Eikenella_sp._oral_taxon_011	0.0834945	NA		Eikenella_sp._oral_taxon_011	0.0187622	NA
Eikenella_sp._oral_taxon_011	7.01185e-07	2.97487e-06	7.01185e-07	-6.73112e-07	2.07548e-06		0	0	0	0	0		7.30965e-07	3.10122e-06	7.30965e-07	-7.017e-07	2.16363e-06		1.34172e-06	3.90641e-06	9.20749e-07	-4.6291e-07	3.14636e-06		3.31956e-06	8.86561e-06	2.28909e-06	-1.16698e-06	7.8061e-06		7.68971e-07	2.97821e-06	7.68971e-07	-7.38184e-07	2.27612e-06			Erysipelotrichaceae_[G-1]_sp._oral_taxon_904	0.708523	0.363308		Erysipelotrichaceae_[G-1]_sp._oral_taxon_904	1.74907	0.00197726		Erysipelotrichaceae_[G-1]_sp._oral_taxon_904	-1.09106	0.160061
Erysipelotrichaceae_[G-1]_sp._oral_taxon_904	7.97138e-06	3.38197e-05	7.97138e-06	-7.65224e-06	2.3595e-05		0	0	0	0	0		0.00035556	0.000936326	0.000220694	-7.69927e-05	0.000788113		1.89956e-06	8.05916e-06	1.89956e-06	-1.82351e-06	5.62264e-06		1.80559e-05	5.56362e-05	1.43652e-05	-1.00994e-05	4.62112e-05		5.83144e-05	0.000225851	5.83144e-05	-5.59798e-05	0.000172609			Erysipelotrichaceae_[G-1]_sp._oral_taxon_905	-0.414788	0.584947		Erysipelotrichaceae_[G-1]_sp._oral_taxon_905	0.821447	0.172841		Erysipelotrichaceae_[G-1]_sp._oral_taxon_905	-0.82501	0.358095
Erysipelotrichaceae_[G-1]_sp._oral_taxon_905	1.68345e-05	5.1257e-05	1.20814e-05	-6.84455e-06	4.05136e-05		1.78065e-05	4.73582e-05	1.11624e-05	-4.07147e-06	3.96844e-05		0.000660963	0.00256917	0.00060556	-0.000525913	0.00184784		3.80281e-05	0.000120764	2.84644e-05	-1.7761e-05	9.38172e-05		4.27844e-05	0.00010631	2.74491e-05	-1.10148e-05	9.65837e-05		4.04023e-05	9.21041e-05	2.37812e-05	-6.20791e-06	8.70126e-05			Filifactor_alocis	-1.13281	0.380831		Filifactor_alocis	-2.88586	0.0060042		Filifactor_alocis	1.59183	0.320731
Filifactor_alocis	0.00261968	0.00623466	0.00146952	-0.000260528	0.00549989		0.00280085	0.00426915	0.00100625	0.000828637	0.00477306		0.00164684	0.00598885	0.00141159	-0.00111981	0.0044135		0.00353217	0.0104869	0.00247179	-0.00131245	0.0083768		0.0079283	0.0213107	0.00550241	-0.00285622	0.0187128		0.00429616	0.00854817	0.00220713	-2.97317e-05	0.00862205			Fretibacterium_fastidiosum	0.996341	0.424586		Fretibacterium_fastidiosum	-2.21065	0.035274		Fretibacterium_fastidiosum	1.8078	0.212699
Fretibacterium_fastidiosum	0.00323224	0.00690274	0.00162699	4.33964e-05	0.00642108		0.000473453	0.00133161	0.000313864	-0.000141709	0.00108861		0.00367897	0.0136183	0.00320987	-0.00261225	0.00997019		0.00126681	0.00347612	0.000819329	-0.000339044	0.00287267		0.00231719	0.00389602	0.00100595	0.000345565	0.00428881		0.00341538	0.00658729	0.00170083	8.18178e-05	0.00674895			Fretibacterium_sp._oral_taxon_358	0.28227	NA		Fretibacterium_sp._oral_taxon_358	0.285658	NA		Fretibacterium_sp._oral_taxon_358	0.093424	NA
Fretibacterium_sp._oral_taxon_358	1.1562e-06	4.90535e-06	1.1562e-06	-1.10991e-06	3.42232e-06		0	0	0	0	0		0	0	0	0	0		0	0	0	0	0		0	0	0	0	0		0	0	0	0	0			Fretibacterium_sp._oral_taxon_359	0.938966	0.401454		Fretibacterium_sp._oral_taxon_359	-0.734498	0.513549		Fretibacterium_sp._oral_taxon_359	2.95752	0.00648025
Fretibacterium_sp._oral_taxon_359	0.00341229	0.00782928	0.00184538	-0.000204592	0.00702917		0.00107977	0.00362837	0.000855215	-0.000596424	0.00275596		0.00779827	0.0321103	0.00756848	-0.00703567	0.0226322		0.00315788	0.0130159	0.00306788	-0.00285504	0.00917081		0.00196986	0.00455997	0.00117738	-0.000337766	0.00427748		0.000270564	0.00104163	0.000268947	-0.000256563	0.00079769			Fretibacterium_sp._oral_taxon_360	0.357718	0.823631		Fretibacterium_sp._oral_taxon_360	-0.529408	0.727438		Fretibacterium_sp._oral_taxon_360	1.56647	0.358095
Fretibacterium_sp._oral_taxon_360	0.0142067	0.0300871	0.0070916	0.000307459	0.028106		0.00247084	0.00416322	0.00098128	0.000547569	0.00439411		0.0053082	0.0179229	0.00422446	-0.00297159	0.013588		0.00172549	0.00428601	0.00101022	-0.00025451	0.00370549		0.00383131	0.00810481	0.00209265	-0.000270212	0.00793283		0.00358657	0.00883693	0.00228168	-0.000885453	0.00805859			Fretibacterium_sp._oral_taxon_361	-0.000778552	0.998763		Fretibacterium_sp._oral_taxon_361	1.39642	0.0194414		Fretibacterium_sp._oral_taxon_361	-0.698853	0.451769
Fretibacterium_sp._oral_taxon_361	0.000160732	0.000460904	0.000108636	-5.21907e-05	0.000373655		4.70676e-05	0.000150717	3.55244e-05	-2.25589e-05	0.000116694		0.000137128	0.000522506	0.000123156	-0.000104253	0.000378509		3.28279e-05	0.000128541	3.02975e-05	-2.6554e-05	9.22099e-05		8.71534e-05	0.000255055	6.5855e-05	-4.192e-05	0.000216227		1.52663e-05	4.24013e-05	1.0948e-05	-6.19132e-06	3.67239e-05			Fretibacterium_sp._oral_taxon_362	-3.63458	0.000170916		Fretibacterium_sp._oral_taxon_362	-1.79195	0.0636099		Fretibacterium_sp._oral_taxon_362	0.13071	0.965184
Fretibacterium_sp._oral_taxon_362	0.00156614	0.00514812	0.00121342	-0.00081212	0.00394441		0.00359895	0.0110096	0.00259498	-0.00148711	0.00868502		0.000180111	0.000552238	0.000130164	-7.50053e-05	0.000435228		0.00402328	0.015975	0.00376534	-0.00335666	0.0114032		0.0053354	0.0183273	0.0047321	-0.00393934	0.0146101		0.00245639	0.00673608	0.00173925	-0.000952472	0.00586526			Fusobacterium_gonidiaformans	0.205469	NA		Fusobacterium_gonidiaformans	0.285639	NA		Fusobacterium_gonidiaformans	0.0166486	NA
Fusobacterium_gonidiaformans	0	0	0	0	0		0.000196056	0.000831793	0.000196056	-0.000188206	0.000580317		0	0	0	0	0		0	0	0	0	0		0	0	0	0	0		0	0	0	0	0			Fusobacterium_naviforme	-1.98647	0.0452597		Fusobacterium_naviforme	-2.71845	0.00197726		Fusobacterium_naviforme	0.542908	0.793298
Fusobacterium_naviforme	0.0235054	0.0363085	0.00855799	0.00673203	0.0402787		0.0460675	0.0517723	0.0122029	0.0221503	0.0699847		0.0135632	0.0207711	0.00489579	0.00396763	0.0231588		0.0544339	0.0558954	0.0131747	0.028612	0.0802558		0.0222493	0.0261874	0.00676156	0.00899687	0.0355017		0.0421278	0.0580336	0.0149842	0.0127593	0.0714963			Fusobacterium_nucleatum_subsp._animalis	-1.66299	0.0822529		Fusobacterium_nucleatum_subsp._animalis	-1.30536	0.1438		Fusobacterium_nucleatum_subsp._animalis	-0.10907	0.971554
Fusobacterium_nucleatum_subsp._animalis	0.0312067	0.0642154	0.0151357	0.0015412	0.0608721		0.0505994	0.0788766	0.0185914	0.0141609	0.0870378		0.0408551	0.0641445	0.015119	0.0112224	0.0704878		0.0373673	0.0521453	0.0122908	0.0132779	0.0614568		0.0248719	0.0223906	0.00578124	0.0135408	0.0362029		0.0304189	0.0254405	0.00656872	0.0175445	0.0432934			Fusobacterium_nucleatum_subsp._nucleatum	-4.94119	1.76666e-07		Fusobacterium_nucleatum_subsp._nucleatum	-4.26063	4.03715e-06		Fusobacterium_nucleatum_subsp._nucleatum	1.24451	0.411292
Fusobacterium_nucleatum_subsp._nucleatum	0.0110111	0.0434015	0.0102298	-0.00903897	0.0310612		0.0163447	0.0365659	0.00861867	-0.000547563	0.033237		0.0017237	0.00558118	0.0013155	-0.000854627	0.00430202		0.0103755	0.0274275	0.00646471	-0.0022951	0.0230461		0.00829235	0.0279908	0.00722719	-0.00587268	0.0224574		0.00364207	0.00553499	0.00142913	0.000841033	0.00644311			Fusobacterium_nucleatum_subsp._polymorphum	1.30423	0.101872		Fusobacterium_nucleatum_subsp._polymorphum	0.492748	0.567148		Fusobacterium_nucleatum_subsp._polymorphum	-0.328984	0.834176
Fusobacterium_nucleatum_subsp._polymorphum	0.0259499	0.0371994	0.00876799	0.00876494	0.0431348		0.00473831	0.00675666	0.00159256	0.00161695	0.00785968		0.0290906	0.0795594	0.0187523	-0.00766326	0.0658446		0.0070438	0.0042632	0.00100485	0.00507434	0.00901327		0.0263259	0.038361	0.00990477	0.0069129	0.0457389		0.00634626	0.0108984	0.00281395	0.000831013	0.0118615			Fusobacterium_nucleatum_subsp._vincentii	-1.04756	0.363786		Fusobacterium_nucleatum_subsp._vincentii	-0.842992	0.435081		Fusobacterium_nucleatum_subsp._vincentii	-0.851072	0.644745
Fusobacterium_nucleatum_subsp._vincentii	0.0423115	0.056318	0.0132743	0.0162944	0.0683287		0.0364495	0.0535804	0.012629	0.0116971	0.061202		0.0613506	0.102188	0.024086	0.0141429	0.108558		0.0550316	0.0809799	0.0190871	0.0176215	0.0924417		0.0842332	0.0942709	0.0243406	0.0365264	0.13194		0.0442811	0.06398	0.0165196	0.0119034	0.0766588			Fusobacterium_periodonticum	0.165164	0.869125		Fusobacterium_periodonticum	-0.229533	0.807089		Fusobacterium_periodonticum	0.357695	0.813232
Fusobacterium_periodonticum	0.0053449	0.00965692	0.00227616	0.000883712	0.00980609		0.00180595	0.0019459	0.000458653	0.00090701	0.0027049		0.00359609	0.0050805	0.00119748	0.00124906	0.00594312		0.00150607	0.00185435	0.000437075	0.000649419	0.00236272		0.00743913	0.0119259	0.00307927	0.00140388	0.0134744		0.00258329	0.00353219	0.000912007	0.000795793	0.0043708			Fusobacterium_sp._HOT_204	0.519609	0.626972		Fusobacterium_sp._HOT_204	0.15002	0.900941		Fusobacterium_sp._HOT_204	-0.0439829	0.982871
Fusobacterium_sp._HOT_204	0.0045738	0.00659548	0.00155457	0.0015269	0.0076207		0.00148067	0.00281445	0.000663372	0.000180484	0.00278086		0.00515959	0.0110533	0.0026053	5.33026e-05	0.0102659		0.0017609	0.00264605	0.000623679	0.000538512	0.00298329		0.00807803	0.011126	0.00287271	0.00244762	0.0137084		0.00148049	0.00176786	0.000456459	0.000585847	0.00237513			Fusobacterium_sp._oral_taxon_203	-1.58646	0.0747395		Fusobacterium_sp._oral_taxon_203	-1.70881	0.0353145		Fusobacterium_sp._oral_taxon_203	0.56203	0.745163
Fusobacterium_sp._oral_taxon_203	0.016269	0.022947	0.00540866	0.00566823	0.0268698		0.0171477	0.0251679	0.00593214	0.0055209	0.0287744		0.00737661	0.0117768	0.00277581	0.00193611	0.0128171		0.0126419	0.0114234	0.00269252	0.0073646	0.0179191		0.0110616	0.0127394	0.00328931	0.00461468	0.0175085		0.0128108	0.0195009	0.00503512	0.00294218	0.0226795			Fusobacterium_sp._oral_taxon_205	0.927605	0.267644		Fusobacterium_sp._oral_taxon_205	0.168197	0.856615		Fusobacterium_sp._oral_taxon_205	0.247557	0.902691
Fusobacterium_sp._oral_taxon_205	0.000190058	0.000666478	0.00015709	-0.000117834	0.000497949		2.32579e-05	5.30923e-05	1.2514e-05	-1.26905e-06	4.77848e-05		0.000152416	0.000448791	0.000105781	-5.49114e-05	0.000359743		9.56972e-05	0.000281349	6.63145e-05	-3.42768e-05	0.000225671		1.26188e-05	3.17218e-05	8.19055e-06	-3.4344e-06	2.8672e-05		2.5995e-05	6.04033e-05	1.55961e-05	-4.57273e-06	5.65627e-05			Fusobacterium_sp._oral_taxon_370	-1.83144	0.0747395		Fusobacterium_sp._oral_taxon_370	-0.601496	0.593905		Fusobacterium_sp._oral_taxon_370	-0.546675	0.793298
Fusobacterium_sp._oral_taxon_370	0.000835248	0.00208756	0.000492043	-0.000129139	0.00179964		0.00290253	0.00346223	0.000816056	0.00130309	0.00450197		0.0013056	0.00240765	0.000567488	0.000193339	0.00241785		0.00159909	0.00332891	0.000784631	6.12461e-05	0.00313694		0.00121474	0.00347832	0.000898098	-0.000545501	0.00297498		0.00253368	0.00525687	0.00135732	-0.000126608	0.00519398			Gemella_bergeri	0.205511	NA		Gemella_bergeri	0.14107	NA		Gemella_bergeri	0.0165973	NA
Gemella_bergeri	0	0	0	0	0		0	0	0	0	0		0	0	0	0	0		1.51939e-06	6.4462e-06	1.51939e-06	-1.45855e-06	4.49733e-06		0	0	0	0	0		7.56424e-07	2.92962e-06	7.56424e-07	-7.2614e-07	2.23899e-06			Gemella_haemolysans	-0.648211	0.512599		Gemella_haemolysans	-0.749182	0.400219		Gemella_haemolysans	-0.330844	0.866218
Gemella_haemolysans	0.0023627	0.00483229	0.00113898	0.000130335	0.00459506		0.00112946	0.00144103	0.000339653	0.000463754	0.00179517		0.00256265	0.0053438	0.00125954	9.39922e-05	0.00503132		0.0013371	0.00155656	0.000366884	0.00061802	0.00205618		0.00327158	0.00602275	0.00155507	0.000223703	0.00631945		0.000529339	0.000629821	0.000162619	0.000210612	0.000848067			Gemella_morbillorum	2.28144	0.00166518		Gemella_morbillorum	0.104734	0.916035		Gemella_morbillorum	0.610441	0.644745
Gemella_morbillorum	0.00651526	0.0152772	0.00360087	-0.00054231	0.0135728		0.000559668	0.000843733	0.00019887	0.00016989	0.000949445		0.00324725	0.00379447	0.000894365	0.00149432	0.00500017		0.00129869	0.00128232	0.000302245	0.000706298	0.00189108		0.00196664	0.00297939	0.000769276	0.000458887	0.00347439		0.000816249	0.0012232	0.000315828	0.000197237	0.00143526			Gemella_sanguinis	-1.35627	0.114614		Gemella_sanguinis	-2.15177	0.00437166		Gemella_sanguinis	0.159586	0.940647
Gemella_sanguinis	0.00366341	0.00577629	0.00136148	0.000994954	0.00633187		0.00546757	0.00446307	0.00105195	0.00340578	0.00752936		0.0024904	0.00356684	0.000840713	0.000842634	0.00413817		0.00790505	0.00622689	0.00146769	0.00502843	0.0107817		0.00358089	0.00467781	0.00120781	0.00121363	0.00594814		0.00593482	0.00609631	0.00157406	0.00284972	0.00901992			Gemella_sp._oral_taxon_928	0.282803	0.729263		Gemella_sp._oral_taxon_928	0.945734	0.0977965		Gemella_sp._oral_taxon_928	-0.566543	NA
Gemella_sp._oral_taxon_928	2.05708e-06	8.72745e-06	2.05708e-06	-1.97472e-06	6.08888e-06		0	0	0	0	0		2.81908e-05	0.000119603	2.81908e-05	-2.70621e-05	8.34437e-05		0	0	0	0	0		9.11261e-05	0.00035293	9.11261e-05	-8.74778e-05	0.00026973		3.2144e-05	0.000124493	3.2144e-05	-3.08571e-05	9.51451e-05			Granulicatella_adiacens	0.363548	0.710985		Granulicatella_adiacens	0.212674	0.829117		Granulicatella_adiacens	0.170706	0.93897
Granulicatella_adiacens	0.014496	0.0386039	0.00909902	-0.00333775	0.0323298		0.00448317	0.00548111	0.00129191	0.00195107	0.00701526		0.00893967	0.0136244	0.00321131	0.00264562	0.0152337		0.00338413	0.00339623	0.000800499	0.00181518	0.00495308		0.00555004	0.00696132	0.0017974	0.0020272	0.00907289		0.00418909	0.00490141	0.00126554	0.00170868	0.0066695			Granulicatella_elegans	-1.30182	0.140618		Granulicatella_elegans	-3.01466	7.20539e-05		Granulicatella_elegans	0.532015	0.756414
Granulicatella_elegans	0.00106681	0.00260132	0.000613137	-0.000134921	0.00226853		0.000862358	0.000935061	0.000220396	0.00043039	0.00129433		0.000538122	0.000726338	0.0001712	0.000202577	0.000873667		0.00170779	0.00348571	0.00082159	9.75016e-05	0.00331808		0.00238736	0.00436114	0.00112604	0.000180363	0.00459436		0.000864431	0.00143689	0.000371003	0.000137278	0.00159158			Haemophilus_haemolyticus	0.37231	0.678353		Haemophilus_haemolyticus	-1.21862	0.0806785		Haemophilus_haemolyticus	0.725558	0.558092
Haemophilus_haemolyticus	0.000166592	0.000396125	9.33677e-05	-1.64051e-05	0.000349589		6.96906e-05	0.000155564	3.66669e-05	-2.17522e-06	0.000141556		4.74839e-05	0.000111889	2.63726e-05	-4.2053e-06	9.91732e-05		7.24455e-05	0.000184739	4.35435e-05	-1.28981e-05	0.000157789		5.54499e-05	0.000150377	3.88272e-05	-2.06501e-05	0.00013155		2.08187e-05	4.57598e-05	1.18151e-05	-2.33856e-06	4.39759e-05			Haemophilus_influenzae	0.205469	NA		Haemophilus_influenzae	0.285639	NA		Haemophilus_influenzae	0.0166486	NA
Haemophilus_influenzae	0	0	0	0	0		0.000216757	0.000919622	0.000216757	-0.000208079	0.000641593		0	0	0	0	0		0	0	0	0	0		0	0	0	0	0		0	0	0	0	0			Haemophilus_parahaemolyticus	-4.63965	6.18586e-12		Haemophilus_parahaemolyticus	-3.0392	5.2692e-06		Haemophilus_parahaemolyticus	-0.841042	0.487785
Haemophilus_parahaemolyticus	0.000163736	0.000224132	5.28283e-05	6.01943e-05	0.000267278		0.00290394	0.00334119	0.000787527	0.00136041	0.00444746		0.000349814	0.000476458	0.000112302	0.000129706	0.000569922		0.00153659	0.00326023	0.000768443	3.0473e-05	0.00304271		0.000282948	0.000596442	0.000154001	-1.88874e-05	0.000584784		0.00180028	0.00298004	0.000769442	0.000292204	0.00330836			Haemophilus_parainfluenzae	-1.63861	0.047944		Haemophilus_parainfluenzae	-0.793063	0.330576		Haemophilus_parainfluenzae	-1.06075	0.3482
Haemophilus_parainfluenzae	0.0122384	0.0182159	0.00429353	0.00382321	0.0206535		0.0177657	0.0216904	0.00511248	0.00774542	0.027786		0.0207928	0.0327207	0.00771235	0.00567687	0.0359087		0.0186718	0.032101	0.00756627	0.00384218	0.0335014		0.00735991	0.00753431	0.00194535	0.00354709	0.0111727		0.018563	0.0239082	0.00617306	0.00646404	0.030662			Haemophilus_paraphrohaemolyticus	-2.15346	0.0023977		Haemophilus_paraphrohaemolyticus	-1.17925	0.0836487		Haemophilus_paraphrohaemolyticus	-0.31457	0.858696
Haemophilus_paraphrohaemolyticus	2.38487e-06	1.01181e-05	2.38487e-06	-2.28939e-06	7.05913e-06		7.76302e-05	0.000198287	4.67368e-05	-1.39722e-05	0.000169233		1.97714e-05	4.49516e-05	1.05952e-05	-9.94772e-07	4.05377e-05		4.51038e-05	9.34539e-05	2.20273e-05	1.93109e-06	8.82765e-05		3.7072e-06	1.43579e-05	3.7072e-06	-3.55878e-06	1.09732e-05		5.83732e-05	0.000163233	4.21466e-05	-2.42326e-05	0.000140979			Haemophilus_pittmaniae	-1.71134	0.0256414		Haemophilus_pittmaniae	-1.65199	0.011314		Haemophilus_pittmaniae	-0.73102	0.584534
Haemophilus_pittmaniae	6.88499e-05	0.000281213	6.62825e-05	-6.10614e-05	0.000198761		6.2977e-05	0.000136391	3.21476e-05	-3.11243e-08	0.000125985		1.98526e-05	4.6887e-05	1.10514e-05	-1.80765e-06	4.15129e-05		8.11002e-05	0.000164949	3.88789e-05	4.89901e-06	0.000157301		2.50561e-05	7.58303e-05	1.95793e-05	-1.33186e-05	6.34308e-05		4.08803e-05	8.71394e-05	2.24993e-05	-3.21751e-06	8.49781e-05			Haemophilus_sp._oral_taxon_036	1.07914	0.123421		Haemophilus_sp._oral_taxon_036	0.164527	0.833566		Haemophilus_sp._oral_taxon_036	0.130251	0.93897
Haemophilus_sp._oral_taxon_036	0.000102057	0.000304984	7.18855e-05	-3.88362e-05	0.00024295		6.97718e-06	2.62981e-05	6.19853e-06	-5.17171e-06	1.91261e-05		8.6125e-05	0.000179767	4.23716e-05	3.07831e-06	0.000169172		2.60556e-05	5.00151e-05	1.17887e-05	2.9502e-06	4.9161e-05		0.000146036	0.000403731	0.000104243	-5.82769e-05	0.000350348		8.0232e-06	1.53735e-05	3.96941e-06	2.43293e-07	1.58031e-05			Haemophilus_sp._oral_taxon_908	-2.49492	0.00844139		Haemophilus_sp._oral_taxon_908	-3.0297	0.000571292		Haemophilus_sp._oral_taxon_908	0.676964	0.716818
Haemophilus_sp._oral_taxon_908	0.000555721	0.00120645	0.000284363	-1.62107e-06	0.00111306		0.00214635	0.00363548	0.000856891	0.000466875	0.00382582		0.000362923	0.0006568	0.000154809	5.95022e-05	0.000666343		0.00195326	0.00328271	0.000773742	0.000436751	0.00346976		0.0012743	0.00386232	0.000997246	-0.000680268	0.00322886		0.000887187	0.00129241	0.0003337	0.000233147	0.00154123			Haemophilus_sputorum	-0.486174	0.435843		Haemophilus_sputorum	0.325558	0.637184		Haemophilus_sputorum	0.0570008	0.972636
Haemophilus_sputorum	6.45791e-05	0.000186885	4.40492e-05	-2.17557e-05	0.000150914		4.15649e-05	6.55656e-05	1.5454e-05	1.12757e-05	7.18542e-05		4.35568e-05	0.000114625	2.70173e-05	-9.39627e-06	9.65098e-05		1.27475e-05	1.96542e-05	4.63254e-06	3.66787e-06	2.18271e-05		0.000110172	0.00022561	5.82523e-05	-4.00091e-06	0.000224344		4.02561e-05	0.000114491	2.95614e-05	-1.76831e-05	9.81953e-05			Johnsonella_ignava	-1.80125	0.101872		Johnsonella_ignava	-2.37379	0.0171148		Johnsonella_ignava	0.992741	0.581977
Johnsonella_ignava	0.00219461	0.00432125	0.00101853	0.00019833	0.00419089		0.00494252	0.00790247	0.00186263	0.00129183	0.00859321		0.00105668	0.00196743	0.000463728	0.000147788	0.00196557		0.00356007	0.00507234	0.00119556	0.00121681	0.00590333		0.000999611	0.00141165	0.000364486	0.000285232	0.00171399		0.00498101	0.0110117	0.00284322	-0.000591595	0.0105536			Johnsonella_sp._oral_taxon_166	3.52372	1.46394e-06		Johnsonella_sp._oral_taxon_166	-0.211218	0.833566		Johnsonella_sp._oral_taxon_166	3.03682	0.000321174
Johnsonella_sp._oral_taxon_166	0.00134264	0.00336591	0.000793353	-0.000212305	0.00289758		4.41991e-05	0.000187521	4.41991e-05	-4.24295e-05	0.000130828		0.000567218	0.00231342	0.000545279	-0.00050151	0.00163595		1.03183e-05	4.37767e-05	1.03183e-05	-9.90515e-06	3.05417e-05		0.000743749	0.00242855	0.000627048	-0.000485243	0.00197274		0.000227956	0.000882872	0.000227956	-0.00021883	0.000674743			Kingella_denitrificans	-0.548062	0.612255		Kingella_denitrificans	-1.60154	0.0607028		Kingella_denitrificans	-0.323971	0.88595
Kingella_denitrificans	0.00048939	0.00142928	0.000336884	-0.00017089	0.00114967		0.000167362	0.000440187	0.000103753	-3.5991e-05	0.000370714		0.00053562	0.00143642	0.000338567	-0.000127959	0.0011992		0.00035925	0.000677242	0.000159627	4.63864e-05	0.000672114		0.000121633	0.000260888	6.73609e-05	-1.0392e-05	0.000253658		4.16444e-05	8.22343e-05	2.12328e-05	2.89262e-08	8.326e-05			Kingella_kingae	0.283174	NA		Kingella_kingae	0.359952	NA		Kingella_kingae	0.0200315	NA
Kingella_kingae	2.07405e-06	8.79946e-06	2.07405e-06	-1.99102e-06	6.13912e-06		0	0	0	0	0		7.30965e-07	3.10122e-06	7.30965e-07	-7.017e-07	2.16363e-06		0	0	0	0	0		0	0	0	0	0		0	0	0	0	0			Kingella_oralis	-0.149914	0.892411		Kingella_oralis	-1.07851	0.172958		Kingella_oralis	-0.259118	0.907443
Kingella_oralis	0.00142418	0.00365613	0.000861758	-0.000264834	0.0031132		0.000747523	0.00150883	0.000355635	5.04903e-05	0.00144456		0.00172975	0.00191119	0.000450471	0.000846844	0.00261266		0.00146679	0.00187764	0.000442564	0.000599376	0.00233419		0.00109004	0.00117803	0.000304165	0.00049389	0.0016862		0.000857809	0.000871472	0.000225013	0.000416791	0.00129883			Kingella_sp._oral_taxon_012	-0.868818	0.249145		Kingella_sp._oral_taxon_012	-0.613531	0.312973		Kingella_sp._oral_taxon_012	-0.835807	0.410011
Kingella_sp._oral_taxon_012	5.39179e-06	1.99479e-05	4.70176e-06	-3.82348e-06	1.46071e-05		1.69327e-05	3.10661e-05	7.32235e-06	2.58112e-06	3.12842e-05		2.15446e-05	7.06297e-05	1.66476e-05	-1.10841e-05	5.41732e-05		4.65569e-05	0.00011651	2.74616e-05	-7.26691e-06	0.000100381		4.85238e-05	0.000183736	4.74403e-05	-4.44575e-05	0.000141505		7.37579e-06	2.17074e-05	5.60481e-06	-3.60945e-06	1.8361e-05			Kingella_sp._oral_taxon_932	-0.556819	0.391427		Kingella_sp._oral_taxon_932	0.213506	0.794498		Kingella_sp._oral_taxon_932	0.162905	NA
Kingella_sp._oral_taxon_932	2.31241e-06	9.81071e-06	2.31241e-06	-2.21983e-06	6.84464e-06		1.05758e-05	3.57395e-05	8.42389e-06	-5.9347e-06	2.70864e-05		0	0	0	0	0		9.46577e-07	4.01599e-06	9.46577e-07	-9.0868e-07	2.80183e-06		0	0	0	0	0		0	0	0	0	0			Kocuria_sp._oral_taxon_189	-1.70522	0.107145		Kocuria_sp._oral_taxon_189	-0.41931	0.734027		Kocuria_sp._oral_taxon_189	0.0414039	0.987049
Kocuria_sp._oral_taxon_189	0.0176977	0.0537636	0.0126722	-0.00713934	0.0425348		0.0372218	0.0450728	0.0106238	0.0163996	0.058044		0.012953	0.0268513	0.0063289	0.000548574	0.0253574		0.0134087	0.0138866	0.00327309	0.00699357	0.0198239		0.00402301	0.00656974	0.0016963	0.000698325	0.0073477		0.0216679	0.0330244	0.00852686	0.00495555	0.0383802			Lachnoanaerobaculum_orale	-1.10047	0.184406		Lachnoanaerobaculum_orale	-2.41437	0.000507863		Lachnoanaerobaculum_orale	-0.362753	0.814713
Lachnoanaerobaculum_orale	0.000113666	0.000208257	4.90866e-05	1.74582e-05	0.000209874		0.000166198	0.000250653	5.90795e-05	5.04045e-05	0.000281992		0.000133914	0.000259118	6.10746e-05	1.42097e-05	0.000253618		0.000278865	0.000245321	5.78228e-05	0.000165535	0.000392196		0.00148804	0.00347578	0.000897444	-0.00027092	0.00324699		0.000729744	0.00131708	0.00034007	6.32192e-05	0.00139627			Lachnoanaerobaculum_saburreum	-0.901273	0.32533		Lachnoanaerobaculum_saburreum	-3.33404	5.76896e-06		Lachnoanaerobaculum_saburreum	0.758527	0.584534
Lachnoanaerobaculum_saburreum	0.000983581	0.00113153	0.000266704	0.00046085	0.00150631		0.00116546	0.00141647	0.000333866	0.000511094	0.00181983		0.000500077	0.00090111	0.000212394	8.3793e-05	0.00091636		0.00291914	0.00475075	0.00111976	0.000724441	0.00511383		0.00142324	0.00163985	0.000423408	0.000593377	0.0022531		0.00100255	0.00143989	0.000371779	0.000273882	0.00173123			Lachnoanaerobaculum_sp._oral_taxon_083	0.746229	0.257118		Lachnoanaerobaculum_sp._oral_taxon_083	0.437449	0.515453		Lachnoanaerobaculum_sp._oral_taxon_083	0.331132	NA
Lachnoanaerobaculum_sp._oral_taxon_083	5.24092e-05	0.00020194	4.75977e-05	-4.08805e-05	0.000145699		2.74369e-05	0.000116405	2.74369e-05	-2.63384e-05	8.12122e-05		5.55858e-05	0.000164452	3.87616e-05	-2.03856e-05	0.000131557		3.09308e-05	0.000128277	3.02351e-05	-2.83289e-05	9.01905e-05		0.000357905	0.00129243	0.000333704	-0.000296144	0.00101195		2.72577e-05	9.51222e-05	2.45604e-05	-2.08799e-05	7.53953e-05			Lachnoanaerobaculum_sp._oral_taxon_089	0.143976	0.863432		Lachnoanaerobaculum_sp._oral_taxon_089	0.828621	0.143288		Lachnoanaerobaculum_sp._oral_taxon_089	-0.448895	0.670935
Lachnoanaerobaculum_sp._oral_taxon_089	1.1672e-05	3.11025e-05	7.33094e-06	-2.69635e-06	2.60404e-05		4.10409e-05	0.000164274	3.87198e-05	-3.48485e-05	0.00011693		4.643e-05	0.000196986	4.643e-05	-4.45711e-05	0.000137431		3.02362e-05	0.000120678	2.84442e-05	-2.55134e-05	8.59858e-05		0.000206101	0.000730513	0.000188618	-0.000163583	0.000575785		8.63151e-05	0.000238565	6.15973e-05	-3.44133e-05	0.000207044			Lachnoanaerobaculum_sp._oral_taxon_496	0.205794	NA		Lachnoanaerobaculum_sp._oral_taxon_496	-0.160785	0.831024		Lachnoanaerobaculum_sp._oral_taxon_496	0.0162531	NA
Lachnoanaerobaculum_sp._oral_taxon_496	0	0	0	0	0		0	0	0	0	0		0	0	0	0	0		4.81519e-06	2.04291e-05	4.81519e-06	-4.62241e-06	1.42528e-05		0	0	0	0	0		2.65066e-06	1.02659e-05	2.65066e-06	-2.54453e-06	7.84585e-06			Lachnoanaerobaculum_umeaense	-1.23956	0.137151		Lachnoanaerobaculum_umeaense	-1.62272	0.0313564		Lachnoanaerobaculum_umeaense	0.0621173	0.977993
Lachnoanaerobaculum_umeaense	0.000792028	0.00154762	0.000364776	7.7079e-05	0.00150698		0.00134836	0.00136409	0.00032152	0.000718194	0.00197853		0.000770336	0.0010801	0.000254582	0.000271364	0.00126931		0.00139024	0.00143816	0.000338977	0.000725853	0.00205462		0.00407608	0.0128481	0.00331736	-0.00242583	0.010578		0.00149756	0.0025001	0.000645523	0.000232356	0.00276276			Lachnospiraceae_[G-2]_sp._oral_taxon_088	0.282638	0.778021		Lachnospiraceae_[G-2]_sp._oral_taxon_088	-2.13242	0.00321918		Lachnospiraceae_[G-2]_sp._oral_taxon_088	1.52503	0.142622
Lachnospiraceae_[G-2]_sp._oral_taxon_088	0.000386759	0.000957701	0.000225732	-5.56676e-05	0.000829186		8.59796e-05	0.000223599	5.27027e-05	-1.73158e-05	0.000189275		1.87651e-06	5.6094e-06	1.32215e-06	-7.1485e-07	4.46787e-06		0.000376975	0.00134705	0.000317502	-0.000245318	0.000999268		4.96067e-05	0.000127491	3.2918e-05	-1.49114e-05	0.000114125		0.000115267	0.000384452	9.92651e-05	-7.92891e-05	0.000309823			Lachnospiraceae_[G-2]_sp._oral_taxon_096	0.968919	0.257118		Lachnospiraceae_[G-2]_sp._oral_taxon_096	1.41414	0.098795		Lachnospiraceae_[G-2]_sp._oral_taxon_096	2.774	0.00139575
Lachnospiraceae_[G-2]_sp._oral_taxon_096	0.00128547	0.00288179	0.000679244	-4.58203e-05	0.00261677		0.000149351	0.000298298	7.03095e-05	1.15465e-05	0.000287155		0.000130605	0.000417723	9.84584e-05	-6.237e-05	0.00032358		0.000285964	0.00120178	0.000283262	-0.000269219	0.000841147		9.48839e-06	2.04836e-05	5.28885e-06	-8.7757e-07	1.98544e-05		6.37095e-05	0.000208556	5.3849e-05	-4.18326e-05	0.000169252			Lachnospiraceae_[G-3]_sp._oral_taxon_100	-0.450659	0.584947		Lachnospiraceae_[G-3]_sp._oral_taxon_100	-2.28999	0.000377422		Lachnospiraceae_[G-3]_sp._oral_taxon_100	1.19729	0.197554
Lachnospiraceae_[G-3]_sp._oral_taxon_100	0.000986564	0.00124653	0.000293809	0.000410709	0.00156242		0.000830032	0.000775683	0.00018283	0.000471692	0.00118837		0.000520877	0.000508315	0.000119811	0.000286052	0.000755702		0.00110606	0.00119127	0.000280784	0.000555736	0.00165639		0.000811315	0.00104532	0.000269901	0.000282319	0.00134031		0.000528012	0.000536986	0.000138649	0.000256264	0.000799759			Lachnospiraceae_[G-8]_sp._oral_taxon_500	-0.177727	0.873962		Lachnospiraceae_[G-8]_sp._oral_taxon_500	0.052153	0.960987		Lachnospiraceae_[G-8]_sp._oral_taxon_500	-0.203489	0.93897
Lachnospiraceae_[G-8]_sp._oral_taxon_500	0.00022027	0.000630913	0.000148708	-7.11917e-05	0.000511732		0.000131615	0.000352423	8.30668e-05	-3.11933e-05	0.000294423		0.000274602	0.000772552	0.000182092	-8.22927e-05	0.000631496		0.000321573	0.00105101	0.000247726	-0.000163962	0.000807107		0.000399257	0.000946172	0.000244301	-7.95634e-05	0.000878077		0.000247254	0.000557843	0.000144034	-3.50482e-05	0.000529556			Lactobacillus_casei	0.205486	NA		Lactobacillus_casei	0.210979	NA		Lactobacillus_casei	0.0166278	NA
Lactobacillus_casei	0	0	0	0	0		0	0	0	0	0		0	0	0	0	0		0	0	0	0	0		0	0	0	0	0		0	0	0	0	0			Lactobacillus_crispatus	0.0235063	0.983229		Lactobacillus_crispatus	-0.663864	0.293392		Lactobacillus_crispatus	0.42771	0.745163
Lactobacillus_crispatus	5.97589e-05	0.000128882	3.03777e-05	2.19661e-07	0.000119298		4.16377e-05	0.000130664	3.07978e-05	-1.87248e-05	0.000102		2.26655e-05	4.82692e-05	1.13772e-05	3.66707e-07	4.49644e-05		3.8624e-05	5.94521e-05	1.4013e-05	1.11591e-05	6.6089e-05		5.89564e-05	0.000200758	5.18356e-05	-4.26395e-05	0.000160552		6.13005e-05	0.000207694	5.36264e-05	-4.38052e-05	0.000166406			Lactobacillus_fermentum	0.54681	0.458704		Lactobacillus_fermentum	-0.695782	0.238619		Lactobacillus_fermentum	0.278535	0.834176
Lactobacillus_fermentum	4.98211e-06	2.11373e-05	4.98211e-06	-4.78265e-06	1.47469e-05		0	0	0	0	0		9.17819e-07	3.89397e-06	9.17819e-07	-8.81073e-07	2.71671e-06		2.64718e-06	1.1231e-05	2.64718e-06	-2.5412e-06	7.83557e-06		0	0	0	0	0		0	0	0	0	0			Lactobacillus_gasseri	0.556218	0.547269		Lactobacillus_gasseri	-0.863325	0.220928		Lactobacillus_gasseri	-0.330607	0.834176
Lactobacillus_gasseri	2.53104e-05	6.78617e-05	1.59952e-05	-6.03951e-06	5.66603e-05		6.73097e-06	2.36337e-05	5.57051e-06	-4.18702e-06	1.7649e-05		0.000134531	0.000570765	0.000134531	-0.000129145	0.000398206		3.25121e-05	0.000126543	2.98265e-05	-2.59468e-05	9.09709e-05		3.74532e-06	1.45056e-05	3.74532e-06	-3.59537e-06	1.1086e-05		0	0	0	0	0			Lactobacillus_iners	-1.08924	0.0869318		Lactobacillus_iners	-0.110436	0.900941		Lactobacillus_iners	0.0136256	0.987049
Lactobacillus_iners	0	0	0	0	0		3.26041e-05	0.000103852	2.44781e-05	-1.53721e-05	8.05802e-05		0	0	0	0	0		5.1197e-06	2.1721e-05	5.1197e-06	-4.91473e-06	1.51541e-05		6.05619e-06	1.64395e-05	4.24465e-06	-2.26318e-06	1.43756e-05		4.80747e-06	1.57537e-05	4.0676e-06	-3.16488e-06	1.27798e-05			Lactobacillus_jensenii	0.283709	NA		Lactobacillus_jensenii	0.00730097	NA		Lactobacillus_jensenii	0.0945232	NA
Lactobacillus_jensenii	4.92034e-06	2.08752e-05	4.92034e-06	-4.72335e-06	1.4564e-05		0	0	0	0	0		0	0	0	0	0		3.94914e-06	1.67548e-05	3.94914e-06	-3.79103e-06	1.16893e-05		0	0	0	0	0		0	0	0	0	0			Lactobacillus_oris	0.20557	NA		Lactobacillus_oris	0.510587	NA		Lactobacillus_oris	-0.208252	NA
Lactobacillus_oris	0	0	0	0	0		0	0	0	0	0		1.68163e-05	7.13457e-05	1.68163e-05	-1.61431e-05	4.97757e-05		0	0	0	0	0		0	0	0	0	0		0	0	0	0	0			Lactobacillus_paracasei	-0.018668	NA		Lactobacillus_paracasei	0.140048	NA		Lactobacillus_paracasei	0.0165108	NA
Lactobacillus_paracasei	0	0	0	0	0		3.29304e-06	9.75462e-06	2.29919e-06	-1.21328e-06	7.79937e-06		0	0	0	0	0		1.74276e-06	7.39388e-06	1.74276e-06	-1.67298e-06	5.15849e-06		0	0	0	0	0		3.6038e-06	1.39575e-05	3.6038e-06	-3.45952e-06	1.06671e-05			Lactobacillus_pentosus	-1.35332	0.0533483		Lactobacillus_pentosus	0.475915	0.515453		Lactobacillus_pentosus	-0.955925	0.329057
Lactobacillus_pentosus	2.12872e-05	4.49962e-05	1.06057e-05	5.0037e-07	4.2074e-05		7.20157e-05	0.000127582	3.00714e-05	1.30768e-05	0.000130955		4.39629e-05	0.00010858	2.55925e-05	-6.19746e-06	9.41232e-05		3.24564e-05	8.21421e-05	1.93611e-05	-5.4906e-06	7.04035e-05		3.74532e-06	1.45056e-05	3.74532e-06	-3.59537e-06	1.1086e-05		2.54951e-05	4.20542e-05	1.08584e-05	4.21316e-06	4.67771e-05			Lactobacillus_reuteri_genosp._2	0.205654	0.817508		Lactobacillus_reuteri_genosp._2	-0.962216	0.0905814		Lactobacillus_reuteri_genosp._2	0.0902998	0.965184
Lactobacillus_reuteri_genosp._2	2.05708e-06	8.72745e-06	2.05708e-06	-1.97472e-06	6.08888e-06		6.10514e-07	2.59019e-06	6.10514e-07	-5.86071e-07	1.8071e-06		0	0	0	0	0		2.14828e-05	5.81996e-05	1.37178e-05	-5.40351e-06	4.83692e-05		0	0	0	0	0		0	0	0	0	0			Lactobacillus_salivarius	0.275415	NA		Lactobacillus_salivarius	-0.220123	0.771572		Lactobacillus_salivarius	0.236706	NA
Lactobacillus_salivarius	5.51995e-06	1.81107e-05	4.26874e-06	-2.84662e-06	1.38865e-05		1.22103e-06	5.18038e-06	1.22103e-06	-1.17214e-06	3.6142e-06		0	0	0	0	0		7.05916e-06	2.99495e-05	7.05916e-06	-6.77654e-06	2.08948e-05		3.06443e-06	1.18685e-05	3.06443e-06	-2.94174e-06	9.0706e-06		3.42869e-06	1.32793e-05	3.42869e-06	-3.29142e-06	1.01488e-05			Lactobacillus_sp._oral_taxon_052	0.205523	NA		Lactobacillus_sp._oral_taxon_052	0.439288	NA		Lactobacillus_sp._oral_taxon_052	-0.136975	NA
Lactobacillus_sp._oral_taxon_052	0	0	0	0	0		0	0	0	0	0		1.12109e-05	4.75638e-05	1.12109e-05	-1.0762e-05	3.31838e-05		0	0	0	0	0		0	0	0	0	0		0	0	0	0	0			Lactobacillus_ultunensis	0.283485	NA		Lactobacillus_ultunensis	-0.249503	0.734792		Lactobacillus_ultunensis	0.177256	NA
Lactobacillus_ultunensis	5.428e-06	2.3029e-05	5.428e-06	-5.21068e-06	1.60667e-05		0	0	0	0	0		0.00291483	0.0123666	0.00291483	-0.00279813	0.00862779		6.17676e-06	2.62058e-05	6.17676e-06	-5.92947e-06	1.8283e-05		0	0	0	0	0		7.11491e-05	0.000275559	7.11491e-05	-6.83005e-05	0.000210599			Lactobacillus_vaginalis	-0.0767303	0.939902		Lactobacillus_vaginalis	-1.70591	0.00512806		Lactobacillus_vaginalis	0.0119685	0.987049
Lactobacillus_vaginalis	0	0	0	0	0		2.75341e-06	1.16817e-05	2.75341e-06	-2.64317e-06	8.14999e-06		0	0	0	0	0		3.33945e-05	0.00012671	2.98659e-05	-2.51415e-05	9.19305e-05		0	0	0	0	0		0	0	0	0	0			Lautropia_mirabilis	-1.64984	0.0505884		Lautropia_mirabilis	-0.486576	0.604612		Lautropia_mirabilis	-1.08604	0.3448
Lautropia_mirabilis	0.0168431	0.0284088	0.00669602	0.00371916	0.0299671		0.0207966	0.0359186	0.0084661	0.00420332	0.0373898		0.0220209	0.0360142	0.00848863	0.00538353	0.0386583		0.017059	0.0218234	0.00514382	0.0069773	0.0271407		0.0116001	0.0115896	0.00299241	0.00573505	0.0174651		0.0127197	0.0171811	0.00443614	0.00402501	0.0214144			Leptotrichia_buccalis	0.0803806	0.945927		Leptotrichia_buccalis	-2.4057	0.0080941		Leptotrichia_buccalis	1.96453	0.116237
Leptotrichia_buccalis	0.00602898	0.0110522	0.00260503	0.000923207	0.0111348		0.00354767	0.0103005	0.00242786	-0.00121084	0.00830619		0.00223087	0.00532871	0.00125599	-0.000230824	0.00469257		0.00885625	0.0238946	0.00563202	-0.0021823	0.0198948		0.00996401	0.0167253	0.00431846	0.00149999	0.018428		0.00101031	0.00239619	0.000618695	-0.000202307	0.00222293			Leptotrichia_goodfellowii	-0.452989	0.737012		Leptotrichia_goodfellowii	-1.41316	0.168455		Leptotrichia_goodfellowii	0.931738	0.610899
Leptotrichia_goodfellowii	0.00270886	0.0060612	0.00142864	-9.12258e-05	0.00550894		0.00219243	0.00292661	0.000689809	0.000840426	0.00354443		0.0019904	0.00420537	0.000991215	4.76522e-05	0.00393314		0.00221214	0.00486581	0.00114688	-3.57074e-05	0.00445999		0.00127668	0.00184008	0.000475107	0.000345487	0.00220787		0.00193233	0.00252673	0.0006524	0.000653649	0.00321101			Leptotrichia_hofstadii	-1.67434	0.130271		Leptotrichia_hofstadii	-1.45438	0.155822		Leptotrichia_hofstadii	-0.481528	0.81916
Leptotrichia_hofstadii	0.00245323	0.00404998	0.000954589	0.000582267	0.00432419		0.00533848	0.0111509	0.0026283	0.00018711	0.0104899		0.00798615	0.0295541	0.00696596	-0.00566688	0.0216392		0.00404201	0.00958033	0.00225811	-0.000383791	0.00846782		0.0104082	0.0298636	0.00771075	-0.00470456	0.025521		0.000876805	0.00197962	0.000511136	-0.000125003	0.00187861			Leptotrichia_hongkongensis	-1.15591	0.251466		Leptotrichia_hongkongensis	-1.50906	0.0842604		Leptotrichia_hongkongensis	0.473142	0.796595
Leptotrichia_hongkongensis	0.00407887	0.0108828	0.0025651	-0.000948635	0.00910637		0.00205965	0.00428553	0.00101011	7.98732e-05	0.00403942		0.00164491	0.00277127	0.000653195	0.00036467	0.00292515		0.00154753	0.00250145	0.000589598	0.000391937	0.00270312		0.0048442	0.00794081	0.00205031	0.000825672	0.00886273		0.00115461	0.0013313	0.000343739	0.000480889	0.00182832			Leptotrichia_shahii	-0.922751	0.401454		Leptotrichia_shahii	-2.35157	0.00917718		Leptotrichia_shahii	0.680517	0.716818
Leptotrichia_shahii	0.00173565	0.002856	0.000673166	0.00041627	0.00305503		0.0011962	0.00191799	0.000452075	0.000310149	0.00208225		0.000878893	0.00240817	0.00056761	-0.000233603	0.00199139		0.00202278	0.00455938	0.00107466	-8.35073e-05	0.00412907		0.00204695	0.00284174	0.000733733	0.00060886	0.00348504		0.000797579	0.0010511	0.000271393	0.000265658	0.0013295			Leptotrichia_sp._oral_taxon_212	-0.475766	0.626963		Leptotrichia_sp._oral_taxon_212	-1.42009	0.0654744		Leptotrichia_sp._oral_taxon_212	0.073522	0.972636
Leptotrichia_sp._oral_taxon_212	0.00196463	0.00386667	0.000911383	0.000178353	0.00375091		0.000899399	0.000873824	0.000205962	0.00049572	0.00130308		0.00119287	0.00154218	0.000363496	0.000480426	0.00190531		0.00138686	0.00179182	0.000422337	0.000559094	0.00221462		0.00231707	0.00410268	0.00105931	0.000240865	0.00439327		0.00126951	0.00340081	0.000878084	-0.000451508	0.00299052			Leptotrichia_sp._oral_taxon_215	0.815797	0.347173		Leptotrichia_sp._oral_taxon_215	0.109399	0.916035		Leptotrichia_sp._oral_taxon_215	0.541271	0.716818
Leptotrichia_sp._oral_taxon_215	0.000992405	0.00175445	0.000413527	0.000181906	0.0018029		0.000213727	0.000319572	7.53238e-05	6.6095e-05	0.000361359		0.000722469	0.000873641	0.000205919	0.000318875	0.00112606		0.000195434	0.000464607	0.000109509	-1.91996e-05	0.000410068		0.000829319	0.00116292	0.000300264	0.000240812	0.00141783		0.00015022	0.000157364	4.06311e-05	7.05842e-05	0.000229855			Leptotrichia_sp._oral_taxon_217	-2.51656	0.00118851		Leptotrichia_sp._oral_taxon_217	-1.96411	0.0119472		Leptotrichia_sp._oral_taxon_217	0.892665	0.522334
Leptotrichia_sp._oral_taxon_217	3.42929e-05	0.000108101	2.54797e-05	-1.56465e-05	8.42322e-05		0.000321606	0.000732013	0.000172537	-1.65602e-05	0.000659772		1.23971e-05	3.4304e-05	8.08553e-06	-3.45022e-06	2.82445e-05		0.000113814	0.000205122	4.83478e-05	1.90541e-05	0.000208574		4.27521e-05	0.000165578	4.27521e-05	-4.10405e-05	0.000126545		0.000516328	0.00150549	0.000388716	-0.000245541	0.0012782			Leptotrichia_sp._oral_taxon_218	0.078079	0.934723		Leptotrichia_sp._oral_taxon_218	-1.76268	0.00383582		Leptotrichia_sp._oral_taxon_218	0.454358	0.756414
Leptotrichia_sp._oral_taxon_218	3.12325e-05	0.000102078	2.40601e-05	-1.59244e-05	7.83895e-05		4.43345e-05	0.000146415	3.45103e-05	-2.33045e-05	0.000111973		0	0	0	0	0		4.35037e-05	9.14729e-05	2.15604e-05	1.24613e-06	8.57612e-05		5.51376e-06	1.23703e-05	3.194e-06	-7.46356e-07	1.17739e-05		0.000210443	0.000800211	0.000206614	-0.000194512	0.000615399			Leptotrichia_sp._oral_taxon_219	1.66587	0.0452597		Leptotrichia_sp._oral_taxon_219	-1.11514	0.1438		Leptotrichia_sp._oral_taxon_219	0.618156	0.670935
Leptotrichia_sp._oral_taxon_219	0.000687502	0.0014972	0.000352893	-4.1547e-06	0.00137916		0.000111432	0.000325702	7.67686e-05	-3.90313e-05	0.000261896		0.000684344	0.00175866	0.00041452	-0.0001281	0.00149679		0.000519865	0.00135218	0.000318713	-0.0001048	0.00114453		0.000160166	0.000292703	7.55755e-05	1.20404e-05	0.000308291		0.000255245	0.000963387	0.000248745	-0.000232287	0.000742777			Leptotrichia_sp._oral_taxon_221	-1.35045	0.0341774		Leptotrichia_sp._oral_taxon_221	-0.900664	0.132698		Leptotrichia_sp._oral_taxon_221	-0.199877	0.915541
Leptotrichia_sp._oral_taxon_221	3.05264e-05	6.50422e-05	1.53306e-05	4.78953e-07	6.05738e-05		6.06572e-05	0.000158961	3.74676e-05	-1.27779e-05	0.000134092		5.1256e-05	0.000113622	2.67808e-05	-1.23347e-06	0.000103746		4.80717e-05	6.25223e-05	1.47367e-05	1.91884e-05	7.6955e-05		0.000172959	0.000439198	0.0001134	-4.93015e-05	0.00039522		2.82439e-05	5.09717e-05	1.31608e-05	2.44919e-06	5.40387e-05			Leptotrichia_sp._oral_taxon_223	-3.27115	0.00232523		Leptotrichia_sp._oral_taxon_223	-1.56547	0.137321		Leptotrichia_sp._oral_taxon_223	0.152557	0.965184
Leptotrichia_sp._oral_taxon_223	0.000606941	0.00134099	0.000316075	-1.25554e-05	0.00122644		0.00377314	0.00870543	0.00205189	-0.000248486	0.00779477		0.00121141	0.00477066	0.00112446	-0.00099248	0.00341531		0.000797845	0.00176516	0.000416053	-1.7604e-05	0.00161329		0.00307498	0.00853473	0.00220366	-0.00124411	0.00739407		0.00126725	0.00313671	0.000809896	-0.000320112	0.00285462			Leptotrichia_sp._oral_taxon_225	-2.48537	0.0044506		Leptotrichia_sp._oral_taxon_225	-3.11914	0.000107997		Leptotrichia_sp._oral_taxon_225	0.0582189	0.982871
Leptotrichia_sp._oral_taxon_225	0.00187155	0.0019825	0.000467281	0.000955694	0.0027874		0.0053697	0.00993141	0.00234086	0.000781707	0.0099577		0.00286453	0.00491826	0.00115925	0.000592447	0.0051366		0.00756463	0.0148335	0.00349629	0.000712027	0.0144172		0.00347408	0.00659991	0.00170409	0.000134126	0.00681403		0.00248823	0.00537727	0.00138841	-0.000232994	0.00520946			Leptotrichia_sp._oral_taxon_392	0.51852	0.572843		Leptotrichia_sp._oral_taxon_392	-1.66098	0.0243927		Leptotrichia_sp._oral_taxon_392	1.66555	0.0875643
Leptotrichia_sp._oral_taxon_392	0.00208428	0.00284726	0.000671104	0.00076894	0.00339962		0.000849061	0.00110536	0.000260535	0.000338422	0.0013597		0.000705171	0.000896473	0.000211301	0.000291029	0.00111931		0.000911771	0.00104613	0.000246574	0.000428494	0.00139505		0.00112264	0.00236539	0.000610741	-7.43896e-05	0.00231967		0.000625169	0.000793299	0.000204829	0.000223711	0.00102663			Leptotrichia_sp._oral_taxon_417	1.12725	0.257118		Leptotrichia_sp._oral_taxon_417	-2.16927	0.00994133		Leptotrichia_sp._oral_taxon_417	2.54017	0.00975215
Leptotrichia_sp._oral_taxon_417	0.00739205	0.0136888	0.00322647	0.00106828	0.0137158		0.00329914	0.00747576	0.00176205	-0.000154422	0.0067527		0.00140561	0.00176099	0.000415069	0.000592092	0.00221913		0.00182236	0.00331672	0.000781758	0.000290139	0.00335457		0.00686814	0.0184053	0.00475222	-0.00244605	0.0161823		0.00156338	0.00250731	0.000647385	0.000294533	0.00283224			Leptotrichia_sp._oral_taxon_463	-0.313567	0.781902		Leptotrichia_sp._oral_taxon_463	-0.0472078	0.962372		Leptotrichia_sp._oral_taxon_463	-0.572385	0.717199
Leptotrichia_sp._oral_taxon_463	0.000355148	0.00132225	0.000311657	-0.000255688	0.000965984		0.000573181	0.00181106	0.00042687	-0.000263469	0.00140983		0.000234758	0.00073775	0.000173889	-0.000106059	0.000575575		0.000554084	0.00202709	0.00047779	-0.000382367	0.00149054		0.00493197	0.0190306	0.00491367	-0.00469866	0.0145626		2.79468e-05	7.85061e-05	2.02702e-05	-1.1782e-05	6.76756e-05			Leptotrichia_sp._oral_taxon_498	0.0516872	0.976347		Leptotrichia_sp._oral_taxon_498	-4.72943	6.98424e-07		Leptotrichia_sp._oral_taxon_498	2.61778	0.0292435
Leptotrichia_sp._oral_taxon_498	0.00424335	0.00841173	0.00198266	0.000357397	0.0081293		0.00116485	0.00172165	0.000405796	0.000369506	0.0019602		0.000652887	0.00148474	0.000349957	-3.30162e-05	0.00133879		0.00545023	0.0105485	0.0024863	0.000577166	0.0103233		0.00765519	0.0238826	0.00616647	-0.00443086	0.0197412		0.000380341	0.000606784	0.000156671	7.32719e-05	0.00068741			Leptotrichia_sp._oral_taxon_847	0.429216	0.573138		Leptotrichia_sp._oral_taxon_847	-0.552443	0.369213		Leptotrichia_sp._oral_taxon_847	0.237235	NA
Leptotrichia_sp._oral_taxon_847	1.55466e-05	4.90871e-05	1.15699e-05	-7.13008e-06	3.82233e-05		0	0	0	0	0		0	0	0	0	0		1.47053e-05	6.23892e-05	1.47053e-05	-1.41165e-05	4.35271e-05		5.24879e-05	0.000120445	3.10989e-05	-8.46481e-06	0.000113441		2.52266e-05	9.77022e-05	2.52266e-05	-2.42166e-05	7.46698e-05			Leptotrichia_sp._oral_taxon_879	1.21114	0.0513339		Leptotrichia_sp._oral_taxon_879	0.0159596	0.985279		Leptotrichia_sp._oral_taxon_879	1.2996	0.106156
Leptotrichia_sp._oral_taxon_879	0.000117265	0.000497514	0.000117265	-0.00011257	0.000347101		3.18262e-06	1.0811e-05	2.54817e-06	-1.81171e-06	8.17694e-06		0	0	0	0	0		2.54579e-06	1.08009e-05	2.54579e-06	-2.44387e-06	7.53545e-06		0.00075941	0.00294118	0.00075941	-0.000729006	0.00224782		9.76593e-05	0.000378233	9.76593e-05	-9.37494e-05	0.000289068			Leptotrichia_sp._oral_taxon_909	-1.47632	0.0533483		Leptotrichia_sp._oral_taxon_909	0.968912	0.165283		Leptotrichia_sp._oral_taxon_909	-1.71287	0.054482
Leptotrichia_sp._oral_taxon_909	0.00130954	0.00544231	0.00128276	-0.00120463	0.00382371		0.000104425	0.000164405	3.87506e-05	2.84757e-05	0.000180375		0.00023394	0.000766027	0.000180554	-0.000119939	0.00058782		4.9453e-05	7.04975e-05	1.66164e-05	1.68854e-05	8.20205e-05		2.33382e-05	6.27519e-05	1.62025e-05	-8.41807e-06	5.50944e-05		1.14593e-05	1.96474e-05	5.07293e-06	1.51654e-06	2.1402e-05			Leptotrichia_wadei	0.978274	0.352927		Leptotrichia_wadei	-2.27918	0.00875557		Leptotrichia_wadei	1.48604	0.233627
Leptotrichia_wadei	0.00545491	0.0132676	0.00312721	-0.000674309	0.0115841		0.00271251	0.00707152	0.00166677	-0.000554307	0.00597932		0.0018738	0.00304781	0.000718377	0.000465805	0.00328179		0.00325642	0.00613954	0.0014471	0.000420154	0.00609269		0.00944282	0.0220317	0.00568857	-0.00170656	0.0205922		0.00191853	0.00205654	0.000530995	0.000877796	0.00295926			Megasphaera_micronuciformis	0.40408	0.644113		Megasphaera_micronuciformis	-0.184509	0.833566		Megasphaera_micronuciformis	0.151117	0.93897
Megasphaera_micronuciformis	0.000172911	0.000307103	7.23848e-05	3.10393e-05	0.000314783		6.03284e-05	9.2451e-05	2.17909e-05	1.7619e-05	0.000103038		0.000224599	0.000748592	0.000176445	-0.000121227	0.000570424		0.000156093	0.000429359	0.000101201	-4.22572e-05	0.000354443		0.000135348	0.000398878	0.00010299	-6.65085e-05	0.000337204		3.80443e-05	7.7516e-05	2.00145e-05	-1.18344e-06	7.72721e-05			Megasphaera_sp._oral_taxon_123	0.205896	NA		Megasphaera_sp._oral_taxon_123	0.730602	0.203432		Megasphaera_sp._oral_taxon_123	-0.502418	NA
Megasphaera_sp._oral_taxon_123	0	0	0	0	0		0	0	0	0	0		7.34255e-06	3.11518e-05	7.34255e-06	-7.04858e-06	2.17337e-05		0.000151987	0.000640572	0.000150984	-0.000143937	0.000447911		0	0	0	0	0		0	0	0	0	0			Microbacterium_flavescens	-1.3915	0.0291334		Microbacterium_flavescens	-1.22261	0.0356609		Microbacterium_flavescens	-0.267205	0.853578
Microbacterium_flavescens	0.00874645	0.0369652	0.00871278	-0.00833028	0.0258232		0.000443782	0.00151176	0.000356325	-0.000254603	0.00114217		0.00762416	0.0321681	0.00758209	-0.00723648	0.0224848		0.000192709	0.000383224	9.03267e-05	1.56715e-05	0.000369746		0.00325237	0.0123585	0.00319095	-0.00300177	0.00950651		0.0312985	0.0892791	0.0230518	-0.0138821	0.0764791			Microbacterium_ginsengisoli	0.49574	0.477275		Microbacterium_ginsengisoli	0.0169226	0.982743		Microbacterium_ginsengisoli	0.0119295	NA
Microbacterium_ginsengisoli	7.11787e-06	1.44088e-05	3.39618e-06	4.61483e-07	1.37743e-05		0	0	0	0	0		1.33773e-05	3.70677e-05	8.73694e-06	-3.74678e-06	3.05014e-05		9.73736e-06	3.05856e-05	7.2091e-06	-4.39223e-06	2.38669e-05		0	0	0	0	0		8.57173e-07	3.31982e-06	8.57173e-07	-8.22856e-07	2.5372e-06			Mitsuokella_multacida	0.423045	NA		Mitsuokella_multacida	0.285753	NA		Mitsuokella_multacida	0.234075	NA
Mitsuokella_multacida	2.10355e-06	8.92462e-06	2.10355e-06	-2.01934e-06	6.22644e-06		0	0	0	0	0		0	0	0	0	0		0	0	0	0	0		0	0	0	0	0		0	0	0	0	0			Mitsuokella_sp._oral_taxon_131	0.133192	0.89761		Mitsuokella_sp._oral_taxon_131	-2.01079	0.000871218		Mitsuokella_sp._oral_taxon_131	0.011749	0.987049
Mitsuokella_sp._oral_taxon_131	0	0	0	0	0		6.10514e-07	2.59019e-06	6.10514e-07	-5.86071e-07	1.8071e-06		0	0	0	0	0		2.35062e-05	6.82308e-05	1.60822e-05	-8.01427e-06	5.50267e-05		0	0	0	0	0		6.29781e-06	2.06188e-05	5.32374e-06	-4.13654e-06	1.67322e-05			Mitsuokella_sp._oral_taxon_521	-0.121297	0.907614		Mitsuokella_sp._oral_taxon_521	-1.95976	0.00147873		Mitsuokella_sp._oral_taxon_521	-0.129457	0.954446
Mitsuokella_sp._oral_taxon_521	5.428e-06	2.3029e-05	5.428e-06	-5.21068e-06	1.60667e-05		1.33494e-05	5.66365e-05	1.33494e-05	-1.28149e-05	3.95136e-05		4.65471e-06	1.38832e-05	3.2723e-06	-1.75888e-06	1.10683e-05		0.000240074	0.000777401	0.000183235	-0.00011906	0.000599209		0	0	0	0	0		4.13585e-05	9.14058e-05	2.36009e-05	-4.89835e-06	8.76154e-05			Mogibacterium_diversum	1.34689	0.0943316		Mogibacterium_diversum	-0.0273177	0.978885		Mogibacterium_diversum	0.190615	0.93897
Mogibacterium_diversum	0.000977424	0.00247349	0.000583007	-0.000165249	0.0021201		8.71099e-05	0.000190361	4.48686e-05	-8.30907e-07	0.000175051		0.00185614	0.00645968	0.00152256	-0.00112802	0.00484031		0.000149835	0.000233878	5.51255e-05	4.17908e-05	0.000257879		0.00176681	0.00387761	0.00100119	-0.000195491	0.00372912		0.000237026	0.00045523	0.00011754	6.65142e-06	0.0004674			Mogibacterium_neglectum	0.284505	NA		Mogibacterium_neglectum	0.359947	NA		Mogibacterium_neglectum	0.0213635	NA
Mogibacterium_neglectum	7.93991e-06	3.36862e-05	7.93991e-06	-7.62203e-06	2.35018e-05		0	0	0	0	0		7.30965e-07	3.10122e-06	7.30965e-07	-7.017e-07	2.16363e-06		0	0	0	0	0		4.65725e-06	1.45651e-05	3.76069e-06	-2.71357e-06	1.20281e-05		0	0	0	0	0			Mogibacterium_pumilum	-1.48278	0.100214		Mogibacterium_pumilum	-1.02371	0.211295		Mogibacterium_pumilum	-1.81411	0.0997319
Mogibacterium_pumilum	7.64758e-05	0.000202918	4.78282e-05	-1.72657e-05	0.000170217		0.000181502	0.000255256	6.01644e-05	6.35819e-05	0.000299422		0.000244413	0.000675007	0.000159101	-6.74187e-05	0.000556245		0.000223498	0.000265507	6.25806e-05	0.000100843	0.000346154		0.00109269	0.00347832	0.000898098	-0.000667551	0.00285293		0.000551731	0.000897471	0.000231726	9.75564e-05	0.00100591			Mogibacterium_timidum	0.956032	0.408812		Mogibacterium_timidum	2.03761	0.0353145		Mogibacterium_timidum	-1.44713	0.316832
Mogibacterium_timidum	0.00368877	0.0105177	0.00247905	-0.00117008	0.00854762		0.000274782	0.000656594	0.000154761	-2.85435e-05	0.000578108		0.00339293	0.00752264	0.0017731	-8.22927e-05	0.00686815		0.000410657	0.000981284	0.000231291	-4.26643e-05	0.000863979		0.00234283	0.00814526	0.0021031	-0.00177916	0.00646483		0.00151827	0.00309222	0.000798408	-4.65831e-05	0.00308312			Moraxella_catarrhalis	0.12781	NA		Moraxella_catarrhalis	0.072772	NA		Moraxella_catarrhalis	0.0165245	NA
Moraxella_catarrhalis	0	0	0	0	0		6.10514e-07	2.59019e-06	6.10514e-07	-5.86071e-07	1.8071e-06		0	0	0	0	0		3.90955e-05	0.000155541	3.66613e-05	-3.27593e-05	0.00011095		0	0	0	0	0		7.68971e-07	2.97821e-06	7.68971e-07	-7.38184e-07	2.27612e-06			Moraxella_osloensis	-1.34865	0.0905104		Moraxella_osloensis	-1.18503	0.112101		Moraxella_osloensis	0.11997	0.963222
Moraxella_osloensis	0.000102072	0.000280948	6.622e-05	-2.77171e-05	0.000231861		0.000201538	0.000382221	9.00903e-05	2.49641e-05	0.000378112		9.63782e-05	0.000138597	3.26675e-05	3.2351e-05	0.000160405		0.000179364	0.000385187	9.07895e-05	1.42024e-06	0.000357308		3.84271e-05	8.79055e-05	2.26971e-05	-6.05845e-06	8.29126e-05		0.00147429	0.00542661	0.00140114	-0.0012719	0.00422048			Mycoplasma_faucium	0.443903	0.572843		Mycoplasma_faucium	0.522519	0.451153		Mycoplasma_faucium	-0.086276	0.965184
Mycoplasma_faucium	8.86414e-05	0.000365817	8.62238e-05	-8.03542e-05	0.000257637		9.64263e-06	2.76525e-05	6.51777e-06	-3.13196e-06	2.24172e-05		0.000115206	0.00038944	9.17919e-05	-6.47023e-05	0.000295115		4.81609e-05	0.000150574	3.54907e-05	-2.13997e-05	0.000117721		4.21261e-05	0.000110557	2.85457e-05	-1.38224e-05	9.80746e-05		1.41103e-05	3.85418e-05	9.95145e-06	-5.39416e-06	3.36148e-05			Mycoplasma_salivarium	-0.77646	0.316356		Mycoplasma_salivarium	-1.45271	0.0365465		Mycoplasma_salivarium	0.811767	0.492262
Mycoplasma_salivarium	6.6927e-05	0.000262672	6.19123e-05	-5.4419e-05	0.000188273		6.46896e-05	0.000137842	3.24897e-05	1.01085e-06	0.000128368		3.70139e-05	8.81033e-05	2.07661e-05	-3.68699e-06	7.77148e-05		5.5433e-05	9.2249e-05	2.17433e-05	1.28169e-05	9.80491e-05		6.0366e-05	0.000130765	3.37634e-05	-5.80902e-06	0.000126541		0.000151598	0.000384189	9.91973e-05	-4.28247e-05	0.000346021			Neisseria_bacilliformis	0.820635	0.458704		Neisseria_bacilliformis	-3.33853	8.33998e-05		Neisseria_bacilliformis	-0.359929	0.873906
Neisseria_bacilliformis	0.000154257	0.000430072	0.000101369	-4.44226e-05	0.000352936		3.21898e-05	6.26277e-05	1.47615e-05	3.25777e-06	6.11217e-05		0.000238514	0.000881919	0.00020787	-0.000168905	0.000645932		0.000886156	0.00210769	0.000496787	-8.75292e-05	0.00185984		7.71369e-05	0.000140653	3.63165e-05	5.95781e-06	0.000148316		0.000199423	0.000506461	0.000130768	-5.68769e-05	0.000455723			Neisseria_elongata	-1.57623	0.0613337		Neisseria_elongata	-3.34782	5.2692e-06		Neisseria_elongata	1.14102	0.320731
Neisseria_elongata	0.00323701	0.00566892	0.00133618	0.000618152	0.00585587		0.00313017	0.00500303	0.00117922	0.000818928	0.0054414		0.00167739	0.00394327	0.000929437	-0.000144269	0.00349906		0.00403964	0.00692949	0.0016333	0.000838439	0.00724085		0.00106112	0.00145866	0.000376624	0.000322947	0.00179929		0.00233438	0.00462227	0.00119346	-4.76829e-06	0.00467353			Neisseria_flava	-3.63047	0.000460765		Neisseria_flava	-0.913928	0.400219		Neisseria_flava	-2.43038	0.0549023
Neisseria_flava	0.000264226	0.000495968	0.000116901	3.5104e-05	0.000493347		0.00233879	0.00627768	0.00147966	-0.000561303	0.00523887		0.00278014	0.00589432	0.0013893	5.71557e-05	0.00550313		0.00140364	0.00315099	0.000742696	-5.20183e-05	0.0028593		0.00148081	0.00346948	0.000895815	-0.000274958	0.00323657		0.00102645	0.00232996	0.000601592	-0.000152648	0.00220555			Neisseria_flavescens	-2.31449	0.00294525		Neisseria_flavescens	-3.412	1.74776e-06		Neisseria_flavescens	-0.417741	0.796595
Neisseria_flavescens	0.000587336	0.00060657	0.00014297	0.00030712	0.000867552		0.00168277	0.00212405	0.000500644	0.000701527	0.00266401		0.000563482	0.000904307	0.000213147	0.000145721	0.000981243		0.00344184	0.00492283	0.00116032	0.00116765	0.00571603		0.00191417	0.00236318	0.00061017	0.000718257	0.00311008		0.00188383	0.00370643	0.000956997	8.15127e-06	0.00375951			Neisseria_lactamica	0.0526201	0.945927		Neisseria_lactamica	0.0202052	0.978885		Neisseria_lactamica	-0.377016	NA
Neisseria_lactamica	0	0	0	0	0		2.00616e-06	5.99618e-06	1.41331e-06	-7.63886e-07	4.7762e-06		5.21495e-06	1.53029e-05	3.60693e-06	-1.85451e-06	1.22844e-05		8.71172e-06	2.10997e-05	4.97325e-06	-1.03568e-06	1.84591e-05		4.1802e-05	0.000161899	4.1802e-05	-4.01285e-05	0.000123733		3.39996e-05	0.000124787	3.22199e-05	-2.91503e-05	9.71495e-05			Neisseria_meningitidis	-0.958821	0.246668		Neisseria_meningitidis	-1.11843	0.12798		Neisseria_meningitidis	0.321167	0.853461
Neisseria_meningitidis	0.00014271	0.000550376	0.000129725	-0.000111546	0.000396966		8.04929e-05	0.000175461	4.13565e-05	-5.64344e-07	0.00016155		5.62275e-05	0.00014648	3.45257e-05	-1.14417e-05	0.000123897		0.000224226	0.00063349	0.000149315	-6.84262e-05	0.000516878		0.000321254	0.000956597	0.000246992	-0.000162842	0.00080535		2.62777e-05	5.48913e-05	1.41729e-05	-1.50059e-06	5.40561e-05			Neisseria_mucosa	-0.657877	0.584947		Neisseria_mucosa	1.23502	0.215394		Neisseria_mucosa	0.0533032	0.982871
Neisseria_mucosa	0.0032387	0.00873383	0.00205858	-0.000796054	0.00727345		0.00127351	0.00334484	0.000788385	-0.0002717	0.00281871		0.00198827	0.00418146	0.000985579	5.6568e-05	0.00391997		0.000309179	0.000497137	0.000117176	7.95177e-05	0.000538841		0.000176955	0.000323046	8.34101e-05	1.34741e-05	0.000340436		0.000919749	0.00226388	0.000584531	-0.000225911	0.00206541			Neisseria_oralis	-0.818066	0.452028		Neisseria_oralis	-1.72684	0.058298		Neisseria_oralis	0.898284	0.581977
Neisseria_oralis	0.00417808	0.0110207	0.00259761	-0.000913147	0.0092693		0.00678958	0.0230674	0.00543704	-0.00386682	0.017446		0.00676329	0.024469	0.00576739	-0.00454059	0.0180672		0.00108612	0.000996188	0.000234804	0.000625915	0.00154633		0.00300357	0.00548848	0.00141712	0.000226067	0.00578108		0.00105166	0.00332812	0.000859316	-0.000632569	0.00273589			Neisseria_pharyngis	1.51948	0.0533483		Neisseria_pharyngis	2.97578	1.12741e-05		Neisseria_pharyngis	-1.2059	0.187624
Neisseria_pharyngis	0.000130616	0.000408864	9.63702e-05	-5.82656e-05	0.000319499		3.12617e-06	9.80696e-06	2.31152e-06	-1.40434e-06	7.65667e-06		0.000779805	0.00208344	0.000491072	-0.000182679	0.00174229		6.33274e-05	0.000264867	6.24297e-05	-5.90326e-05	0.000185687		0.000568022	0.00204692	0.000528514	-0.000467846	0.00160389		5.39449e-05	0.000176572	4.55908e-05	-3.54115e-05	0.000143301			Neisseria_sicca	-3.59674	9.10718e-05		Neisseria_sicca	-0.932737	0.339395		Neisseria_sicca	-1.85609	0.132793
Neisseria_polysaccharea	0	0	0	0	0		0	0	0	0	0		0	0	0	0	0		0	0	0	0	0		0	0	0	0	0		1.10113e-06	4.26465e-06	1.10113e-06	-1.05704e-06	3.2593e-06			Neisseria_sp._oral_taxon_018	-0.695354	0.389105		Neisseria_sp._oral_taxon_018	-2.24768	0.000621888		Neisseria_sp._oral_taxon_018	0.487131	0.757613
Neisseria_sicca	0.00619698	0.0189975	0.00447776	-0.00257926	0.0149732		0.0274787	0.0504224	0.0118847	0.00418515	0.0507722		0.0116282	0.0173669	0.00409341	0.00360524	0.0196511		0.0144025	0.0217747	0.00513236	0.00434325	0.0244617		0.0120805	0.0221067	0.00570792	0.000893188	0.0232678		0.0120434	0.0209814	0.00541737	0.00142557	0.0226613			Neisseria_sp._oral_taxon_499	-0.707766	0.302602		Neisseria_sp._oral_taxon_499	-0.226283	0.779158		Neisseria_sp._oral_taxon_499	0.0141864	0.987049
Neisseria_sp._oral_taxon_018	1.58337e-05	3.76576e-05	8.87599e-06	-1.56288e-06	3.32304e-05		0.000207998	0.000723908	0.000170627	-0.000126425	0.00054242		3.27205e-05	0.000135573	3.19549e-05	-2.99099e-05	9.5351e-05		8.50292e-05	0.000168945	3.98208e-05	6.98184e-06	0.000163077		9.8241e-06	3.10442e-05	8.01557e-06	-5.88613e-06	2.55343e-05		3.77156e-05	0.000146072	3.77156e-05	-3.62056e-05	0.000111637			Neisseria_subflava	0.124507	0.906112		Neisseria_subflava	-0.955696	0.180505		Neisseria_subflava	0.136138	0.948452
Neisseria_sp._oral_taxon_499	0	0	0	0	0		1.79695e-05	7.25887e-05	1.71093e-05	-1.55641e-05	5.15032e-05		0	0	0	0	0		9.44601e-06	4.0076e-05	9.44601e-06	-9.06783e-06	2.79599e-05		0	0	0	0	0		2.29943e-05	8.55635e-05	2.20924e-05	-2.03061e-05	6.62946e-05			Neisseria_weaveri	-0.449487	0.526185		Neisseria_weaveri	0.229113	0.731046		Neisseria_weaveri	-0.695447	0.455279
Neisseria_subflava	0.000132399	0.000381581	8.99394e-05	-4.38788e-05	0.000308677		4.11345e-05	0.000107257	2.52808e-05	-8.4149e-06	9.0684e-05		0.000101126	0.000305497	7.20064e-05	-4.00039e-05	0.000242256		0.000280133	0.000804776	0.000189687	-9.16481e-05	0.000651913		6.0185e-05	0.000122228	3.15591e-05	-1.66969e-06	0.00012204		4.35796e-06	1.18749e-05	3.06609e-06	-1.65146e-06	1.03674e-05			Olsenella_profusa	0.206495	0.817508		Olsenella_profusa	0.203736	0.773498		Olsenella_profusa	-0.466728	NA
Neisseria_weaveri	7.01185e-07	2.97487e-06	7.01185e-07	-6.73112e-07	2.07548e-06		8.5399e-06	2.65844e-05	6.266e-06	-3.74124e-06	2.0821e-05		1.46617e-05	4.48078e-05	1.05613e-05	-6.03808e-06	3.53614e-05		1.1041e-05	2.08747e-05	4.92021e-06	1.3976e-06	2.06845e-05		9.50047e-06	3.67951e-05	9.50047e-06	-9.1201e-06	2.8121e-05		1.51638e-05	3.46063e-05	8.9353e-06	-2.34911e-06	3.26766e-05			Olsenella_sp._oral_taxon_807	-0.554701	0.621266		Olsenella_sp._oral_taxon_807	-1.84535	0.0365465		Olsenella_sp._oral_taxon_807	-0.0515804	0.982871
Olsenella_profusa	0	0	0	0	0		0	0	0	0	0		3.92381e-05	0.000166473	3.92381e-05	-3.76672e-05	0.000116143		3.94885e-06	1.67535e-05	3.94885e-06	-3.79075e-06	1.16884e-05		5.16778e-05	0.000200147	5.16778e-05	-4.96088e-05	0.000152964		2.65066e-06	1.02659e-05	2.65066e-06	-2.54453e-06	7.84585e-06			Olsenella_sp._oral_taxon_809	0.20549	NA		Olsenella_sp._oral_taxon_809	0.364441	NA		Olsenella_sp._oral_taxon_809	-0.0621437	NA
Olsenella_sp._oral_taxon_807	0.000552089	0.00138436	0.000326297	-8.74413e-05	0.00119162		0.000398842	0.000522692	0.0001232	0.000157375	0.000640309		0.00165466	0.00456285	0.00107547	-0.000453226	0.00376256		0.000942915	0.00233677	0.000550781	-0.000136596	0.00202243		0.000674579	0.00108407	0.000279905	0.000125976	0.00122318		0.000635734	0.000698062	0.000180239	0.000282473	0.000988996			Olsenella_uli	-0.316562	0.698698		Olsenella_uli	0.927745	0.0645642		Olsenella_uli	-1.45693	0.0321555
Olsenella_sp._oral_taxon_809	0	0	0	0	0		0	0	0	0	0		5.60544e-06	2.37819e-05	5.60544e-06	-5.38102e-06	1.65919e-05		0	0	0	0	0		2.34899e-06	9.0976e-06	2.34899e-06	-2.25495e-06	6.95292e-06		0	0	0	0	0			Oribacterium_asaccharolyticum	-0.422183	0.488737		Oribacterium_asaccharolyticum	0.0631841	0.938395		Oribacterium_asaccharolyticum	0.255446	0.834176
Olsenella_uli	0	0	0	0	0		5.45381e-06	1.43555e-05	3.38362e-06	-1.17796e-06	1.20856e-05		0.000115219	0.000237717	5.60304e-05	5.40157e-06	0.000225037		4.94527e-05	0.000170991	4.0303e-05	-2.95396e-05	0.000128445		0.000138364	0.000350247	9.04334e-05	-3.88822e-05	0.00031561		9.57882e-05	0.000316354	8.16823e-05	-6.43062e-05	0.000255883			Oribacterium_parvum	-0.474526	0.502644		Oribacterium_parvum	-0.173221	0.807089		Oribacterium_parvum	-0.527405	0.644745
Oribacterium_asaccharolyticum	4.35795e-05	0.000140743	3.31735e-05	-2.14394e-05	0.000108598		2.58962e-05	5.61072e-05	1.32246e-05	-2.35335e-08	5.18159e-05		1.40325e-05	3.75482e-05	8.85019e-06	-3.31353e-06	3.13786e-05		4.35825e-05	0.000165565	3.90241e-05	-3.29034e-05	0.000120068		0.000267073	0.000640855	0.000165468	-5.72381e-05	0.000591384		1.47143e-05	4.08175e-05	1.0539e-05	-5.94183e-06	3.53704e-05			Oribacterium_sinus	-0.594623	0.451744		Oribacterium_sinus	-1.50655	0.0197209		Oribacterium_sinus	0.138092	0.940647
Oribacterium_parvum	0	0	0	0	0		1.36139e-05	3.16434e-05	7.45842e-06	-1.0043e-06	2.82322e-05		3.58357e-05	0.000104461	2.46216e-05	-1.24218e-05	8.40932e-05		1.59882e-05	4.22186e-05	9.95101e-06	-3.51538e-06	3.54919e-05		0.000342387	0.00112246	0.000289818	-0.000225645	0.000910419		7.68971e-07	2.97821e-06	7.68971e-07	-7.38184e-07	2.27612e-06			Oribacterium_sp._oral_taxon_078	-1.7684	0.0531525		Oribacterium_sp._oral_taxon_078	-0.516456	0.614554		Oribacterium_sp._oral_taxon_078	-0.81714	0.584534
Oribacterium_sinus	0.000109993	0.000129661	3.05613e-05	5.00936e-05	0.000169892		9.19197e-05	0.000145313	3.42507e-05	2.47896e-05	0.00015905		0.000109158	0.000211854	4.99345e-05	1.12881e-05	0.000207028		9.4982e-05	0.000183394	4.32263e-05	1.026e-05	0.000179704		0.000732067	0.00200348	0.000517297	-0.000281817	0.00174595		3.44113e-05	4.82686e-05	1.24629e-05	9.98445e-06	5.88381e-05			Oribacterium_sp._oral_taxon_102	0.205523	NA		Oribacterium_sp._oral_taxon_102	0.439288	NA		Oribacterium_sp._oral_taxon_102	-0.136975	NA
Oribacterium_sp._oral_taxon_078	0.00182619	0.00218624	0.000515303	0.000816218	0.00283617		0.0038827	0.00741995	0.0017489	0.000454917	0.00731048		0.0059132	0.0172423	0.00406404	-0.00205217	0.0138786		0.00242521	0.0035206	0.000829813	0.000798801	0.00405161		0.00277612	0.00539487	0.00139295	4.59913e-05	0.00550625		0.00186368	0.00223623	0.000577391	0.000732011	0.00299534			Ottowia_sp._oral_taxon_894	-1.23468	0.228884		Ottowia_sp._oral_taxon_894	-1.41131	0.115574		Ottowia_sp._oral_taxon_894	-0.299419	0.907443
Oribacterium_sp._oral_taxon_102	0	0	0	0	0		0	0	0	0	0		1.12109e-05	4.75638e-05	1.12109e-05	-1.0762e-05	3.31838e-05		0	0	0	0	0		0	0	0	0	0		0	0	0	0	0			Paenibacillus_glucanolyticus	0.66413	0.470441		Paenibacillus_glucanolyticus	0.659238	0.441689		Paenibacillus_glucanolyticus	0.0535755	0.982871
Ottowia_sp._oral_taxon_894	0.00126494	0.00435596	0.00102671	-0.000747374	0.00327726		0.000222321	0.000594383	0.000140097	-5.22647e-05	0.000496907		0.000285752	0.00100015	0.000235738	-0.000176286	0.00074779		0.00088325	0.00247773	0.000584006	-0.00026138	0.00202788		0.000153755	0.000256752	6.62932e-05	2.38229e-05	0.000283687		0.000128187	0.000358687	9.26126e-05	-5.33308e-05	0.000309704			Paenibacillus_phoenicis	0.357375	NA		Paenibacillus_phoenicis	0.285717	NA		Paenibacillus_phoenicis	0.168451	NA
Paenibacillus_glucanolyticus	0.000711986	0.00105025	0.000247547	0.000226802	0.00119717		0.000867616	0.00235567	0.000555237	-0.000220629	0.00195586		0.000862854	0.00131998	0.000311121	0.000253068	0.00147264		0.000288467	0.000371922	8.76628e-05	0.000116651	0.000460283		0.00050846	0.000892462	0.000230433	5.68201e-05	0.000960099		0.000453059	0.000910732	0.00023515	-7.82661e-06	0.000913944			Parvimonas_micra	-1.17432	0.299021		Parvimonas_micra	-2.05886	0.0321269		Parvimonas_micra	0.70145	0.717199
Paenibacillus_phoenicis	2.37392e-06	1.00717e-05	2.37392e-06	-2.27887e-06	7.0267e-06		0	0	0	0	0		0	0	0	0	0		0	0	0	0	0		0	0	0	0	0		0	0	0	0	0			Parvimonas_sp._oral_taxon_110	-2.11221	0.0433987		Parvimonas_sp._oral_taxon_110	-0.623008	0.591451		Parvimonas_sp._oral_taxon_110	-1.51621	0.277558
Parvimonas_micra	0.00955577	0.0160761	0.00378917	0.00212913	0.0169824		0.00770595	0.0114293	0.00269391	0.00242599	0.0129859		0.00425022	0.007257	0.00171049	0.000897717	0.00760272		0.00979148	0.0175428	0.00413489	0.00168725	0.0178957		0.00454342	0.00602052	0.00155449	0.00149667	0.00759016		0.00634253	0.00896808	0.00231555	0.00180414	0.0108809			Parvimonas_sp._oral_taxon_393	0.12903	0.924539		Parvimonas_sp._oral_taxon_393	-3.92997	2.95544e-05		Parvimonas_sp._oral_taxon_393	3.88952	0.000636235
Parvimonas_sp._oral_taxon_110	0.00159607	0.00409823	0.000965962	-0.000297178	0.00348932		0.00322103	0.00471985	0.00111248	0.00104061	0.00540145		0.00468366	0.00907605	0.00213925	0.000490811	0.0088765		0.00268845	0.00507288	0.00119569	0.000344944	0.00503196		0.00440464	0.00802993	0.00207332	0.000341014	0.00846828		0.00279442	0.00385092	0.000994303	0.000845623	0.00474322			Peptococcus_sp._oral_taxon_167	0.794534	0.25779		Peptococcus_sp._oral_taxon_167	0.536649	0.400219		Peptococcus_sp._oral_taxon_167	-0.148906	0.93897
Parvimonas_sp._oral_taxon_393	0.00193678	0.00804493	0.00189621	-0.00177972	0.00565328		0.000775121	0.0014569	0.000343395	0.000102079	0.00144816		0.00011603	0.000345431	8.1419e-05	-4.35487e-05	0.000275608		0.000912138	0.00116011	0.00027344	0.000376206	0.00144807		0.000393322	0.00151066	0.000390051	-0.000371163	0.00115781		0.000708182	0.00175115	0.000452145	-0.000178005	0.00159437			Peptococcus_sp._oral_taxon_168	-1.44657	0.1564		Peptococcus_sp._oral_taxon_168	-3.32277	0.0001604		Peptococcus_sp._oral_taxon_168	1.52642	0.240783
Peptococcus_sp._oral_taxon_167	0.000213293	0.000418117	9.85511e-05	2.01365e-05	0.000406449		2.6192e-05	6.73916e-05	1.58844e-05	-4.9408e-06	5.73247e-05		0.000200623	0.00034042	8.02379e-05	4.33601e-05	0.000357887		4.17046e-05	6.54654e-05	1.54303e-05	1.14617e-05	7.19475e-05		6.98573e-05	0.00012114	3.12782e-05	8.55315e-06	0.000131161		0.000142311	0.000340531	8.79247e-05	-3.00182e-05	0.00031464			Peptostreptococcaceae_[XI][G-1]_[Eubacterium]_infirmum	-1.27697	0.161575		Peptostreptococcaceae_[XI][G-1]_[Eubacterium]_infirmum	0.400439	0.700007		Peptostreptococcaceae_[XI][G-1]_[Eubacterium]_infirmum	-1.4555	0.197554
Peptococcus_sp._oral_taxon_168	0.00128578	0.00251466	0.000592711	0.000124088	0.00244747		0.002055	0.00231925	0.000546653	0.000983581	0.00312642		0.000303813	0.000612915	0.000144466	2.06662e-05	0.000586961		0.00260691	0.00383171	0.000903142	0.000836782	0.00437703		0.00197002	0.00361288	0.000932843	0.000141678	0.00379835		0.00350662	0.00767805	0.00198247	-0.000378941	0.00739218			Peptostreptococcaceae_[XI][G-1]_[Eubacterium]_sulci	-1.15345	0.0513339		Peptostreptococcaceae_[XI][G-1]_[Eubacterium]_sulci	0.106197	0.903057		Peptostreptococcaceae_[XI][G-1]_[Eubacterium]_sulci	0.224718	0.891978
Peptostreptococcaceae_[XI][G-1]_[Eubacterium]_infirmum	0.000210487	0.000491816	0.000115922	-1.67165e-05	0.00043769		0.000231954	0.000361667	8.52458e-05	6.48752e-05	0.000399033		0.00053593	0.00100681	0.000237307	7.08165e-05	0.00100104		0.000194905	0.000332132	7.82844e-05	4.14707e-05	0.00034834		0.00157277	0.00455115	0.0011751	-0.00073039	0.00387593		0.00161352	0.00520511	0.00134395	-0.00102058	0.00424762			Peptostreptococcaceae_[XI][G-1]_sp._oral_taxon_383	0.205469	NA		Peptostreptococcaceae_[XI][G-1]_sp._oral_taxon_383	0.285639	NA		Peptostreptococcaceae_[XI][G-1]_sp._oral_taxon_383	0.0166486	NA
Peptostreptococcaceae_[XI][G-1]_[Eubacterium]_sulci	1.13544e-05	3.49392e-05	8.23525e-06	-4.78637e-06	2.74952e-05		5.77738e-05	0.00012731	3.00073e-05	-1.0394e-06	0.000116587		1.06609e-05	4.20608e-05	9.91384e-06	-8.76985e-06	3.00917e-05		3.79901e-06	8.95692e-06	2.11117e-06	-3.38798e-07	7.93682e-06		6.52532e-05	0.000164665	4.25164e-05	-1.80774e-05	0.000148584		1.43495e-05	3.23155e-05	8.34382e-06	-2.00408e-06	3.07031e-05			Peptostreptococcaceae_[XI][G-2]_sp._oral_taxon_091	1.23218	0.16528		Peptostreptococcaceae_[XI][G-2]_sp._oral_taxon_091	-0.0490673	0.960987		Peptostreptococcaceae_[XI][G-2]_sp._oral_taxon_091	-0.737785	0.584534
Peptostreptococcaceae_[XI][G-1]_sp._oral_taxon_383	9.71211e-05	0.00041205	9.71211e-05	-9.32327e-05	0.000287475		0	0	0	0	0		0	0	0	0	0		0	0	0	0	0		0	0	0	0	0		0.000349887	0.00135511	0.000349887	-0.000335879	0.00103565			Peptostreptococcaceae_[XI][G-4]_sp._oral_taxon_103	0.505557	0.612255		Peptostreptococcaceae_[XI][G-4]_sp._oral_taxon_103	0.564649	0.552323		Peptostreptococcaceae_[XI][G-4]_sp._oral_taxon_103	0.515202	0.764492
Peptostreptococcaceae_[XI][G-2]_sp._oral_taxon_091	0.00022193	0.000770163	0.000181529	-0.000133861	0.000577721		1.10666e-05	2.64673e-05	6.2384e-06	-1.16041e-06	2.32937e-05		0.000649849	0.00163346	0.000385009	-0.000104755	0.00140445		0.000209378	0.00051993	0.000122549	-3.08127e-05	0.00044957		0.000154396	0.000541153	0.000139725	-0.00011946	0.000428252		0.000112965	0.000243236	6.28033e-05	-1.01274e-05	0.000236057			Peptostreptococcaceae_[XI][G-4]_sp._oral_taxon_369	-1.1181	0.28792		Peptostreptococcaceae_[XI][G-4]_sp._oral_taxon_369	-0.288436	0.809679		Peptostreptococcaceae_[XI][G-4]_sp._oral_taxon_369	-0.281528	0.915541
Peptostreptococcaceae_[XI][G-4]_sp._oral_taxon_103	0.00141612	0.00357508	0.000842655	-0.000235455	0.00306769		0.00010437	0.000209003	4.92625e-05	7.81756e-06	0.000200923		0.00116041	0.00341907	0.000805883	-0.000419095	0.00273991		0.00030292	0.000983773	0.000231877	-0.000151552	0.000757391		0.000573445	0.00116493	0.000300784	-1.60807e-05	0.00116297		0.00019156	0.000399848	0.00010324	-1.07877e-05	0.000393907			Peptostreptococcaceae_[XI][G-5]_[Eubacterium]_saphenum	0.413667	0.8061		Peptostreptococcaceae_[XI][G-5]_[Eubacterium]_saphenum	2.31155	0.0417917		Peptostreptococcaceae_[XI][G-5]_[Eubacterium]_saphenum	0.623812	0.796595
Peptostreptococcaceae_[XI][G-4]_sp._oral_taxon_369	0.000907573	0.00193307	0.000455629	1.4557e-05	0.00180059		0.00062078	0.00143729	0.000338774	-4.32043e-05	0.00128476		0.000557241	0.00168819	0.000397909	-0.000222647	0.00133713		0.000678137	0.00190309	0.000448563	-0.00020103	0.0015573		0.000786329	0.00160267	0.000413807	-2.47183e-05	0.00159738		0.00120552	0.00233411	0.000602666	2.43166e-05	0.00238672			Peptostreptococcaceae_[XI][G-5]_sp._oral_taxon_493	0.205483	NA		Peptostreptococcaceae_[XI][G-5]_sp._oral_taxon_493	0.211671	NA		Peptostreptococcaceae_[XI][G-5]_sp._oral_taxon_493	0.0166319	NA
Peptostreptococcaceae_[XI][G-5]_[Eubacterium]_saphenum	0.00656094	0.0124785	0.00294121	0.000796283	0.0123256		0.00117865	0.00371216	0.000874964	-0.000536248	0.00289355		0.00509183	0.0134771	0.00317659	-0.00113417	0.0113178		0.000180648	0.000495529	0.000116797	-4.82706e-05	0.000409566		0.00250846	0.00675333	0.0017437	-0.00090914	0.00592605		0.000122787	0.000472008	0.000121872	-0.000116077	0.000361652			Peptostreptococcaceae_[XI][G-6]_[Eubacterium]_minutum	0.263179	0.816528		Peptostreptococcaceae_[XI][G-6]_[Eubacterium]_minutum	-0.0908494	0.931215		Peptostreptococcaceae_[XI][G-6]_[Eubacterium]_minutum	-0.17018	0.93897
Peptostreptococcaceae_[XI][G-5]_sp._oral_taxon_493	0	0	0	0	0		0	0	0	0	0		0	0	0	0	0		6.36448e-07	2.70022e-06	6.36448e-07	-6.10967e-07	1.88386e-06		0	0	0	0	0		0	0	0	0	0			Peptostreptococcaceae_[XI][G-6]_[Eubacterium]_nodatum	3.43893	9.10718e-05		Peptostreptococcaceae_[XI][G-6]_[Eubacterium]_nodatum	-0.839263	0.37642		Peptostreptococcaceae_[XI][G-6]_[Eubacterium]_nodatum	2.93727	0.00313776
Peptostreptococcaceae_[XI][G-6]_[Eubacterium]_minutum	0.000579154	0.00160977	0.000379427	-0.00016451	0.00132282		3.25127e-05	8.79301e-05	2.07253e-05	-8.1082e-06	7.31336e-05		0.000217414	0.000680481	0.000160391	-9.69463e-05	0.000531774		5.70445e-05	0.000138536	3.26533e-05	-6.95472e-06	0.000121044		0.00018313	0.000591255	0.000152661	-0.000116081	0.000482341		8.84316e-05	0.000218821	5.64993e-05	-2.2305e-05	0.000199168			Peptostreptococcaceae_[XI][G-7]_[Eubacterium]_yurii_subsp._schtitka	0.147207	NA		Peptostreptococcaceae_[XI][G-7]_[Eubacterium]_yurii_subsp._schtitka	0.0102958	0.987379		Peptostreptococcaceae_[XI][G-7]_[Eubacterium]_yurii_subsp._schtitka	0.24534	NA
Peptostreptococcaceae_[XI][G-6]_[Eubacterium]_nodatum	0.003184	0.00906323	0.00213622	-0.00100292	0.00737092		1.53344e-05	6.50583e-05	1.53344e-05	-1.47205e-05	4.53892e-05		0.000351228	0.00103854	0.000244785	-0.000128543	0.000830998		0.000387819	0.00131503	0.000309956	-0.000219683	0.000995321		0.000366245	0.00102827	0.000265499	-0.000154123	0.000886614		0.00036499	0.00108819	0.000280969	-0.0001857	0.00091568			Peptostreptococcaceae_[XI][G-7]_[Eubacterium]_yurii_subsps._yurii_&_margaretiae	-0.130052	0.909102		Peptostreptococcaceae_[XI][G-7]_[Eubacterium]_yurii_subsps._yurii_&_margaretiae	-2.84058	0.000223322		Peptostreptococcaceae_[XI][G-7]_[Eubacterium]_yurii_subsps._yurii_&_margaretiae	2.48801	0.00648025
Peptostreptococcaceae_[XI][G-7]_[Eubacterium]_yurii_subsp._schtitka	1.72658e-05	7.32525e-05	1.72658e-05	-1.65745e-05	5.11061e-05		3.12804e-06	1.32712e-05	3.12804e-06	-3.00281e-06	9.25889e-06		0	0	0	0	0		2.89556e-05	0.000107746	2.53959e-05	-2.08195e-05	7.87307e-05		0	0	0	0	0		0	0	0	0	0			Peptostreptococcaceae_[XI][G-7]_sp._oral_taxon_081	0.5098	0.452666		Peptostreptococcaceae_[XI][G-7]_sp._oral_taxon_081	1.41294	0.0167603		Peptostreptococcaceae_[XI][G-7]_sp._oral_taxon_081	-0.20544	0.88297
Peptostreptococcaceae_[XI][G-7]_[Eubacterium]_yurii_subsps._yurii_&_margaretiae	0.00439435	0.009859	0.00232379	-0.000160193	0.00894889		0.00197662	0.0017535	0.000413305	0.00116656	0.00278669		0.000720019	0.000747002	0.00017607	0.000374928	0.00106511		0.00234675	0.00253303	0.000597041	0.00117657	0.00351693		0.00167629	0.00221343	0.000571504	0.000556164	0.00279642		0.00231102	0.0041139	0.0010622	0.000229136	0.0043929			Peptostreptococcaceae_[XI][G-7]_sp._oral_taxon_922	0.12797	NA		Peptostreptococcaceae_[XI][G-7]_sp._oral_taxon_922	0.211512	NA		Peptostreptococcaceae_[XI][G-7]_sp._oral_taxon_922	0.0166155	NA
Peptostreptococcaceae_[XI][G-7]_sp._oral_taxon_081	8.55634e-05	0.000244717	5.76805e-05	-2.74882e-05	0.000198615		1.30812e-05	3.10941e-05	7.32895e-06	-1.28323e-06	2.74457e-05		9.76478e-05	0.000249309	5.87627e-05	-1.75251e-05	0.000212821		2.58745e-06	8.40835e-06	1.98187e-06	-1.29694e-06	6.47183e-06		0.000136125	0.000441124	0.000113898	-8.71107e-05	0.00035936		3.79996e-05	0.000122294	3.15761e-05	-2.38884e-05	9.98875e-05			Peptostreptococcaceae_[XI][G-9]_[Eubacterium]_brachy	0.13185	0.912964		Peptostreptococcaceae_[XI][G-9]_[Eubacterium]_brachy	-1.28746	0.161157		Peptostreptococcaceae_[XI][G-9]_[Eubacterium]_brachy	1.38138	0.291761
Peptostreptococcaceae_[XI][G-7]_sp._oral_taxon_922	0	0	0	0	0		5.63495e-07	2.39071e-06	5.63495e-07	-5.40935e-07	1.66793e-06		0	0	0	0	0		6.63921e-07	2.81678e-06	6.63921e-07	-6.3734e-07	1.96518e-06		3.7072e-06	1.43579e-05	3.7072e-06	-3.55878e-06	1.09732e-05		0	0	0	0	0			Peptostreptococcus_anaerobius	0.205513	NA		Peptostreptococcus_anaerobius	0.0830425	NA		Peptostreptococcus_anaerobius	0.0165954	NA
Peptostreptococcaceae_[XI][G-9]_[Eubacterium]_brachy	0.00854312	0.013767	0.00324491	0.00218321	0.014903		0.00274064	0.00394151	0.000929022	0.000919786	0.00456148		0.00223783	0.00401718	0.000946858	0.000382027	0.00409364		0.00322373	0.00439104	0.00103498	0.00119521	0.00525225		0.00260774	0.00307654	0.00079436	0.00105083	0.00416466		0.00525865	0.0100709	0.00260029	0.000162175	0.0103551			Peptostreptococcus_stomatis	-1.36187	0.115265		Peptostreptococcus_stomatis	0.617112	0.482752		Peptostreptococcus_stomatis	-2.43024	0.00648025
Peptostreptococcus_anaerobius	0	0	0	0	0		0	0	0	0	0		0	0	0	0	0		1.18465e-06	5.02606e-06	1.18465e-06	-1.13723e-06	3.50653e-06		2.34899e-06	9.0976e-06	2.34899e-06	-2.25495e-06	6.95292e-06		1.39757e-06	5.41275e-06	1.39757e-06	-1.34161e-06	4.13674e-06			Porphyromonas_catoniae	-1.19488	0.249673		Porphyromonas_catoniae	-3.43455	5.97346e-05		Porphyromonas_catoniae	2.41947	0.024613
Peptostreptococcus_stomatis	0.000508509	0.000951862	0.000224356	6.87793e-05	0.000948239		0.000495982	0.000737858	0.000173915	0.000155115	0.000836848		0.00270701	0.0084667	0.00199562	-0.00120434	0.00661835		0.000503441	0.000713834	0.000168252	0.000173672	0.000833209		0.00301436	0.00429497	0.00110896	0.000840846	0.00518788		0.00116202	0.00259923	0.00067112	-0.000153346	0.00247739			Porphyromonas_endodontalis	0.256482	0.817508		Porphyromonas_endodontalis	1.72138	0.0256943		Porphyromonas_endodontalis	-0.825247	0.523088
Porphyromonas_catoniae	0.00115974	0.00241332	0.000568824	4.48635e-05	0.00227461		0.00233764	0.00723362	0.00170498	-0.00100406	0.00567934		0.000256023	0.000364042	8.58055e-05	8.78477e-05	0.000424199		0.00190074	0.00285486	0.000672896	0.000581887	0.00321959		0.00215229	0.00509246	0.00131487	-0.000424807	0.00472938		0.000880605	0.00127274	0.000328619	0.000236523	0.00152469			Porphyromonas_gingivalis	0.942169	0.316356		Porphyromonas_gingivalis	-1.63834	0.0415318		Porphyromonas_gingivalis	1.46217	0.195485
Porphyromonas_endodontalis	0.00332295	0.0115782	0.00272901	-0.00202581	0.00867171		0.00100102	0.00249656	0.000588446	-0.000152316	0.00215435		0.00147346	0.00384158	0.000905468	-0.00030123	0.00324814		0.000679248	0.00258554	0.000609418	-0.000515189	0.00187368		0.00567397	0.0130306	0.00336448	-0.000920293	0.0122682		0.00106532	0.00267337	0.000690261	-0.000287564	0.00241821			Porphyromonas_pasteri	-1.2052	0.195393		Porphyromonas_pasteri	-2.60011	0.000967798		Porphyromonas_pasteri	0.674744	0.670935
Porphyromonas_gingivalis	0.010261	0.0415905	0.00980298	-0.00895251	0.0294745		0.000772371	0.00242282	0.000571063	-0.000346892	0.00189163		0.00185142	0.00697371	0.00164372	-0.00137021	0.00507305		0.0027988	0.00738764	0.00174128	-0.00061405	0.00621166		0.00250485	0.00908713	0.00234629	-0.00209379	0.00710349		0.000261135	0.000539656	0.000139339	-1.1964e-05	0.000534234			Porphyromonas_sp._oral_taxon_275	-0.0143419	NA		Porphyromonas_sp._oral_taxon_275	-0.374376	0.574143		Porphyromonas_sp._oral_taxon_275	0.0159764	NA
Porphyromonas_pasteri	0.000980671	0.00181731	0.000428344	0.000141133	0.00182021		0.00182234	0.00209009	0.00049264	0.000856787	0.0027879		0.00104241	0.00183886	0.000433423	0.000192915	0.0018919		0.00229371	0.00319395	0.000752822	0.000818207	0.00376921		0.000809511	0.00152043	0.000392572	4.00838e-05	0.00157894		0.00417782	0.0109002	0.00281441	-0.00133832	0.00969397			Porphyromonas_sp._oral_taxon_277	-0.749481	0.315075		Porphyromonas_sp._oral_taxon_277	-1.95879	0.00187414		Porphyromonas_sp._oral_taxon_277	0.534354	0.714058
Porphyromonas_sp._oral_taxon_275	0	0	0	0	0		2.55734e-06	7.81174e-06	1.84125e-06	-1.05143e-06	6.16612e-06		0	0	0	0	0		1.0178e-05	3.11478e-05	7.34162e-06	-4.21126e-06	2.45673e-05		1.96771e-05	5.69269e-05	1.46985e-05	-9.13137e-06	4.84856e-05		2.66335e-05	5.30822e-05	1.37058e-05	-2.2931e-07	5.34963e-05			Porphyromonas_sp._oral_taxon_278	-1.21386	0.0533483		Porphyromonas_sp._oral_taxon_278	-1.05149	0.125671		Porphyromonas_sp._oral_taxon_278	1.00364	0.320731
Porphyromonas_sp._oral_taxon_277	2.82404e-05	8.11338e-05	1.91234e-05	-9.24087e-06	6.57216e-05		3.98759e-05	0.000115518	2.7228e-05	-1.349e-05	9.32417e-05		0	0	0	0	0		0.000278316	0.000954411	0.000224957	-0.000162591	0.000719223		1.58369e-05	5.07547e-05	1.31048e-05	-9.84801e-06	4.15218e-05		3.88217e-05	7.72618e-05	1.99489e-05	-2.77416e-07	7.79209e-05			Porphyromonas_sp._oral_taxon_284	-2.5394	0.00560474		Porphyromonas_sp._oral_taxon_284	-3.50519	3.39167e-05		Porphyromonas_sp._oral_taxon_284	0.64105	0.726326
Porphyromonas_sp._oral_taxon_278	4.56314e-05	8.45234e-05	1.99223e-05	6.58429e-06	8.46785e-05		0.000108794	0.000211791	4.99197e-05	1.09535e-05	0.000206635		0.0001352	0.000568479	0.000133992	-0.000127419	0.000397819		0.00016006	0.000572072	0.000134839	-0.000104219	0.000424338		0.000627806	0.00194269	0.0005016	-0.000355312	0.00161093		5.75881e-05	9.57136e-05	2.47131e-05	9.15128e-06	0.000106025			Porphyromonas_sp._oral_taxon_285	-1.71095	0.130908		Porphyromonas_sp._oral_taxon_285	-0.708592	0.564286		Porphyromonas_sp._oral_taxon_285	2.10198	0.131616
Porphyromonas_sp._oral_taxon_284	0.000375347	0.000607236	0.000143127	9.48239e-05	0.000655871		0.00133293	0.00235221	0.000554421	0.000246288	0.00241958		0.000293674	0.000542513	0.000127871	4.3051e-05	0.000544298		0.00189504	0.00341843	0.000805731	0.000315833	0.00347424		0.000852653	0.00208667	0.000538777	-0.00020333	0.00190864		0.000759935	0.0010461	0.000270101	0.000230547	0.00128932			Porphyromonas_sp._oral_taxon_930	-1.52056	0.0617321		Porphyromonas_sp._oral_taxon_930	-3.63443	1.71207e-06		Porphyromonas_sp._oral_taxon_930	1.46829	0.19663
Porphyromonas_sp._oral_taxon_285	0.00968802	0.0313123	0.00738037	-0.00477725	0.0241533		0.00820685	0.0200581	0.00472774	-0.00105936	0.0174731		0.000598901	0.00147164	0.00034687	-8.09516e-05	0.00127875		0.00559352	0.0218042	0.0051393	-0.00447933	0.0156664		0.00684253	0.0181462	0.00468532	-0.00234054	0.0160256		0.00899545	0.0211356	0.00545719	-0.00170044	0.0196913			Porphyromonas_uenonis	0.205604	NA		Porphyromonas_uenonis	-0.111764	0.891588		Porphyromonas_uenonis	0.0164835	NA
Porphyromonas_sp._oral_taxon_930	0.00012693	0.000383046	9.02847e-05	-5.00248e-05	0.000303885		0.000190775	0.000294679	6.94565e-05	5.46431e-05	0.000326908		1.68142e-05	3.70893e-05	8.74204e-06	-3.19894e-07	3.39483e-05		0.000192936	0.000333125	7.85183e-05	3.9043e-05	0.000346829		5.03614e-05	0.000152216	3.9302e-05	-2.66691e-05	0.000127392		0.000140592	0.000259809	6.70824e-05	9.1125e-06	0.000272071			Prevotella_aurantiaca	-1.65353	0.0243012		Prevotella_aurantiaca	0.0608634	0.949923		Prevotella_aurantiaca	-0.967595	0.361182
Porphyromonas_uenonis	0	0	0	0	0		0	0	0	0	0		0	0	0	0	0		4.26963e-06	1.05706e-05	2.49151e-06	-6.13635e-07	9.1529e-06		0	0	0	0	0		0	0	0	0	0			Prevotella_baroniae	0.103557	0.909579		Prevotella_baroniae	-1.73913	0.00796159		Prevotella_baroniae	0.530028	0.714461
Prevotella_aurantiaca	0	0	0	0	0		4.86222e-05	0.000126572	2.98333e-05	-9.8499e-06	0.000107094		5.10359e-05	0.000213266	5.02673e-05	-4.74861e-05	0.000149558		1.84993e-05	6.79112e-05	1.60068e-05	-1.28735e-05	4.98721e-05		1.02148e-06	3.95616e-06	1.02148e-06	-9.80581e-07	3.02353e-06		3.31452e-06	1.28371e-05	3.31452e-06	-3.18182e-06	9.81087e-06			Prevotella_bivia	-0.0841914	NA		Prevotella_bivia	-0.273553	0.703344		Prevotella_bivia	0.0162428	NA
Prevotella_baroniae	4.21629e-05	0.000113933	2.68543e-05	-1.04705e-05	9.47963e-05		0.000284252	0.00113513	0.000267552	-0.00024014	0.000808644		2.37534e-05	7.23121e-05	1.70441e-05	-9.65247e-06	5.71593e-05		6.00181e-05	0.000131934	3.10971e-05	-9.31158e-07	0.000120967		7.35725e-05	0.000178459	4.60779e-05	-1.67386e-05	0.000163884		0.000661411	0.00255584	0.000659915	-0.000631999	0.00195482			Prevotella_buccae	-0.162222	0.862471		Prevotella_buccae	-1.48816	0.00725499		Prevotella_buccae	-0.0754576	0.972636
Prevotella_bivia	0	0	0	0	0		3.82202e-06	7.9207e-06	1.86693e-06	1.62913e-07	7.48114e-06		0	0	0	0	0		8.20278e-06	2.29868e-05	5.41803e-06	-2.41636e-06	1.88219e-05		0	0	0	0	0		9.35136e-06	2.48296e-05	6.41098e-06	-3.21393e-06	2.19166e-05			Prevotella_buccalis	0.205483	NA		Prevotella_buccalis	0.211671	NA		Prevotella_buccalis	0.0166319	NA
Prevotella_buccae	9.99699e-06	3.42978e-05	8.08407e-06	-5.8475e-06	2.58415e-05		3.55327e-05	0.000109573	2.58265e-05	-1.50863e-05	8.61517e-05		1.94568e-05	8.25481e-05	1.94568e-05	-1.86778e-05	5.75913e-05		5.17331e-05	9.96455e-05	2.34867e-05	5.70004e-06	9.77661e-05		3.17716e-05	6.61529e-05	1.70806e-05	-1.70582e-06	6.5249e-05		0.000649158	0.00241758	0.000624215	-0.000574282	0.0018726			Prevotella_dentalis	1.18637	0.0533483		Prevotella_dentalis	0.179469	0.809679		Prevotella_dentalis	0.575868	0.523088
Prevotella_buccalis	0	0	0	0	0		0	0	0	0	0		0	0	0	0	0		8.82394e-07	3.74368e-06	8.82394e-07	-8.47067e-07	2.61186e-06		0	0	0	0	0		0	0	0	0	0			Prevotella_denticola	0.645533	0.584947		Prevotella_denticola	-3.39832	0.000219233		Prevotella_denticola	0.75209	0.691959
Prevotella_dentalis	3.79214e-05	9.76383e-05	2.30136e-05	-7.18437e-06	8.30271e-05		0	0	0	0	0		2.93588e-05	7.42473e-05	1.75002e-05	-4.94101e-06	6.36587e-05		0.000201953	0.000833511	0.00019646	-0.000183102	0.000587009		4.13686e-05	8.76542e-05	2.26322e-05	-2.98971e-06	8.5727e-05		0.00108147	0.00418851	0.00108147	-0.00103817	0.00320111			Prevotella_enoeca	-0.01052	0.993965		Prevotella_enoeca	-0.394657	0.550458		Prevotella_enoeca	-0.455301	0.720204
Prevotella_denticola	0.00094885	0.0030586	0.00072092	-0.000464127	0.00236183		0.000290802	0.000379794	8.95183e-05	0.000115349	0.000466255		0.000632459	0.00114995	0.000271046	0.00010122	0.0011637		0.00289806	0.00470026	0.00110786	0.000726687	0.00506943		0.00315708	0.00997263	0.00257492	-0.00188968	0.00820383		0.0033545	0.00919918	0.00237522	-0.00130084	0.00800984			Prevotella_fusca	0.20548	NA		Prevotella_fusca	0.362333	NA		Prevotella_fusca	-0.0600404	NA
Prevotella_enoeca	5.75526e-06	2.44175e-05	5.75526e-06	-5.52485e-06	1.70354e-05		4.84102e-06	2.05387e-05	4.84102e-06	-4.64721e-06	1.43292e-05		8.26037e-06	3.50458e-05	8.26037e-06	-7.92965e-06	2.44504e-05		1.84367e-05	6.73881e-05	1.58835e-05	-1.26945e-05	4.95678e-05		6.56105e-05	0.000202334	5.22425e-05	-3.67829e-05	0.000168004		1.98092e-05	6.14938e-05	1.58776e-05	-1.13104e-05	5.09287e-05			Prevotella_histicola	-1.44562	0.0300296		Prevotella_histicola	-0.922194	0.168455		Prevotella_histicola	0.505583	0.711149
Prevotella_fusca	0	0	0	0	0		0	0	0	0	0		1.14555e-06	4.86014e-06	1.14555e-06	-1.09968e-06	3.39078e-06		0	0	0	0	0		1.981e-05	7.67239e-05	1.981e-05	-1.90169e-05	5.8637e-05		4.78309e-05	0.000158566	4.09416e-05	-3.24131e-05	0.000128075			Prevotella_intermedia	0.304223	0.751982		Prevotella_intermedia	1.13672	0.140877		Prevotella_intermedia	0.673784	0.598921
Prevotella_histicola	7.24438e-05	0.000110622	2.6074e-05	2.13398e-05	0.000123548		0.000259682	0.000564968	0.000133164	-1.31499e-06	0.000520679		8.48496e-05	0.000138427	3.26276e-05	2.09007e-05	0.000148798		6.12824e-05	8.73238e-05	2.05824e-05	2.09416e-05	0.000101623		3.92888e-05	0.000104342	2.69411e-05	-1.35148e-05	9.20924e-05		3.9564e-05	4.98093e-05	1.28607e-05	1.43574e-05	6.47705e-05			Prevotella_loescheii	-0.0852891	0.945927		Prevotella_loescheii	-0.338483	0.781137		Prevotella_loescheii	0.794325	0.644745
Prevotella_intermedia	0.000358674	0.000881769	0.000207835	-4.86751e-05	0.000766023		0.00081518	0.00314532	0.000741359	-0.000637857	0.00226822		8.06448e-05	0.000194644	4.58781e-05	-9.27462e-06	0.000170564		4.43682e-05	0.000145935	3.43973e-05	-2.30493e-05	0.000111786		0.000293219	0.000552246	0.000142589	1.37493e-05	0.000572689		1.81646e-05	4.85438e-05	1.2534e-05	-6.40156e-06	4.27307e-05			Prevotella_maculosa	-1.1048	0.200435		Prevotella_maculosa	-3.85583	9.26877e-08		Prevotella_maculosa	1.67209	0.106156
Prevotella_loescheii	0.00293733	0.00609417	0.00143641	0.000122022	0.00575264		0.00244668	0.00504205	0.00118842	0.000117417	0.00477595		0.00148826	0.00318716	0.000751221	1.5897e-05	0.00296063		0.000681095	0.000798152	0.000188126	0.000312374	0.00104982		0.00149522	0.00318691	0.000822856	-0.000117553	0.00310798		0.000960552	0.00205394	0.000530324	-7.88635e-05	0.00199997			Prevotella_marshii	0.585618	0.380831		Prevotella_marshii	-0.478526	0.482033		Prevotella_marshii	0.861728	0.320731
Prevotella_maculosa	0.00070295	0.00111766	0.000263436	0.000186625	0.00121927		0.00113695	0.00150903	0.000355682	0.000439823	0.00183407		0.000270347	0.000294039	6.93057e-05	0.000134511	0.000406184		0.00216946	0.00303675	0.00071577	0.000766581	0.00357235		0.00118279	0.00158271	0.000408654	0.000381843	0.00198374		0.00210237	0.00401288	0.00103612	7.1609e-05	0.00413313			Prevotella_melaninogenica	-1.60736	0.0234429		Prevotella_melaninogenica	-0.872401	0.203947		Prevotella_melaninogenica	0.0708169	0.972636
Prevotella_marshii	1.64225e-05	6.5335e-05	1.53996e-05	-1.37602e-05	4.66052e-05		9.96639e-06	2.00344e-05	4.72216e-06	7.1112e-07	1.92217e-05		3.11071e-06	9.87214e-06	2.32689e-06	-1.4499e-06	7.67133e-06		3.79004e-05	0.000111145	2.61972e-05	-1.34452e-05	8.9246e-05		1.47616e-05	2.85441e-05	7.37004e-06	3.16578e-07	2.92066e-05		0.00036465	0.00123265	0.000318269	-0.000259147	0.000988446			Prevotella_micans	-1.94135	0.0326805		Prevotella_micans	-1.02359	0.252908		Prevotella_micans	0.838622	0.584534
Prevotella_melaninogenica	0.000613014	0.000944371	0.00022259	0.000176745	0.00104928		0.00228961	0.0061781	0.00145619	-0.000564481	0.00514369		0.000812968	0.00159383	0.00037567	7.6669e-05	0.00154927		0.000267327	0.000240132	5.65997e-05	0.000156394	0.000378261		0.00147561	0.00319859	0.000825873	-0.000143074	0.00309429		0.00194148	0.00408708	0.00105528	-0.000126831	0.00400979			Prevotella_multiformis	0.205546	NA		Prevotella_multiformis	0.363518	NA		Prevotella_multiformis	-0.135322	NA
Prevotella_micans	0.000326475	0.000814417	0.00019196	-4.97593e-05	0.00070271		0.000776241	0.00163569	0.000385535	2.06062e-05	0.00153188		0.000273855	0.000616316	0.000145267	-1.08634e-05	0.000558573		0.000196392	0.00026915	6.34393e-05	7.20532e-05	0.000320731		0.000573842	0.00107654	0.000277961	2.90497e-05	0.00111863		0.000355366	0.00064944	0.000167685	2.67104e-05	0.000684022			Prevotella_multisaccharivorax	0.20549	NA		Prevotella_multisaccharivorax	0.364441	NA		Prevotella_multisaccharivorax	-0.0621437	NA
Prevotella_multiformis	0	0	0	0	0		0	0	0	0	0		0.00022183	0.000877522	0.000206834	-0.000183557	0.000627217		0.000632237	0.00267894	0.000631433	-0.000605349	0.00186982		0	0	0	0	0		0	0	0	0	0			Prevotella_nanceiensis	-1.83648	0.00682602		Prevotella_nanceiensis	-1.96479	0.00141704		Prevotella_nanceiensis	-0.367171	0.796595
Prevotella_multisaccharivorax	0	0	0	0	0		0	0	0	0	0		5.60544e-06	2.37819e-05	5.60544e-06	-5.38102e-06	1.65919e-05		0	0	0	0	0		3.28859e-05	0.000127366	3.28859e-05	-3.15692e-05	9.73409e-05		0	0	0	0	0			Prevotella_nigrescens	-0.776681	0.461693		Prevotella_nigrescens	-1.8028	0.0415318		Prevotella_nigrescens	-0.277345	0.915541
Prevotella_nanceiensis	6.47714e-05	0.000158549	3.73704e-05	-8.47324e-06	0.000138016		0.000433898	0.00125035	0.000294711	-0.000143726	0.00101152		6.30432e-05	0.000117915	2.77928e-05	8.57031e-06	0.000117516		0.000112915	0.000120408	2.83804e-05	5.72902e-05	0.000168539		0.000160336	0.000339646	8.76961e-05	-1.15457e-05	0.000332217		0.000157361	0.00025477	6.57814e-05	2.84321e-05	0.00028629			Prevotella_oralis	0.209365	0.830061		Prevotella_oralis	0.835025	0.128771		Prevotella_oralis	-1.58418	0.0315586
Prevotella_nigrescens	0.000538261	0.00112307	0.00026471	1.94391e-05	0.00105708		0.000664597	0.000808284	0.000190514	0.000291196	0.001038		0.000555674	0.0016946	0.00039942	-0.000227174	0.00133852		0.00180276	0.00222551	0.000524558	0.000774645	0.00283088		0.00240399	0.00575224	0.00148522	-0.000506987	0.00531497		0.00127238	0.00169274	0.000437063	0.000415751	0.00212901			Prevotella_oris	-3.55235	1.78235e-05		Prevotella_oris	-2.52834	0.00152199		Prevotella_oris	-1.52905	0.188169
Prevotella_oralis	6.99407e-05	0.000296733	6.99407e-05	-6.71406e-05	0.000207022		0	0	0	0	0		0.000121782	0.000394226	9.29199e-05	-6.03377e-05	0.000303902		0.000148231	0.00055787	0.000131491	-0.000109488	0.000405949		0.000212739	0.000592208	0.000152908	-8.69544e-05	0.000512432		0.000277792	0.00103456	0.000267121	-0.000245756	0.00080134			Prevotella_oulorum	-1.77991	0.0298407		Prevotella_oulorum	-2.91169	6.72393e-05		Prevotella_oulorum	0.516445	0.756414
Prevotella_oris	0.00149232	0.00225684	0.000531942	0.00044973	0.0025349		0.00871686	0.0114516	0.00269917	0.00342658	0.0140071		0.00486855	0.00716522	0.00168886	0.00155845	0.00817865		0.0119261	0.0169827	0.00400287	0.00408065	0.0197716		0.0048193	0.00523571	0.00135185	0.00216971	0.00746889		0.012814	0.019473	0.0050279	0.00295947	0.0226685			Prevotella_pallens	-1.43859	0.0456678		Prevotella_pallens	-0.919729	0.207173		Prevotella_pallens	0.916747	0.405429
Prevotella_oulorum	0.000573678	0.000675516	0.000159221	0.000261611	0.000885744		0.00106211	0.00171675	0.000404642	0.000269022	0.00185519		0.000454455	0.000502162	0.000118361	0.000222472	0.000686438		0.00130812	0.00186147	0.000438752	0.000448185	0.00216806		0.000790288	0.00142251	0.000367291	7.04103e-05	0.00151017		0.00176365	0.00276758	0.000714586	0.000363081	0.00316421			Prevotella_pleuritidis	0.022804	0.993558		Prevotella_pleuritidis	-3.21443	0.00152199		Prevotella_pleuritidis	1.57731	0.316832
Prevotella_pallens	0.00054002	0.00184121	0.000433979	-0.000310563	0.0013906		0.000240645	0.00055364	0.000130494	-1.51187e-05	0.000496409		5.69744e-05	0.000105364	2.48345e-05	8.29968e-06	0.000105649		4.79105e-05	7.07662e-05	1.66798e-05	1.52188e-05	8.06022e-05		0.00120114	0.00426649	0.0011016	-0.000957965	0.00336024		0.00192584	0.00529208	0.00136641	-0.000752273	0.00460395			Prevotella_saccharolytica	-2.14748	0.0023977		Prevotella_saccharolytica	-2.90041	6.00205e-06		Prevotella_saccharolytica	-0.208826	0.918294
Prevotella_pleuritidis	0.00255631	0.0059748	0.00140827	-0.000203861	0.00531647		0.00276189	0.00697162	0.00164323	-0.000458773	0.00598255		0.00151774	0.00481323	0.00113449	-0.000705824	0.00374129		0.00415496	0.00951704	0.00224319	-0.000241608	0.00855153		0.00279002	0.00597547	0.00154286	-0.000233935	0.00581397		0.000879126	0.00214439	0.000553679	-0.000206064	0.00196432			Prevotella_salivae	-1.61412	0.0526094		Prevotella_salivae	-2.59551	0.000682419		Prevotella_salivae	1.12702	0.3448
Prevotella_saccharolytica	0.000241368	0.000274483	6.46962e-05	0.000114565	0.00036817		0.000630436	0.000813151	0.000191662	0.000254786	0.00100609		0.000291311	0.000379266	8.93939e-05	0.000116102	0.00046652		0.00108865	0.00109956	0.000259168	0.000580686	0.00159661		0.00199771	0.00259947	0.000671179	0.00068222	0.00331319		0.000475869	0.000491689	0.000126953	0.000227045	0.000724693			Prevotella_scopos	-1.83304	0.0454074		Prevotella_scopos	-4.33559	9.26877e-08		Prevotella_scopos	1.50539	0.200843
Prevotella_salivae	0.000187471	0.00035657	8.40443e-05	2.27471e-05	0.000352194		0.000241432	0.000557115	0.000131313	-1.59371e-05	0.000498801		4.20979e-05	6.65916e-05	1.56958e-05	1.13348e-05	7.28611e-05		0.000218053	0.000409823	9.65962e-05	2.87285e-05	0.000407378		0.000159834	0.000457765	0.000118194	-7.18225e-05	0.000391491		0.000223926	0.000608858	0.000157206	-8.41933e-05	0.000532045			Prevotella_shahii	-3.89488	5.74845e-06		Prevotella_shahii	-6.34931	1.8464e-15		Prevotella_shahii	0.213689	0.93897
Prevotella_scopos	0.000778248	0.00202164	0.000476505	-0.000155684	0.00171218		0.00736349	0.0229694	0.00541393	-0.00324762	0.0179746		0.000208248	0.000280469	6.61072e-05	7.86801e-05	0.000337816		0.00273153	0.00417478	0.000984005	0.00080292	0.00466015		0.00112782	0.0024467	0.000631736	-0.000110363	0.002366		0.00531793	0.00760888	0.00196461	0.00146737	0.00916848			Prevotella_sp._oral_taxon_292	0.127974	NA		Prevotella_sp._oral_taxon_292	0.210994	NA		Prevotella_sp._oral_taxon_292	0.0166124	NA
Prevotella_shahii	1.23402e-05	5.2355e-05	1.23402e-05	-1.18461e-05	3.65265e-05		0.000284765	0.000695945	0.000164036	-3.67395e-05	0.000606269		2.1929e-06	9.30367e-06	2.1929e-06	-2.1051e-06	6.49089e-06		0.00146951	0.00350879	0.00082703	-0.00015144	0.00309046		8.69667e-05	0.000220706	5.69861e-05	-2.4724e-05	0.000198657		0.000321725	0.000692868	0.000178898	-2.89085e-05	0.000672358			Prevotella_sp._oral_taxon_300	-0.589103	0.584947		Prevotella_sp._oral_taxon_300	-2.7762	0.000713198		Prevotella_sp._oral_taxon_300	-0.0884573	0.972636
Prevotella_sp._oral_taxon_292	0	0	0	0	0		5.63495e-07	2.39071e-06	5.63495e-07	-5.40935e-07	1.66793e-06		0	0	0	0	0		0	0	0	0	0		0	0	0	0	0		0	0	0	0	0			Prevotella_sp._oral_taxon_301	-1.21597	0.0614279		Prevotella_sp._oral_taxon_301	-1.14752	0.0586362		Prevotella_sp._oral_taxon_301	0.0186645	0.987049
Prevotella_sp._oral_taxon_300	0.000217261	0.000463599	0.000109271	3.09278e-06	0.000431429		0.000210826	0.000238014	5.61004e-05	0.000100871	0.00032078		0.000222036	0.000617015	0.000145432	-6.30052e-05	0.000507077		0.0010433	0.00246298	0.000580529	-9.45166e-05	0.00218112		0.00084843	0.00195352	0.000504397	-0.000140171	0.00183703		0.00280903	0.0085372	0.0022043	-0.00151131	0.00712937			Prevotella_sp._oral_taxon_305	-0.427421	0.546744		Prevotella_sp._oral_taxon_305	0.607161	0.318919		Prevotella_sp._oral_taxon_305	-0.448552	NA
Prevotella_sp._oral_taxon_301	8.38895e-06	2.48233e-05	5.85091e-06	-3.07862e-06	1.98565e-05		3.19297e-05	6.50391e-05	1.53299e-05	1.88373e-06	6.19757e-05		4.35446e-06	1.48685e-05	3.50454e-06	-2.51431e-06	1.12232e-05		3.36928e-05	6.31965e-05	1.48956e-05	4.49801e-06	6.28875e-05		5.52119e-05	0.000131795	3.40293e-05	-1.14844e-05	0.000121908		5.30672e-05	0.000153952	3.97502e-05	-2.48417e-05	0.000130976			Prevotella_sp._oral_taxon_306	-0.592531	0.412757		Prevotella_sp._oral_taxon_306	-1.47357	0.0297831		Prevotella_sp._oral_taxon_306	1.24177	0.1966
Prevotella_sp,_oral_taxon_304	0	0	0	0	0		0	0	0	0	0		0	0	0	0	0		0	0	0	0	0		0.000413085	0.00155298	0.000400979	-0.000372818	0.00119899		0	0	0	0	0			Prevotella_sp._oral_taxon_309	0.128237	NA		Prevotella_sp._oral_taxon_309	-0.312012	0.652218		Prevotella_sp._oral_taxon_309	0.0163711	NA
Prevotella_sp._oral_taxon_305	0	0	0	0	0		8.91642e-06	3.78292e-05	8.91642e-06	-8.55944e-06	2.63923e-05		6.58609e-06	2.79424e-05	6.58609e-06	-6.32241e-06	1.94946e-05		1.76479e-06	7.48737e-06	1.76479e-06	-1.69413e-06	5.22371e-06		9.50047e-07	3.67951e-06	9.50047e-07	-9.1201e-07	2.8121e-06		5.30131e-06	2.05319e-05	5.30131e-06	-5.08907e-06	1.56917e-05			Prevotella_sp._oral_taxon_313	-2.14271	0.0023977		Prevotella_sp._oral_taxon_313	-1.24021	0.098795		Prevotella_sp._oral_taxon_313	1.05319	0.3448
Prevotella_sp._oral_taxon_306	0.000102152	0.000233716	5.50874e-05	-5.81748e-06	0.000210121		5.85577e-05	0.000129785	3.05905e-05	-1.39858e-06	0.000118514		8.51728e-06	2.47577e-05	5.83545e-06	-2.92e-06	1.99546e-05		3.68843e-05	6.39679e-05	1.50774e-05	7.33316e-06	6.64354e-05		9.82832e-05	0.000258549	6.67571e-05	-3.25583e-05	0.000229125		4.90005e-05	0.0001208	3.11904e-05	-1.21317e-05	0.000110133			Prevotella_sp._oral_taxon_314	0.207211	0.817508		Prevotella_sp._oral_taxon_314	-0.576595	0.319232		Prevotella_sp._oral_taxon_314	-0.209451	0.907144
Prevotella_sp._oral_taxon_309	0	0	0	0	0		5.63495e-07	2.39071e-06	5.63495e-07	-5.40935e-07	1.66793e-06		0	0	0	0	0		5.82014e-06	1.3565e-05	3.1973e-06	-4.4646e-07	1.20867e-05		9.50047e-07	3.67951e-06	9.50047e-07	-9.1201e-07	2.8121e-06		9.78296e-06	3.78892e-05	9.78296e-06	-9.39129e-06	2.89572e-05			Prevotella_sp._oral_taxon_315	-1.7854	0.0151859		Prevotella_sp._oral_taxon_315	-1.33415	0.0484188		Prevotella_sp._oral_taxon_315	-0.400423	0.796595
Prevotella_sp._oral_taxon_313	0.000135581	0.000413541	9.74726e-05	-5.54613e-05	0.000326624		0.000268403	0.000660028	0.00015557	-3.6509e-05	0.000573315		2.18171e-05	4.93365e-05	1.16287e-05	-9.74811e-07	4.4609e-05		3.55032e-05	6.60823e-05	1.55757e-05	4.97531e-06	6.60311e-05		2.67269e-05	6.14384e-05	1.58633e-05	-4.36467e-06	5.78184e-05		0.000334444	0.000704178	0.000181818	-2.19128e-05	0.000690801			Prevotella_sp._oral_taxon_317	-3.91054	1.76666e-07		Prevotella_sp._oral_taxon_317	-4.13789	1.1832e-08		Prevotella_sp._oral_taxon_317	0.0663284	0.977993
Prevotella_sp._oral_taxon_314	0	0	0	0	0		0	0	0	0	0		1.00688e-05	2.93078e-05	6.9079e-06	-3.47041e-06	2.36081e-05		1.46852e-05	4.28777e-05	1.01064e-05	-5.12291e-06	3.44933e-05		2.30176e-05	7.99163e-05	2.06343e-05	-1.74249e-05	6.34601e-05		0	0	0	0	0			Prevotella_sp._oral_taxon_376	0.972296	0.117277		Prevotella_sp._oral_taxon_376	0.359295	0.614554		Prevotella_sp._oral_taxon_376	0.574226	0.530931
Prevotella_sp._oral_taxon_315	3.98569e-06	1.69099e-05	3.98569e-06	-3.82612e-06	1.17975e-05		4.95343e-05	0.000131692	3.10401e-05	-1.13031e-05	0.000110372		1.45446e-05	4.1786e-05	9.84906e-06	-4.75916e-06	3.38484e-05		5.07859e-05	0.00012668	2.98589e-05	-7.73643e-06	0.000109308		1.13005e-05	2.90177e-05	7.49233e-06	-3.38423e-06	2.59852e-05		9.33161e-05	0.000285874	7.38124e-05	-5.13534e-05	0.000237986			Prevotella_sp._oral_taxon_396	0.282255	NA		Prevotella_sp._oral_taxon_396	0.210992	NA		Prevotella_sp._oral_taxon_396	0.0933721	NA
Prevotella_sp._oral_taxon_317	0.000290391	0.00038982	9.18815e-05	0.000110306	0.000470475		0.00194783	0.00274315	0.000646567	0.000680577	0.00321507		0.000268721	0.000540581	0.000127416	1.89902e-05	0.000518453		0.00200352	0.00303853	0.000716188	0.000599822	0.00340723		0.002067	0.00413155	0.00106676	-2.38144e-05	0.00415781		0.00187261	0.00272699	0.000704106	0.000492587	0.00325263			Prevotella_sp._oral_taxon_472	-1.32542	0.20534		Prevotella_sp._oral_taxon_472	-0.990615	0.309209		Prevotella_sp._oral_taxon_472	-0.515792	0.796595
Prevotella_sp._oral_taxon_376	1.7343e-05	7.35803e-05	1.7343e-05	-1.66487e-05	5.13348e-05		8.31421e-07	3.52742e-06	8.31421e-07	-7.98134e-07	2.46098e-06		9.04208e-06	2.71546e-05	6.4004e-06	-3.50248e-06	2.15866e-05		2.94106e-06	1.24778e-05	2.94106e-06	-2.82331e-06	8.70542e-06		2.14381e-05	6.30153e-05	1.62705e-05	-1.04515e-05	5.33276e-05		9.96497e-06	3.85942e-05	9.96497e-06	-9.56602e-06	2.9496e-05			Prevotella_sp._oral_taxon_475	-0.791766	0.306978		Prevotella_sp._oral_taxon_475	-0.774939	0.267866		Prevotella_sp._oral_taxon_475	0.253239	0.88927
Prevotella_sp._oral_taxon_396	9.96423e-07	4.22746e-06	9.96423e-07	-9.5653e-07	2.94938e-06		0	0	0	0	0		0	0	0	0	0		9.87286e-07	4.1887e-06	9.87286e-07	-9.47759e-07	2.92233e-06		0	0	0	0	0		1.53794e-06	5.95642e-06	1.53794e-06	-1.47637e-06	4.55225e-06			Prevotella_sp._oral_taxon_515	0.280851	NA		Prevotella_sp._oral_taxon_515	-0.158324	0.831024		Prevotella_sp._oral_taxon_515	0.168711	NA
Prevotella_sp,_oral_taxon_443	0	0	0	0	0		0	0	0	0	0		0	0	0	0	0		0	0	0	0	0		0.000122822	0.000475688	0.000122822	-0.000117905	0.000363549		7.95711e-06	2.57483e-05	6.64818e-06	-5.07308e-06	2.09873e-05			Prevotella_sp._oral_taxon_526	0.284305	0.729263		Prevotella_sp._oral_taxon_526	-0.0789787	0.916035		Prevotella_sp._oral_taxon_526	-0.197974	NA
Prevotella_sp._oral_taxon_472	0.00135892	0.00235888	0.000555993	0.000269196	0.00244865		0.00163961	0.00204821	0.000482768	0.000693407	0.00258582		0.00231121	0.00673183	0.00158671	-0.000798683	0.0054211		0.00154815	0.00258276	0.000608763	0.000354997	0.00274131		0.000838855	0.00160984	0.000415659	2.4179e-05	0.00165353		0.000294761	0.000688324	0.000177725	-5.35729e-05	0.000643095			Prevotella_sp._oral_taxon_942	0.747888	0.315075		Prevotella_sp._oral_taxon_942	-0.164583	0.812765		Prevotella_sp._oral_taxon_942	-0.391819	0.745163
Prevotella_sp._oral_taxon_475	3.73315e-05	8.54298e-05	2.0136e-05	-2.13437e-06	7.67973e-05		6.67841e-05	0.000137758	3.247e-05	3.14417e-06	0.000130424		2.51521e-05	5.3529e-05	1.26169e-05	4.23373e-07	4.98808e-05		0.000514632	0.00135658	0.000319748	-0.000112062	0.00114133		0.000289861	0.000931459	0.000240502	-0.000181514	0.000761236		1.0156e-05	2.52102e-05	6.50924e-06	-2.60188e-06	2.29139e-05			Prevotella_veroralis	-1.38772	0.128267		Prevotella_veroralis	-2.2297	0.00544986		Prevotella_veroralis	0.265079	0.915541
Prevotella_sp._oral_taxon_515	8.93751e-06	3.79186e-05	8.93751e-06	-8.57969e-06	2.64547e-05		8.31421e-07	3.52742e-06	8.31421e-07	-7.98134e-07	2.46098e-06		0	0	0	0	0		4.52219e-06	1.74922e-05	4.12296e-06	-3.55867e-06	1.2603e-05		3.52348e-05	0.000136464	3.52348e-05	-3.38242e-05	0.000104294		5.80704e-05	0.000195205	5.04017e-05	-4.07152e-05	0.000156856			Propionibacterium_acidifaciens	-0.00351973	0.998382		Propionibacterium_acidifaciens	0.855915	0.126257		Propionibacterium_acidifaciens	-0.549312	NA
Prevotella_sp._oral_taxon_526	0.000391092	0.00163729	0.000385914	-0.000365285	0.00114747		0	0	0	0	0		2.0917e-05	6.78515e-05	1.59928e-05	-1.04282e-05	5.22623e-05		1.01989e-05	3.75451e-05	8.84946e-06	-7.14569e-06	2.75436e-05		2.55504e-05	9.89563e-05	2.55504e-05	-2.45275e-05	7.56283e-05		0.00224776	0.00870552	0.00224776	-0.00215777	0.00665328			Propionibacterium_acnes	-0.831787	0.326167		Propionibacterium_acnes	-1.02386	0.165283		Propionibacterium_acnes	-0.773734	0.523088
Prevotella_sp._oral_taxon_942	2.58604e-05	6.17899e-05	1.4564e-05	-2.68456e-06	5.44053e-05		2.88647e-05	0.000122463	2.88647e-05	-2.77091e-05	8.54385e-05		6.34153e-05	0.000199061	4.69191e-05	-2.85444e-05	0.000155375		2.24308e-05	4.4228e-05	1.04246e-05	1.99886e-06	4.28627e-05		1.40195e-05	5.02137e-05	1.29651e-05	-1.13917e-05	3.94306e-05		7.68971e-07	2.97821e-06	7.68971e-07	-7.38184e-07	2.27612e-06			Propionibacterium_avidum	0.357478	NA		Propionibacterium_avidum	-0.0523372	0.949923		Propionibacterium_avidum	0.168349	NA
Prevotella_veroralis	0.00140869	0.0043427	0.00102358	-0.000597497	0.00341488		0.00131199	0.0025184	0.000593593	0.000148569	0.00247541		0.000535686	0.00144847	0.000341408	-0.000133461	0.00120483		0.00101622	0.00193594	0.000456306	0.000121872	0.00191056		0.000697544	0.00172315	0.000444917	-0.000174477	0.00156956		0.000948522	0.0012152	0.000313763	0.000333559	0.00156349			Propionibacterium_propionicum	0.607934	0.449756		Propionibacterium_propionicum	0.347593	0.682724		Propionibacterium_propionicum	0.261223	0.874858
Propionibacterium_acidifaciens	2.46804e-06	1.0471e-05	2.46804e-06	-2.36923e-06	7.30531e-06		3.02507e-06	8.98632e-06	2.1181e-06	-1.12632e-06	7.17647e-06		4.95075e-05	0.000123413	2.90887e-05	-7.5054e-06	0.00010652		1.81022e-05	7.35986e-05	1.73474e-05	-1.5898e-05	5.21024e-05		0.000216953	0.000840257	0.000216953	-0.000208267	0.000642174		5.64015e-06	1.49153e-05	3.85111e-06	-1.90788e-06	1.31882e-05			Propionibacterium_sp._oral_taxon_192	0.206435	NA		Propionibacterium_sp._oral_taxon_192	-0.423166	0.51727		Propionibacterium_sp._oral_taxon_192	0.0154989	NA
Propionibacterium_acnes	0.00234504	0.00395601	0.000932441	0.000517485	0.00417259		0.00148385	0.00164663	0.000388114	0.000723162	0.00224454		0.00364418	0.00348466	0.000821343	0.00203437	0.00525398		0.00312876	0.00755204	0.00178003	-0.000360046	0.00661756		0.00404071	0.00733037	0.00189269	0.000331097	0.00775032		0.00106245	0.00210322	0.000543048	-1.90556e-06	0.0021268			Propionibacterium_sp._oral_taxon_193	0.205683	NA		Propionibacterium_sp._oral_taxon_193	-0.0546775	NA		Propionibacterium_sp._oral_taxon_193	0.0163879	NA
Propionibacterium_avidum	4.47961e-06	1.31135e-05	3.09088e-06	-1.57841e-06	1.05376e-05		0	0	0	0	0		0	0	0	0	0		3.50801e-06	9.00018e-06	2.12136e-06	-6.49783e-07	7.66581e-06		1.981e-06	7.67239e-06	1.981e-06	-1.90169e-06	5.8637e-06		2.40253e-06	9.30497e-06	2.40253e-06	-2.30634e-06	7.11141e-06			Propionibacterium_sp._oral_taxon_194	-1.36568	0.0802311		Propionibacterium_sp._oral_taxon_194	1.10636	0.115574		Propionibacterium_sp._oral_taxon_194	-1.48229	0.125947
Propionibacterium_propionicum	0.0083477	0.0138058	0.00325405	0.00196989	0.0147255		0.00209551	0.00197154	0.000464697	0.00118472	0.0030063		0.00653782	0.0103844	0.00244762	0.00174056	0.0113351		0.0017643	0.00178024	0.000419607	0.000941885	0.00258672		0.00611826	0.00817726	0.00211136	0.00198007	0.0102565		0.00120521	0.00106567	0.000275156	0.000665912	0.0017445			Propionibacterium_sp._oral_taxon_915	-0.0132634	0.993558		Propionibacterium_sp._oral_taxon_915	-0.231068	0.781137		Propionibacterium_sp._oral_taxon_915	0.463685	0.717199
Propionibacterium_sp._oral_taxon_192	0	0	0	0	0		0	0	0	0	0		0	0	0	0	0		1.13974e-05	4.8355e-05	1.13974e-05	-1.09411e-05	3.37358e-05		3.38178e-05	0.000121567	3.13886e-05	-2.77027e-05	9.53383e-05		0	0	0	0	0			Pseudomonas_aeruginosa	0.101624	0.909579		Pseudomonas_aeruginosa	-0.505964	0.435081		Pseudomonas_aeruginosa	-0.415922	0.761452
Propionibacterium_sp._oral_taxon_193	0	0	0	0	0		0	0	0	0	0		0	0	0	0	0		4.35689e-06	1.84847e-05	4.35689e-06	-4.18246e-06	1.28962e-05		1.03343e-05	4.00246e-05	1.03343e-05	-9.92057e-06	3.05892e-05		0	0	0	0	0			Pseudomonas_fluorescens	-0.952207	0.214603		Pseudomonas_fluorescens	-2.10288	0.00122357		Pseudomonas_fluorescens	0.38169	0.796595
Propionibacterium_sp._oral_taxon_194	0.000799302	0.0031686	0.000746846	-0.000664489	0.00226309		0.00025125	0.000563125	0.00013273	-8.89612e-06	0.000511395		0.00331612	0.0131406	0.00309728	-0.00275444	0.00938667		2.70819e-05	3.46141e-05	8.15863e-06	1.10913e-05	4.30725e-05		0.00112799	0.00258987	0.000668702	-0.000182643	0.00243862		0.000205013	0.000435003	0.000112317	-1.51246e-05	0.000425151			Pseudomonas_otitidis	0.560973	NA		Pseudomonas_otitidis	0.438662	0.51727		Pseudomonas_otitidis	0.219037	NA
Propionibacterium_sp._oral_taxon_915	3.27829e-05	7.66345e-05	1.80629e-05	-2.61983e-06	6.81856e-05		0.000159429	0.000555189	0.000130859	-9.70507e-05	0.000415909		1.38134e-05	3.36175e-05	7.92372e-06	-1.71678e-06	2.93436e-05		2.6746e-05	9.99463e-05	2.35576e-05	-1.9426e-05	7.2918e-05		7.54791e-05	0.000200516	5.1773e-05	-2.59941e-05	0.000176952		0.000215183	0.000750946	0.000193893	-0.000164841	0.000595207			Pseudomonas_pseudoalcaligenes	-0.483729	0.553159		Pseudomonas_pseudoalcaligenes	-1.21206	0.0607028		Pseudomonas_pseudoalcaligenes	-0.336144	0.813232
Pseudomonas_aeruginosa	1.34964e-05	5.22962e-05	1.23263e-05	-1.06628e-05	3.76556e-05		6.06941e-06	1.53989e-05	3.62955e-06	-1.04438e-06	1.31832e-05		2.9487e-05	7.15097e-05	1.6855e-05	-3.54818e-06	6.25222e-05		0.000116553	0.000359502	8.47354e-05	-4.95256e-05	0.000282631		7.04697e-06	2.72928e-05	7.04697e-06	-6.76484e-06	2.08588e-05		0	0	0	0	0			Pseudomonas_stutzeri	0.358621	NA		Pseudomonas_stutzeri	0.285728	NA		Pseudomonas_stutzeri	0.169684	NA
Pseudomonas_fluorescens	2.56308e-05	6.72918e-05	1.58608e-05	-5.45579e-06	5.67175e-05		6.4307e-05	9.53001e-05	2.24625e-05	2.02814e-05	0.000108333		1.68499e-05	4.70238e-05	1.10836e-05	-4.87357e-06	3.85734e-05		0.000140061	0.000299201	7.05224e-05	1.83931e-06	0.000278282		3.01398e-05	6.91842e-05	1.78633e-05	-4.87158e-06	6.51512e-05		7.2399e-05	0.000177115	4.5731e-05	-1.72321e-05	0.00016203			Pseudoramibacter_alactolyticus	-0.27112	0.816528		Pseudoramibacter_alactolyticus	-1.47463	0.0251074		Pseudoramibacter_alactolyticus	-0.762065	0.575536
Pseudomonas_otitidis	3.02357e-05	8.82928e-05	2.08108e-05	-1.05528e-05	7.10241e-05		0	0	0	0	0		4.8033e-06	1.39886e-05	3.29713e-06	-1.65897e-06	1.12656e-05		0	0	0	0	0		0	0	0	0	0		0	0	0	0	0			Rothia_aeria	-0.177879	0.869125		Rothia_aeria	-0.644341	0.441689		Rothia_aeria	0.232016	0.915541
Pseudomonas_pseudoalcaligenes	6.14103e-05	0.000105195	2.47946e-05	1.28138e-05	0.000110007		9.14707e-05	0.000186687	4.40025e-05	5.22731e-06	0.000177714		0.000107897	0.000174794	4.11993e-05	2.71481e-05	0.000188646		0.000205617	0.000312234	7.35942e-05	6.13753e-05	0.000349859		0.000129318	0.000432789	0.000111746	-8.96992e-05	0.000348335		6.69122e-05	9.71115e-05	2.50741e-05	1.77679e-05	0.000116056			Rothia_dentocariosa	-1.76968	0.0388363		Rothia_dentocariosa	-0.120109	0.916035		Rothia_dentocariosa	-1.12877	0.335925
Pseudomonas_stutzeri	4.93608e-06	2.0942e-05	4.93608e-06	-4.73846e-06	1.46106e-05		0	0	0	0	0		0	0	0	0	0		0	0	0	0	0		0	0	0	0	0		0	0	0	0	0			Rothia_mucilaginosa	-2.3033	0.00143465		Rothia_mucilaginosa	-1.01373	0.160969		Rothia_mucilaginosa	0.541391	0.704309
Pseudoramibacter_alactolyticus	0.000177132	0.000751508	0.000177132	-0.000170041	0.000524305		5.27514e-05	0.000201909	4.75904e-05	-4.05241e-05	0.000146027		0.000633002	0.00242438	0.000571433	-0.000486986	0.00175299		0.000576391	0.00210223	0.000495501	-0.000394773	0.00154755		0.000724287	0.00153856	0.000397256	-5.43197e-05	0.00150289		0.000134556	0.000289039	7.46295e-05	-1.17153e-05	0.000280827			Ruminococcaceae_[G-1]_sp._oral_taxon_075	-0.525382	0.584947		Ruminococcaceae_[G-1]_sp._oral_taxon_075	-2.71367	0.000317205		Ruminococcaceae_[G-1]_sp._oral_taxon_075	0.916216	0.488719
Rothia_aeria	0.0176463	0.0276616	0.00651991	0.00486755	0.0304251		0.00870543	0.00742476	0.00175003	0.00527543	0.0121354		0.0142009	0.0146275	0.00344773	0.00744342	0.0209583		0.010083	0.0179614	0.00423355	0.00178537	0.0183806		0.0133647	0.0291704	0.00753178	-0.00139729	0.0281267		0.0251494	0.0772222	0.0199387	-0.0139297	0.0642285			Scardovia_wiggsiae	-1.01324	0.332637		Scardovia_wiggsiae	-1.48238	0.0977965		Scardovia_wiggsiae	-1.33998	0.312828
Rothia_dentocariosa	0.0147208	0.0447186	0.0105403	-0.00593771	0.0353794		0.00873927	0.0146132	0.00344437	0.00198842	0.0154901		0.0285372	0.0573385	0.0135148	0.00204866	0.0550257		0.0107633	0.0243757	0.00574541	-0.000497485	0.0220241		0.0360484	0.0763356	0.0197098	-0.00258204	0.0746788		0.0126605	0.0205104	0.00529575	0.00228097	0.0230399			Schlegelella_aquatica	0.236731	0.850678		Schlegelella_aquatica	0.160811	0.896439		Schlegelella_aquatica	0.504221	0.793298
Rothia_mucilaginosa	0.00172096	0.00330562	0.000779142	0.00019387	0.00324805		0.00307205	0.00621616	0.00146516	0.000200385	0.00594372		0.000926433	0.00133143	0.000313822	0.000311353	0.00154151		0.000696318	0.000979921	0.00023097	0.000243626	0.00114901		0.00630666	0.0131812	0.00340336	-0.000363802	0.0129771		0.014433	0.0348532	0.00899906	-0.00320482	0.0320708			Schlegelella_thermodepolymerans	-0.529142	0.388918		Schlegelella_thermodepolymerans	0.0949031	0.896439		Schlegelella_thermodepolymerans	-0.246871	0.834176
Ruminococcaceae_[G-1]_sp._oral_taxon_075	0.000635786	0.00135868	0.000320245	8.11719e-06	0.00126345		0.000297999	0.000476805	0.000112384	7.77307e-05	0.000518268		0.000164906	0.000327734	7.72476e-05	1.35032e-05	0.000316308		0.000687035	0.00138821	0.000327204	4.57266e-05	0.00132834		0.000880835	0.00222601	0.000574754	-0.000245662	0.00200733		0.000393331	0.000673449	0.000173884	5.25247e-05	0.000734136			Selenomonas_artemidis	-1.71157	0.0237685		Selenomonas_artemidis	-0.331759	0.699646		Selenomonas_artemidis	-1.35755	0.172335
Scardovia_wiggsiae	0.00131808	0.00349784	0.000824449	-0.000297807	0.00293398		0.00140533	0.00392002	0.000923957	-0.000405588	0.00321626		0.00585671	0.0178042	0.0041965	-0.00236828	0.0140817		0.0014515	0.00409707	0.000965689	-0.00044122	0.00334421		0.00074411	0.000984088	0.000254091	0.000246102	0.00124212		0.00631234	0.0142961	0.00369124	-0.000922349	0.013547			Selenomonas_dianae	-1.7237	0.0613337		Selenomonas_dianae	1.3951	0.098795		Selenomonas_dianae	-2.57612	0.00789153
Schlegelella_aquatica	0.130312	0.194211	0.0457759	0.0405927	0.220031		0.0746657	0.112684	0.0265598	0.0226096	0.126722		0.117276	0.204902	0.0482959	0.0226175	0.211934		0.0547032	0.0600245	0.0141479	0.0269738	0.0824325		0.0721892	0.158792	0.0409998	-0.00816896	0.152547		0.0723153	0.13485	0.034818	0.00407331	0.140557			Selenomonas_flueggei	0.463408	0.539741		Selenomonas_flueggei	-1.07112	0.0737702		Selenomonas_flueggei	0.371332	0.791228
Schlegelella_thermodepolymerans	8.58414e-06	2.10727e-05	4.96689e-06	-1.15079e-06	1.83191e-05		2.52419e-05	4.65953e-05	1.09826e-05	3.71639e-06	4.67674e-05		1.92484e-05	4.33058e-05	1.02073e-05	-7.57479e-07	3.92543e-05		1.44572e-05	1.85772e-05	4.3787e-06	5.87508e-06	2.30393e-05		1.69226e-05	5.79723e-05	1.49684e-05	-1.24149e-05	4.62601e-05		1.82478e-05	4.13972e-05	1.06887e-05	-2.70167e-06	3.91973e-05			Selenomonas_infelix	0.484409	0.477275		Selenomonas_infelix	-0.633092	0.285896		Selenomonas_infelix	0.454012	0.690571
Selenomonas_artemidis	0.000193435	0.000552521	0.00013023	-6.18117e-05	0.000448682		8.79989e-05	0.000186244	4.38982e-05	1.96007e-06	0.000174038		0.000156225	0.000301735	7.11196e-05	1.68336e-05	0.000295617		7.4168e-05	0.000144666	3.40982e-05	7.33677e-06	0.000140999		0.000458484	0.00107406	0.00027732	-8.50541e-05	0.00100202		7.02e-05	0.000195143	5.03858e-05	-2.85544e-05	0.000168954			Selenomonas_noxia	-0.814207	0.392949		Selenomonas_noxia	-2.01291	0.0101547		Selenomonas_noxia	0.514203	0.765106
Selenomonas_dianae	0.000161642	0.000256735	6.0513e-05	4.30385e-05	0.000280245		0.000296588	0.000482822	0.000113802	7.35397e-05	0.000519636		0.00152352	0.00463039	0.00109139	-0.000615572	0.00366261		0.000204612	0.000315072	7.42631e-05	5.90587e-05	0.000350165		0.000352744	0.000461785	0.000119232	0.000119053	0.000586435		0.000393398	0.000952506	0.000245936	-8.86273e-05	0.000875424			Selenomonas_sp._oral_taxon_126	0.286739	0.729263		Selenomonas_sp._oral_taxon_126	0.882623	0.0968667		Selenomonas_sp._oral_taxon_126	-0.881494	0.264596
Selenomonas_flueggei	0.000126998	0.000253778	5.98161e-05	9.76084e-06	0.000244236		3.53364e-05	6.2054e-05	1.46263e-05	6.66942e-06	6.40033e-05		7.87196e-05	0.000173604	4.09188e-05	-1.47979e-06	0.000158919		7.01947e-05	0.000114781	2.7054e-05	1.71697e-05	0.00012322		0.000269837	0.00049873	0.000128772	1.74498e-05	0.000522225		4.37927e-05	7.6476e-05	1.9746e-05	5.09121e-06	8.24941e-05			Selenomonas_sp._oral_taxon_133	-0.744587	0.25877		Selenomonas_sp._oral_taxon_133	0.14206	0.863927		Selenomonas_sp._oral_taxon_133	0.014685	NA
Selenomonas_infelix	0.00014603	0.00025623	6.03939e-05	2.76603e-05	0.0002644		3.29919e-05	5.0867e-05	1.19895e-05	9.49296e-06	5.64908e-05		6.55205e-05	0.000109437	2.57946e-05	1.4964e-05	0.000116077		6.16599e-05	7.76997e-05	1.8314e-05	2.57651e-05	9.75546e-05		0.000526268	0.00124678	0.000321918	-0.000104679	0.00115722		6.77786e-06	1.37546e-05	3.55141e-06	-1.8278e-07	1.37385e-05			Selenomonas_sp._oral_taxon_134	0.076855	0.945927		Selenomonas_sp._oral_taxon_134	-1.13771	0.164125		Selenomonas_sp._oral_taxon_134	-0.516956	0.765415
Selenomonas_noxia	0.00143409	0.00249143	0.000587236	0.000283129	0.00258505		0.00108965	0.00232308	0.000547556	1.646e-05	0.00216284		0.00101262	0.00149308	0.000351923	0.000322864	0.00170238		0.00167576	0.00245334	0.000578258	0.000542398	0.00280913		0.00165574	0.00196807	0.000508154	0.00065978	0.00265171		0.00085013	0.00140549	0.000362897	0.000138865	0.00156139			Selenomonas_sp._oral_taxon_136	0.127762	NA		Selenomonas_sp._oral_taxon_136	0.437816	NA		Selenomonas_sp._oral_taxon_136	-0.1355	NA
Selenomonas_sp._oral_taxon_126	7.93991e-06	3.36862e-05	7.93991e-06	-7.62203e-06	2.35018e-05		0	0	0	0	0		6.20165e-05	0.000250286	5.89929e-05	-5.36075e-05	0.000177641		3.51557e-06	7.00591e-06	1.65131e-06	2.79064e-07	6.75207e-06		1.3265e-05	2.56364e-05	6.6193e-06	2.91409e-07	2.62386e-05		0	0	0	0	0			Selenomonas_sp._oral_taxon_137	-0.723818	0.458704		Selenomonas_sp._oral_taxon_137	-1.82935	0.0249166		Selenomonas_sp._oral_taxon_137	-0.236702	0.922016
Selenomonas_sp._oral_taxon_133	0	0	0	0	0		1.03787e-05	4.40333e-05	1.03787e-05	-9.96322e-06	3.07207e-05		0	0	0	0	0		2.3615e-06	1.0019e-05	2.3615e-06	-2.26696e-06	6.98997e-06		1.97889e-05	6.12229e-05	1.58077e-05	-1.11936e-05	5.07714e-05		0	0	0	0	0			Selenomonas_sp._oral_taxon_138	0.771124	0.291117		Selenomonas_sp._oral_taxon_138	1.41484	0.00635004		Selenomonas_sp._oral_taxon_138	-1.26396	0.0686729
Selenomonas_sp._oral_taxon_134	0.00026575	0.000561096	0.000132252	6.54117e-06	0.000524958		0.000187357	0.000518458	0.000122202	-5.21538e-05	0.000426868		0.000617753	0.0013316	0.000313862	2.59579e-06	0.00123291		0.000463549	0.000978481	0.00023063	1.15218e-05	0.000915575		0.000406442	0.000891999	0.000230313	-4.49634e-05	0.000857847		0.000322268	0.000870284	0.000224706	-0.000118148	0.000762685			Selenomonas_sp._oral_taxon_146	0.480287	0.485665		Selenomonas_sp._oral_taxon_146	0.52343	0.361273		Selenomonas_sp._oral_taxon_146	-0.203308	NA
Selenomonas_sp._oral_taxon_136	0	0	0	0	0		6.10514e-07	2.59019e-06	6.10514e-07	-5.86071e-07	1.8071e-06		8.44181e-06	3.58156e-05	8.44181e-06	-8.10383e-06	2.49875e-05		0	0	0	0	0		0	0	0	0	0		0	0	0	0	0			Selenomonas_sp._oral_taxon_149	0.274567	0.722131		Selenomonas_sp._oral_taxon_149	0.700135	0.208882		Selenomonas_sp._oral_taxon_149	-0.322136	0.791228
Selenomonas_sp._oral_taxon_137	0.000441515	0.000430503	0.000101471	0.000242636	0.000640393		0.000522143	0.000654197	0.000154196	0.000219925	0.000824361		0.000607299	0.00146179	0.000344546	-6.7999e-05	0.0012826		0.00100804	0.00155927	0.000367522	0.000287706	0.00172837		0.00128941	0.00216909	0.000560056	0.00019172	0.0023871		0.00073383	0.00112699	0.000290987	0.000163505	0.00130415			Selenomonas_sp._oral_taxon_388	0.205677	NA		Selenomonas_sp._oral_taxon_388	0.639773	NA		Selenomonas_sp._oral_taxon_388	-0.337386	NA
Selenomonas_sp._oral_taxon_138	3.3488e-05	9.61366e-05	2.26596e-05	-1.09241e-05	7.79e-05		3.12804e-06	1.32712e-05	3.12804e-06	-3.00281e-06	9.25889e-06		0.000220883	0.000378293	8.91645e-05	4.61238e-05	0.000395642		1.5068e-05	4.10701e-05	9.68032e-06	-3.90513e-06	3.4041e-05		0.00010884	0.000257961	6.66052e-05	-2.17039e-05	0.000239384		8.37818e-06	1.42327e-05	3.67487e-06	1.17557e-06	1.55808e-05			Selenomonas_sp._oral_taxon_442	-1.49003	0.120127		Selenomonas_sp._oral_taxon_442	-2.82217	0.000731749		Selenomonas_sp._oral_taxon_442	0.518917	0.793298
Selenomonas_sp._oral_taxon_146	1.7972e-05	4.43217e-05	1.04467e-05	-2.5032e-06	3.84472e-05		5.63495e-07	2.39071e-06	5.63495e-07	-5.40935e-07	1.66793e-06		2.75183e-05	0.000107302	2.52914e-05	-2.20518e-05	7.70885e-05		3.47883e-06	1.18979e-05	2.80437e-06	-2.01763e-06	8.97528e-06		1.07072e-05	3.6382e-05	9.39379e-06	-7.70433e-06	2.91186e-05		0	0	0	0	0			Selenomonas_sp._oral_taxon_478	-0.933511	0.246668		Selenomonas_sp._oral_taxon_478	-2.1452	0.0015858		Selenomonas_sp._oral_taxon_478	0.791057	0.523088
Selenomonas_sp._oral_taxon_149	1.96814e-05	8.35009e-05	1.96814e-05	-1.88934e-05	5.82561e-05		1.83154e-06	7.77057e-06	1.83154e-06	-1.75821e-06	5.4213e-06		3.86619e-05	0.000121813	2.87116e-05	-1.76117e-05	9.49356e-05		0	0	0	0	0		6.03971e-05	0.000200277	5.17113e-05	-4.09552e-05	0.000161749		0	0	0	0	0			Selenomonas_sp._oral_taxon_479	1.87251	0.00354767		Selenomonas_sp._oral_taxon_479	-0.074586	0.931215		Selenomonas_sp._oral_taxon_479	1.15848	0.144688
Selenomonas_sp._oral_taxon_388	0	0	0	0	0		0	0	0	0	0		2.11045e-05	8.95389e-05	2.11045e-05	-2.02596e-05	6.24686e-05		0	0	0	0	0		1.03343e-05	4.00246e-05	1.03343e-05	-9.92057e-06	3.05892e-05		8.11227e-07	3.14187e-06	8.11227e-07	-7.78749e-07	2.4012e-06			Selenomonas_sp._oral_taxon_481	0.281363	NA		Selenomonas_sp._oral_taxon_481	0.362612	0.593905		Selenomonas_sp._oral_taxon_481	-0.0499573	NA
Selenomonas_sp._oral_taxon_442	0.000759053	0.00118039	0.00027822	0.000213752	0.00130435		0.00112045	0.00196035	0.00046206	0.000214827	0.00202607		0.000386857	0.00132133	0.00031144	-0.000223555	0.000997269		0.00243476	0.00269927	0.000636223	0.00118779	0.00368173		0.00186408	0.00318897	0.00082339	0.000250267	0.0034779		0.0033502	0.00909129	0.00234736	-0.00125054	0.00795095			Selenomonas_sp._oral_taxon_892	0.908508	0.214603		Selenomonas_sp._oral_taxon_892	-0.933827	0.126526		Selenomonas_sp._oral_taxon_892	0.495932	0.688957
Selenomonas_sp._oral_taxon_478	0.000104877	0.000204962	4.83099e-05	1.01915e-05	0.000199563		0.000116094	0.000238301	5.61681e-05	6.00628e-06	0.000226181		3.37471e-05	6.97475e-05	1.64396e-05	1.526e-06	6.59682e-05		0.000128975	0.000215139	5.07088e-05	2.95871e-05	0.000228362		0.000245426	0.000632585	0.000163333	-7.47002e-05	0.000565552		0.000127617	0.000336219	8.68115e-05	-4.25301e-05	0.000297765			Selenomonas_sp._oral_taxon_919	0.354383	NA		Selenomonas_sp._oral_taxon_919	0.237273	0.730571		Selenomonas_sp._oral_taxon_919	-0.234027	NA
Selenomonas_sp._oral_taxon_479	0.000138523	0.000355507	8.37938e-05	-2.57099e-05	0.000302756		0	0	0	0	0		2.22912e-05	7.21516e-05	1.70063e-05	-1.10405e-05	5.56229e-05		1.19412e-05	3.55629e-05	8.38226e-06	-4.48777e-06	2.83701e-05		0.000132819	0.000502744	0.000129808	-0.0001216	0.000387238		0	0	0	0	0			Selenomonas_sp._oral_taxon_920	0.205503	NA		Selenomonas_sp._oral_taxon_920	0.221636	NA		Selenomonas_sp._oral_taxon_920	-0.0614335	NA
Selenomonas_sp._oral_taxon_481	1.24087e-05	3.76706e-05	8.87906e-06	-4.99397e-06	2.98113e-05		5.63495e-07	2.39071e-06	5.63495e-07	-5.40935e-07	1.66793e-06		1.43205e-05	4.0766e-05	9.60865e-06	-4.51212e-06	3.31531e-05		1.37577e-06	5.83689e-06	1.37577e-06	-1.32069e-06	4.07222e-06		8.25086e-05	0.000315633	8.14962e-05	-7.7221e-05	0.000242238		0	0	0	0	0			Selenomonas_sp._oral_taxon_936	-0.691671	0.492586		Selenomonas_sp._oral_taxon_936	-1.86494	0.0253599		Selenomonas_sp._oral_taxon_936	0.538003	0.765106
Selenomonas_sp._oral_taxon_892	2.39175e-05	8.37165e-05	1.97322e-05	-1.47569e-05	6.25919e-05		1.11245e-05	4.71971e-05	1.11245e-05	-1.06791e-05	3.2928e-05		2.5459e-05	8.96866e-05	2.11393e-05	-1.59733e-05	6.68913e-05		3.81533e-05	9.66556e-05	2.27819e-05	-6.49847e-06	8.28051e-05		0	0	0	0	0		2.65066e-05	0.000102659	2.65066e-05	-2.54453e-05	7.84585e-05			Selenomonas_sp._oral_taxon_937	-0.512472	0.634063		Selenomonas_sp._oral_taxon_937	-2.21586	0.00845433		Selenomonas_sp._oral_taxon_937	0.668648	0.701306
Selenomonas_sp._oral_taxon_919	1.85739e-06	5.5853e-06	1.31647e-06	-7.22842e-07	4.43762e-06		0	0	0	0	0		8.70489e-06	2.1237e-05	5.00562e-06	-1.10594e-06	1.85157e-05		5.07388e-06	1.77335e-05	4.17983e-06	-3.11844e-06	1.32662e-05		2.46178e-05	5.94278e-05	1.53442e-05	-5.45625e-06	5.46919e-05		0	0	0	0	0			Selenomonas_sputigena	1.49474	0.0943316		Selenomonas_sputigena	0.181734	0.864257		Selenomonas_sputigena	-0.449136	0.796595
Selenomonas_sp._oral_taxon_920	0	0	0	0	0		0	0	0	0	0		4.22091e-06	1.79078e-05	4.22091e-06	-4.05192e-06	1.24937e-05		1.26626e-06	3.96806e-06	9.35281e-07	-5.66856e-07	3.09938e-06		2.61073e-05	6.51778e-05	1.68288e-05	-6.87666e-06	5.90912e-05		2.20226e-06	8.5293e-06	2.20226e-06	-2.11409e-06	6.5186e-06			Shuttleworthia_satelles	0.00325347	0.998382		Shuttleworthia_satelles	1.23683	0.106895		Shuttleworthia_satelles	-1.33998	0.20046
Selenomonas_sp._oral_taxon_936	0.00142873	0.00217702	0.000513128	0.000423019	0.00243444		0.00158658	0.00199674	0.000470637	0.000664148	0.00250901		0.000785879	0.00217753	0.000513248	-0.000220069	0.00179183		0.00245025	0.00266788	0.000628826	0.00121778	0.00368273		0.00340908	0.00522695	0.00134959	0.000763929	0.00605424		0.0010298	0.00109479	0.000282672	0.000475775	0.00158383			Solobacterium_moorei	0.359395	0.726073		Solobacterium_moorei	1.62726	0.0253599		Solobacterium_moorei	-2.0751	0.0162341
Selenomonas_sp._oral_taxon_937	0.000196111	0.000635447	0.000149776	-9.74457e-05	0.000489667		0.000256204	0.000453056	0.000106786	4.69069e-05	0.000465501		0.000104643	0.000210926	4.97157e-05	7.20193e-06	0.000202084		0.000456212	0.000850152	0.000200383	6.34693e-05	0.000848955		0.00077896	0.00164469	0.000424657	-5.33523e-05	0.00161127		0.000113196	0.000163648	4.22538e-05	3.03796e-05	0.000196012			SR1_[G-1]_sp._oral_taxon_345	-1.82004	0.0201743		SR1_[G-1]_sp._oral_taxon_345	-0.00110303	0.998517		SR1_[G-1]_sp._oral_taxon_345	-1.3726	0.187858
Selenomonas_sputigena	0.00122089	0.0023091	0.000544261	0.000154161	0.00228762		9.33604e-05	0.000152985	3.60589e-05	2.26862e-05	0.000164035		0.00174966	0.00466638	0.00109988	-0.000406061	0.00390537		0.000414523	0.000581652	0.000137097	0.000145818	0.000683227		0.00219412	0.00416334	0.00107497	8.72233e-05	0.00430102		0.000103659	0.0002023	5.22335e-05	1.28293e-06	0.000206035			SR1_[G-1]_sp._oral_taxon_874	0.366265	0.681117		SR1_[G-1]_sp._oral_taxon_874	-0.904256	0.207336		SR1_[G-1]_sp._oral_taxon_874	1.16016	0.236687
Shuttleworthia_satelles	0.000109505	0.000295861	6.97351e-05	-2.71734e-05	0.000246183		5.15295e-05	9.33107e-05	2.19936e-05	8.42289e-06	9.4636e-05		0.00111775	0.00350788	0.000826816	-0.000502778	0.00273828		0.000162158	0.000470539	0.000110907	-5.5216e-05	0.000379532		0.000450964	0.00133252	0.000344055	-0.000223371	0.0011253		0.000235784	0.000689749	0.000178092	-0.00011327	0.000584839			SR1_[G-1]_sp._oral_taxon_875	1.03936	0.108237		SR1_[G-1]_sp._oral_taxon_875	1.30596	0.0333857		SR1_[G-1]_sp._oral_taxon_875	0.117004	0.93897
Solobacterium_moorei	0.000440631	0.00101998	0.000240412	-3.05668e-05	0.000911829		0.000220264	0.000473569	0.000111621	1.49027e-06	0.000439038		0.00157967	0.00439473	0.00103585	-0.000450555	0.0036099		0.000160258	0.000246103	5.80071e-05	4.65657e-05	0.000273949		0.00165163	0.00261222	0.000674473	0.000329688	0.00297357		0.000726281	0.00122442	0.000316145	0.000106648	0.00134591			Staphylococcus_aureus	0.205672	NA		Staphylococcus_aureus	0.763282	0.183866		Staphylococcus_aureus	-0.460897	NA
SR1_[G-1]_sp._oral_taxon_345	0.00010123	0.00020266	4.77674e-05	7.60758e-06	0.000194852		0.000178489	0.000249904	5.89028e-05	6.30419e-05	0.000293937		0.000148466	0.000426508	0.000100529	-4.85671e-05	0.000345499		9.77052e-05	0.000140531	3.31235e-05	3.27843e-05	0.000162626		0.000561724	0.000983935	0.000254051	6.37935e-05	0.00105965		0.000173269	0.000346563	8.94823e-05	-2.11351e-06	0.000348651			Staphylococcus_caprae	-0.0939742	0.909579		Staphylococcus_caprae	-0.706569	0.226428		Staphylococcus_caprae	-0.0701555	0.972636
SR1_[G-1]_sp._oral_taxon_874	0.000463356	0.000800907	0.000188776	9.33626e-05	0.00083335		0.000150891	0.000223229	5.26156e-05	4.77667e-05	0.000254016		0.000256486	0.000930174	0.000219244	-0.000173225	0.000686196		0.00011208	0.000188195	4.43579e-05	2.51402e-05	0.00019902		0.00024086	0.000551971	0.000142518	-3.84712e-05	0.00052019		5.39966e-05	0.000118419	3.05756e-05	-5.93042e-06	0.000113924			Staphylococcus_epidermidis	-1.65384	0.0260821		Staphylococcus_epidermidis	-1.88172	0.00510839		Staphylococcus_epidermidis	-0.752582	0.523088
SR1_[G-1]_sp._oral_taxon_875	2.29177e-05	9.72317e-05	2.29177e-05	-2.20002e-05	6.78356e-05		4.23084e-05	0.000156771	3.69513e-05	-3.01149e-05	0.000114732		3.83163e-05	0.00011607	2.73581e-05	-1.53045e-05	9.19371e-05		4.90513e-05	0.000208107	4.90513e-05	-4.70875e-05	0.00014519		1.06123e-05	2.90242e-05	7.49401e-06	-4.07566e-06	2.53003e-05		2.66172e-05	3.84874e-05	9.9374e-06	7.14022e-06	4.60941e-05			Staphylococcus_warneri	-0.332036	0.743989		Staphylococcus_warneri	-0.0928202	0.91668		Staphylococcus_warneri	-1.8698	0.0288303
Staphylococcus_aureus	0	0	0	0	0		0	0	0	0	0		2.88476e-05	9.65447e-05	2.27558e-05	-1.57529e-05	7.34482e-05		0	0	0	0	0		7.41441e-06	2.87159e-05	7.41441e-06	-7.11757e-06	2.19464e-05		9.67249e-06	3.74614e-05	9.67249e-06	-9.28524e-06	2.86302e-05			Stomatobaculum_longum	0.359911	0.64969		Stomatobaculum_longum	-1.26754	0.0470838		Stomatobaculum_longum	1.0334	0.262874
Staphylococcus_caprae	3.42014e-05	0.000118344	2.78939e-05	-2.04696e-05	8.88725e-05		1.76918e-05	3.86107e-05	9.10063e-06	-1.45119e-07	3.55287e-05		2.17735e-05	5.06284e-05	1.19332e-05	-1.61519e-06	4.51622e-05		4.06616e-05	8.88191e-05	2.09349e-05	-3.70004e-07	8.16931e-05		7.39343e-05	0.000218946	5.65316e-05	-3.68656e-05	0.000184734		5.56744e-05	0.000120542	3.11238e-05	-5.32719e-06	0.000116676			Stomatobaculum_sp._oral_taxon_097	-0.192768	0.819011		Stomatobaculum_sp._oral_taxon_097	-0.967004	0.113663		Stomatobaculum_sp._oral_taxon_097	0.109155	0.954446
Staphylococcus_epidermidis	0.000305524	0.000382607	9.01812e-05	0.000128772	0.000482276		0.000502028	0.00073677	0.000173658	0.000161664	0.000842393		0.000428471	0.00039347	9.27417e-05	0.0002467	0.000610241		0.00100065	0.00231346	0.000545287	-6.80885e-05	0.0020694		0.000579782	0.00101306	0.00026157	6.71141e-05	0.00109245		0.000319462	0.00052203	0.000134788	5.5283e-05	0.000583641			Stomatobaculum_sp._oral_taxon_373	1.06378	0.159959		Stomatobaculum_sp._oral_taxon_373	1.6685	0.0101281		Stomatobaculum_sp._oral_taxon_373	-0.555652	0.644745
Staphylococcus_warneri	9.64632e-06	2.85061e-05	6.71895e-06	-3.52258e-06	2.28152e-05		1.79567e-05	4.08948e-05	9.63899e-06	-9.35378e-07	3.68488e-05		0.000181918	0.000345639	8.14678e-05	2.22444e-05	0.000341592		9.49152e-05	0.000250941	5.91473e-05	-2.10113e-05	0.000210842		3.962e-06	1.53448e-05	3.962e-06	-3.80338e-06	1.17274e-05		2.81137e-06	6.25365e-06	1.61469e-06	-3.53356e-07	5.97609e-06			Stomatobaculum_sp._oral_taxon_910	0.738598	0.285002		Stomatobaculum_sp._oral_taxon_910	-1.38201	0.0137075		Stomatobaculum_sp._oral_taxon_910	0.685243	0.492262
Stomatobaculum_longum	0.000370718	0.000586687	0.000138284	9.96869e-05	0.000641748		0.000102638	0.000126504	2.98173e-05	4.41972e-05	0.000161079		0.000174955	0.000418989	9.87566e-05	-1.86042e-05	0.000368514		0.000138516	0.000278796	6.57127e-05	9.72137e-06	0.000267311		0.00080143	0.00228014	0.00058873	-0.000352459	0.00195532		0.000142971	0.000271528	7.01083e-05	5.56147e-06	0.000280381			Streptococcus_agalactiae	0.206204	0.782508		Streptococcus_agalactiae	-0.32209	0.668394		Streptococcus_agalactiae	0.763188	0.394029
Stomatobaculum_sp._oral_taxon_097	0.000132651	0.000180115	4.24536e-05	4.94436e-05	0.000215859		6.11192e-05	0.000108534	2.55816e-05	1.09801e-05	0.000111258		0.000122424	0.000200799	4.73288e-05	2.96618e-05	0.000215187		4.00235e-05	4.88884e-05	1.15231e-05	1.74387e-05	6.26084e-05		0.00231239	0.00798049	0.00206055	-0.00172622	0.006351		4.94414e-05	6.83232e-05	1.7641e-05	1.48657e-05	8.40171e-05			Streptococcus_anginosus	-0.0143743	0.993965		Streptococcus_anginosus	-1.71889	0.0449397		Streptococcus_anginosus	-0.0666447	0.980208
Stomatobaculum_sp._oral_taxon_373	0.000102206	0.000283162	6.67419e-05	-2.86057e-05	0.000233018		7.21618e-06	3.06157e-05	7.21618e-06	-6.92727e-06	2.13596e-05		0.000247043	0.000731972	0.000172527	-9.11043e-05	0.000585191		8.54803e-06	3.62662e-05	8.54803e-06	-8.2058e-06	2.53019e-05		4.11645e-05	0.00015943	4.11645e-05	-3.95165e-05	0.000121846		3.18079e-05	0.000123191	3.18079e-05	-3.05344e-05	9.41502e-05			Streptococcus_australis	-0.804212	0.28127		Streptococcus_australis	-1.23771	0.0633604		Streptococcus_australis	0.925053	0.3482
Stomatobaculum_sp._oral_taxon_910	5.31816e-05	0.000184041	4.33789e-05	-3.18395e-05	0.000138203		7.95756e-06	2.21156e-05	5.21271e-06	-2.25916e-06	1.81743e-05		0.00137246	0.00574446	0.00135398	-0.0012813	0.00402621		3.72749e-05	5.60277e-05	1.32059e-05	1.13919e-05	6.31579e-05		5.59674e-05	0.000156558	4.04232e-05	-2.32606e-05	0.000135195		4.34507e-05	0.000136922	3.53532e-05	-2.58403e-05	0.000112742			Streptococcus_constellatus	0.225252	0.873962		Streptococcus_constellatus	-0.570634	0.652218		Streptococcus_constellatus	0.544611	0.796595
Streptococcus_agalactiae	1.14773e-05	3.61364e-05	8.51743e-06	-5.21654e-06	2.81712e-05		1.41095e-05	3.42254e-05	8.06701e-06	-1.70153e-06	2.99206e-05		0	0	0	0	0		9.58286e-06	3.73827e-05	8.81118e-06	-7.68673e-06	2.68524e-05		2.25759e-05	8.74361e-05	2.25759e-05	-2.16721e-05	6.68239e-05		6.75174e-06	2.61494e-05	6.75174e-06	-6.48143e-06	1.99849e-05			Streptococcus_cristatus	0.0370285	0.98073		Streptococcus_cristatus	0.268493	0.807089		Streptococcus_cristatus	-2.23626	0.0229605
Streptococcus_anginosus	0.00118492	0.00217275	0.000512122	0.000181175	0.00218866		0.000263531	0.000437649	0.000103155	6.13514e-05	0.000465711		0.000974771	0.00210326	0.000495744	3.13029e-06	0.00194641		0.000593924	0.000816238	0.000192389	0.000216848	0.000970999		0.000479853	0.000745179	0.000192404	0.000102748	0.000856959		0.000686969	0.0012813	0.000330831	3.85518e-05	0.00133539			Streptococcus_dentisani	-0.529651	0.626972		Streptococcus_dentisani	-1.79489	0.0365465		Streptococcus_dentisani	0.462772	0.796595
Streptococcus_australis	0.000260649	0.000390524	9.20475e-05	8.0239e-05	0.000441058		0.000181181	0.000300239	7.07669e-05	4.24801e-05	0.000319881		0.000103438	0.000156317	3.68443e-05	3.12244e-05	0.000175651		0.000101086	0.000216624	5.10588e-05	1.01228e-06	0.000201159		0.000717408	0.0020611	0.000532173	-0.000325632	0.00176045		0.000616721	0.00155482	0.000401454	-0.000170114	0.00140356			Streptococcus_downei	0.205693	NA		Streptococcus_downei	-0.165344	0.829117		Streptococcus_downei	0.0163762	NA
Streptococcus_constellatus	0.00343197	0.00676671	0.00159493	0.000305969	0.00655798		0.000767115	0.00173244	0.000408341	-3.32178e-05	0.00156745		0.00205647	0.00523815	0.00123464	-0.000363383	0.00447633		0.00102353	0.00194772	0.000459083	0.000123748	0.00192332		0.00107489	0.00221948	0.000573066	-4.82984e-05	0.00219808		0.00139559	0.00317522	0.000819838	-0.00021126	0.00300245			Streptococcus_gordonii	-0.972495	0.299021		Streptococcus_gordonii	-0.948183	0.252908		Streptococcus_gordonii	-0.323961	0.866218
Streptococcus_cristatus	0.00310436	0.0067914	0.00160075	-3.30513e-05	0.00624177		0.00151024	0.00438404	0.00103333	-0.000515041	0.00353553		0.00550706	0.0148801	0.00350726	-0.00136705	0.0123812		0.00140582	0.00208216	0.00049077	0.000443928	0.00236771		0.00643287	0.0107838	0.00278436	0.000975636	0.0118901		0.000813308	0.00105262	0.000271786	0.000280618	0.001346			Streptococcus_infantis	0.514834	0.54245		Streptococcus_infantis	0.223181	0.807089		Streptococcus_infantis	0.105718	0.965184
Streptococcus_dentisani	0.00426558	0.00710432	0.0016745	0.000983612	0.00754755		0.00386374	0.0128841	0.0030368	-0.00208828	0.00981577		0.00331351	0.00901423	0.00212467	-0.000850772	0.0074778		0.00307394	0.00435443	0.00102635	0.00106233	0.00508554		0.00370944	0.00405561	0.00104715	0.00165706	0.00576183		0.000963682	0.00188376	0.000486385	1.03852e-05	0.00191698			Streptococcus_intermedius	-2.62171	0.00117132		Streptococcus_intermedius	0.443978	0.650482		Streptococcus_intermedius	-1.01759	0.394029
Streptococcus_downei	0	0	0	0	0		0	0	0	0	0		0	0	0	0	0		6.27753e-06	2.12668e-05	5.01264e-06	-3.54708e-06	1.61021e-05		0.000103343	0.000400246	0.000103343	-9.92057e-05	0.000305892		0	0	0	0	0			Streptococcus_lactarius	-3.23918	1.46394e-06		Streptococcus_lactarius	-2.35699	0.000337387		Streptococcus_lactarius	-0.260981	0.887356
Streptococcus_gordonii	0.00397193	0.00750666	0.00176934	0.000504096	0.00743977		0.00394281	0.00544958	0.00128448	0.00142528	0.00646034		0.00754737	0.0179678	0.00423505	-0.000753176	0.0158479		0.00347331	0.00515759	0.00121566	0.00109067	0.00585595		0.00355124	0.00513462	0.00132575	0.000952809	0.00614966		0.00467669	0.00778108	0.00200907	0.000738995	0.00861439			Streptococcus_mitis	-0.308917	0.785229		Streptococcus_mitis	-1.52488	0.058298		Streptococcus_mitis	0.454044	0.793298
Streptococcus_infantis	0.000577495	0.00094706	0.000223224	0.000139983	0.00101501		0.000474369	0.00144106	0.000339662	-0.000191356	0.00114009		0.000466554	0.000762386	0.000179696	0.000114356	0.000818751		0.000137437	0.000315031	7.42536e-05	-8.09714e-06	0.000282972		0.00180604	0.00410652	0.0010603	-0.000272113	0.00388418		0.000757845	0.00232028	0.000599094	-0.000416357	0.00193205			Streptococcus_mutans	-0.244091	0.830061		Streptococcus_mutans	-1.09701	0.176987		Streptococcus_mutans	-1.03046	0.411292
Streptococcus_intermedius	0.012299	0.0176703	0.00416494	0.00413586	0.0204621		0.0295698	0.0663215	0.0156321	-0.00106857	0.0602083		0.0289664	0.0603928	0.0142347	0.00106681	0.0568659		0.00687042	0.00780957	0.00184073	0.00326265	0.0104782		0.0226547	0.0451705	0.011663	-0.000204304	0.0455137		0.00780565	0.0065967	0.00170326	0.00446732	0.011144			Streptococcus_oligofermentans	-1.16599	0.27838		Streptococcus_oligofermentans	0.111488	0.931215		Streptococcus_oligofermentans	-2.95937	0.00496696
Streptococcus_lactarius	0.000162093	0.000235153	5.54261e-05	5.346e-05	0.000270726		0.00134978	0.00259731	0.000612191	0.000149904	0.00254965		0.000183413	0.000262716	6.19228e-05	6.20462e-05	0.000304779		0.000587008	0.000691759	0.000163049	0.000267437	0.000906578		0.00104172	0.00294176	0.000759558	-0.000446992	0.00253042		0.00269514	0.00619807	0.00160034	-0.000441464	0.00583174			Streptococcus_oralis	-2.17089	0.0138513		Streptococcus_oralis	-2.71512	0.000721032		Streptococcus_oralis	-0.145598	0.954446
Streptococcus_mitis	0.0156152	0.0403752	0.00951653	-0.00303685	0.0342673		0.00537574	0.00746642	0.00175985	0.00192649	0.00882498		0.00876239	0.0121877	0.00287267	0.00313206	0.0143927		0.00886532	0.0142513	0.00335906	0.00228169	0.0154489		0.0311788	0.0528405	0.0136434	0.00443824	0.0579193		0.00312089	0.00410357	0.00105954	0.00104423	0.00519754			Streptococcus_parasanguinis_I	-2.75684	9.10718e-05		Streptococcus_parasanguinis_I	-1.75016	0.011314		Streptococcus_parasanguinis_I	-0.155445	0.93897
Streptococcus_mutans	0.000187342	0.000570334	0.000134429	-7.6134e-05	0.000450818		0.000165965	0.000417011	9.82904e-05	-2.66808e-05	0.000358611		0.000420056	0.000861855	0.000203141	2.1907e-05	0.000818206		0.000323143	0.0011289	0.000266084	-0.000198372	0.000844657		0.000930235	0.00334607	0.000863952	-0.000763079	0.00262355		0.000708332	0.00140968	0.000363978	-5.05222e-06	0.00142172			Streptococcus_parasanguinis_II	-2.55262	0.00143465		Streptococcus_parasanguinis_II	0.51544	0.574459		Streptococcus_parasanguinis_II	-1.08004	0.3482
Streptococcus_oligofermentans	0.0034667	0.0102706	0.00242081	-0.001278	0.0082114		0.00436318	0.0120924	0.0028502	-0.0012231	0.00994946		0.0056927	0.0136336	0.00321347	-0.000605583	0.011991		0.00353994	0.00427739	0.00100819	0.00156392	0.00551596		0.000979164	0.00212103	0.000547647	-9.4204e-05	0.00205253		0.00281348	0.00366797	0.000947067	0.000957259	0.00466969			Streptococcus_peroris	0.205484	NA		Streptococcus_peroris	0.211492	NA		Streptococcus_peroris	0.0166309	NA
Streptococcus_oralis	0.0125895	0.0172903	0.00407535	0.00460197	0.0205771		0.0394018	0.0312695	0.0073703	0.0249562	0.0538473		0.014118	0.0167536	0.00394886	0.00637835	0.0218576		0.0532804	0.0981187	0.0231268	0.00795267	0.0986081		0.0153717	0.0237583	0.00613436	0.00334857	0.0273948		0.0267412	0.0240463	0.00620873	0.0145724	0.0389101			Streptococcus_pneumoniae	-1.0457	0.18499		Streptococcus_pneumoniae	0.23434	0.794498		Streptococcus_pneumoniae	-1.4754	0.116237
Streptococcus_parasanguinis_I	0.000308591	0.000817065	0.000192584	-6.88672e-05	0.000686048		0.00121491	0.00152242	0.000358839	0.000511602	0.00191822		0.000266874	0.000402752	9.49294e-05	8.08152e-05	0.000452932		0.000508777	0.000679742	0.000160217	0.000194758	0.000822796		0.00165576	0.00559166	0.00144376	-0.00117396	0.00448548		0.00341221	0.00831018	0.00214568	-0.000793245	0.00761767			Streptococcus_pyogenes	-0.89448	0.160814		Streptococcus_pyogenes	0.28923	0.730571		Streptococcus_pyogenes	0.0141978	0.987049
Streptococcus_parasanguinis_II	0.000274284	0.000399781	9.42292e-05	8.95983e-05	0.00045897		0.000511889	0.00115291	0.000271743	-2.0716e-05	0.0010445		0.000667247	0.00157643	0.000371567	-6.10118e-05	0.00139551		8.88308e-05	0.000158779	3.74245e-05	1.54802e-05	0.000162181		0.00140934	0.00424151	0.00109515	-0.000737124	0.0035558		0.000373519	0.000830013	0.000214308	-4.65177e-05	0.000793556			Streptococcus_salivarius	-2.93947	3.65636e-05		Streptococcus_salivarius	-3.03851	6.00205e-06		Streptococcus_salivarius	0.42497	0.793298
Streptococcus_peroris	0	0	0	0	0		0	0	0	0	0		0	0	0	0	0		6.63921e-07	2.81678e-06	6.63921e-07	-6.3734e-07	1.96518e-06		0	0	0	0	0		0	0	0	0	0			Streptococcus_sanguinis	-1.4386	0.0802311		Streptococcus_sanguinis	-0.387272	0.687777		Streptococcus_sanguinis	-1.27886	0.222896
Streptococcus_pneumoniae	0.000103283	0.000262193	6.17996e-05	-1.78424e-05	0.000224407		0.00011416	0.0001197	2.82135e-05	5.88629e-05	0.000169458		0.000220151	0.000501605	0.000118229	-1.15748e-05	0.000451876		0.00010309	0.000136466	3.21653e-05	4.00473e-05	0.000166133		6.90165e-05	9.80589e-05	2.53187e-05	1.93927e-05	0.00011864		0.000112702	0.000176845	4.56612e-05	2.32075e-05	0.000202196			Streptococcus_sinensis	0.495397	NA		Streptococcus_sinensis	0.285886	NA		Streptococcus_sinensis	0.306254	NA
Streptococcus_pyogenes	0	0	0	0	0		2.55725e-05	0.000108495	2.55725e-05	-2.45486e-05	7.56936e-05		0	0	0	0	0		0	0	0	0	0		0	0	0	0	0		0	0	0	0	0			Streptococcus_sobrinus	0.616617	0.404981		Streptococcus_sobrinus	-0.449351	0.474096		Streptococcus_sobrinus	0.0172929	0.987049
Streptococcus_salivarius	0.000790892	0.00110211	0.000259769	0.000281755	0.00130003		0.00234456	0.00520571	0.001227	-6.03109e-05	0.00474943		0.000668223	0.00135497	0.000319371	4.2268e-05	0.00129418		0.00160522	0.00443304	0.00104488	-0.000442703	0.00365314		0.00159019	0.00357352	0.00092268	-0.000218231	0.00339861		0.00476077	0.0104107	0.00268802	-0.000507661	0.0100292			Streptococcus_sp._oral_taxon_056	2.01719	0.00682602		Streptococcus_sp._oral_taxon_056	0.103522	0.914858		Streptococcus_sp._oral_taxon_056	-0.0887301	0.965184
Streptococcus_sanguinis	0.0210606	0.0363811	0.00857512	0.00425364	0.0378675		0.027509	0.0381901	0.00900148	0.0098664	0.0451516		0.0530469	0.073819	0.0173993	0.0189449	0.0871489		0.0292001	0.0324303	0.00764389	0.0142183	0.0441819		0.0123088	0.00978163	0.00252561	0.0073587	0.0172589		0.0235492	0.0368318	0.00950992	0.00491013	0.0421883			Streptococcus_sp._oral_taxon_057	-0.105202	0.888896		Streptococcus_sp._oral_taxon_057	0.580746	0.361273		Streptococcus_sp._oral_taxon_057	0.190359	0.906991
Streptococcus_sinensis	1.96814e-05	8.35009e-05	1.96814e-05	-1.88934e-05	5.82561e-05		0	0	0	0	0		0	0	0	0	0		0	0	0	0	0		0	0	0	0	0		0	0	0	0	0			Streptococcus_sp._oral_taxon_058	-0.486177	0.634063		Streptococcus_sp._oral_taxon_058	-0.824945	0.338657		Streptococcus_sp._oral_taxon_058	-1.18213	0.320731
Streptococcus_sobrinus	1.66941e-05	7.0827e-05	1.66941e-05	-1.60257e-05	4.94139e-05		1.21026e-06	5.13468e-06	1.21026e-06	-1.1618e-06	3.58231e-06		2.20084e-05	9.33738e-05	2.20084e-05	-2.11273e-05	6.51441e-05		2.07593e-05	5.05545e-05	1.19158e-05	-2.5953e-06	4.41138e-05		0	0	0	0	0		7.23503e-05	0.000275266	7.10734e-05	-6.69509e-05	0.000211652			Streptococcus_sp._oral_taxon_061	-0.65752	0.359572		Streptococcus_sp._oral_taxon_061	1.25727	0.0402128		Streptococcus_sp._oral_taxon_061	-0.772524	0.410011
Streptococcus_sp._oral_taxon_056	0.00138605	0.00429996	0.00101351	-0.000600396	0.0033725		3.84057e-05	0.000131076	3.0895e-05	-2.21474e-05	9.89588e-05		0.000306321	0.000818205	0.000192853	-7.16633e-05	0.000684306		0.000154303	0.00033712	7.94599e-05	-1.43596e-06	0.000310041		0.000537677	0.00161692	0.000417486	-0.000280581	0.00135594		3.13959e-05	7.01044e-05	1.81009e-05	-4.08118e-06	6.6873e-05			Streptococcus_sp._oral_taxon_064	0.138951	0.909102		Streptococcus_sp._oral_taxon_064	1.2897	0.136206		Streptococcus_sp._oral_taxon_064	-0.517579	0.791228
Streptococcus_sp._oral_taxon_057	7.33716e-06	2.55297e-05	6.01741e-06	-4.45675e-06	1.91311e-05		1.07848e-05	2.80217e-05	6.60477e-06	-2.16027e-06	2.37299e-05		1.32272e-05	3.98199e-05	9.38563e-06	-5.16825e-06	3.16227e-05		0	0	0	0	0		1.78583e-05	5.27582e-05	1.36221e-05	-8.84051e-06	4.45571e-05		1.09713e-05	3.31154e-05	8.55036e-06	-5.78708e-06	2.77297e-05			Streptococcus_sp._oral_taxon_066	0.0542178	0.9418		Streptococcus_sp._oral_taxon_066	0.495208	0.441689		Streptococcus_sp._oral_taxon_066	0.267524	0.814713
Streptococcus_sp._oral_taxon_058	0.000673271	0.00118645	0.000279649	0.000125169	0.00122137		0.000391554	0.000508857	0.000119939	0.000156478	0.00062663		0.00202091	0.00367587	0.000866411	0.000322771	0.00371904		0.00105993	0.00191315	0.000450934	0.000176113	0.00194374		0.00333049	0.0101502	0.00262077	-0.00180612	0.0084671		0.000338652	0.000617354	0.0001594	2.62331e-05	0.00065107			Streptococcus_sp._oral_taxon_070	0.435556	0.584947		Streptococcus_sp._oral_taxon_070	1.15308	0.0394754		Streptococcus_sp._oral_taxon_070	-0.987942	0.212699
Streptococcus_sp._oral_taxon_061	0.000230507	0.00072994	0.000172049	-0.000106702	0.000567716		0.000171665	0.00053618	0.000126379	-7.60331e-05	0.000419363		0.000215854	0.000658838	0.00015529	-8.85084e-05	0.000520216		9.87648e-06	2.19287e-05	5.16864e-06	-2.53866e-07	2.00068e-05		0.000556122	0.00146264	0.000377651	-0.000184061	0.00129631		3.18991e-05	5.29642e-05	1.36753e-05	5.09603e-06	5.87022e-05			Streptococcus_sp._oral_taxon_074	-0.324133	0.631998		Streptococcus_sp._oral_taxon_074	0.00863253	0.988395		Streptococcus_sp._oral_taxon_074	0.306526	0.813232
Streptococcus_sp._oral_taxon_064	0.00682162	0.0120904	0.00284973	0.00123625	0.012407		0.00257337	0.00383844	0.000904728	0.000800133	0.0043466		0.0106867	0.0168346	0.00396795	0.00290965	0.0184637		0.00142842	0.00161405	0.000380436	0.000682777	0.00217406		0.00530878	0.0100301	0.00258975	0.000232967	0.0103846		0.00128764	0.00183642	0.000474162	0.000358304	0.00221698			Streptococcus_sp._oral_taxon_423	0.756938	0.458704		Streptococcus_sp._oral_taxon_423	0.631514	0.521474		Streptococcus_sp._oral_taxon_423	-0.139194	0.963045
Streptococcus_sp._oral_taxon_066	2.69658e-05	9.93645e-05	2.34204e-05	-1.89374e-05	7.2869e-05		1.46746e-05	3.1294e-05	7.37606e-06	2.17814e-07	2.91314e-05		6.69774e-06	1.87662e-05	4.42322e-06	-1.97162e-06	1.53671e-05		8.82394e-07	3.74368e-06	8.82394e-07	-8.47067e-07	2.61186e-06		0.000265758	0.00099046	0.000255736	-0.000235475	0.000766991		6.67416e-05	0.000189251	4.88645e-05	-2.9031e-05	0.000162514			Streptococcus_sp._oral_taxon_431	-1.75203	0.00560474		Streptococcus_sp._oral_taxon_431	0.175972	0.830154		Streptococcus_sp._oral_taxon_431	-0.566688	0.632474
Streptococcus_sp._oral_taxon_070	1.40718e-05	5.97017e-05	1.40718e-05	-1.35084e-05	4.16521e-05		0	0	0	0	0		0.00019517	0.000828036	0.00019517	-0.000187356	0.000577696		2.984e-06	7.62606e-06	1.79748e-06	-5.38993e-07	6.507e-06		0.00019783	0.000573714	0.000148132	-9.25043e-05	0.000488163		4.71391e-05	0.000136881	3.53425e-05	-2.21308e-05	0.000116409			Streptococcus_tigurinus	0.249493	0.84187		Streptococcus_tigurinus	0.385034	0.734027		Streptococcus_tigurinus	-2.17525	0.0462733
Streptococcus_sp._oral_taxon_074	1.85199e-05	4.18082e-05	9.85428e-06	-7.94153e-07	3.78339e-05		1.62873e-05	6.19861e-05	1.46103e-05	-1.23483e-05	4.49229e-05		0	0	0	0	0		4.72301e-06	2.0038e-05	4.72301e-06	-4.53392e-06	1.39799e-05		3.53914e-05	0.000102301	2.6414e-05	-1.63791e-05	8.71618e-05		1.17874e-05	3.3397e-05	8.62307e-06	-5.11347e-06	2.86883e-05			Streptococcus_vestibularis	0.348296	0.718498		Streptococcus_vestibularis	1.91475	0.00518262		Streptococcus_vestibularis	-1.11038	0.264435
Streptococcus_sp._oral_taxon_423	0.00869297	0.014602	0.00344172	0.00194733	0.0154386		0.00172366	0.00310861	0.000732705	0.000287586	0.00315974		0.0127549	0.0310996	0.00733024	-0.00161206	0.0271219		0.00201813	0.0031674	0.000746563	0.000554895	0.00348137		0.0123349	0.0307081	0.00792879	-0.00320522	0.0278751		0.00167631	0.00260575	0.000672802	0.000357647	0.00299498			Tannerella_forsythia	-1.35846	0.26419		Tannerella_forsythia	-3.49386	0.000543277		Tannerella_forsythia	1.73348	0.241625
Streptococcus_sp._oral_taxon_431	0.000175448	0.000303088	7.14385e-05	3.54309e-05	0.000315465		0.000299177	0.000520438	0.000122668	5.87509e-05	0.000539602		0.000225599	0.000311006	7.33048e-05	8.19245e-05	0.000369274		6.73035e-05	7.21639e-05	1.70092e-05	3.39661e-05	0.000100641		0.000218555	0.000600538	0.000155058	-8.53534e-05	0.000522464		0.00023506	0.000560096	0.000144616	-4.8382e-05	0.000518503			Tannerella_sp._oral_taxon_286	-1.02545	0.19236		Tannerella_sp._oral_taxon_286	-1.49088	0.0327917		Tannerella_sp._oral_taxon_286	0.405097	0.793298
Streptococcus_tigurinus	0.00146388	0.00263332	0.000620681	0.000247364	0.00268039		0.000338262	0.000755978	0.000178186	-1.09751e-05	0.0006875		0.00366547	0.00886197	0.00208879	-0.00042847	0.00775942		0.000829139	0.00134489	0.000316993	0.000207844	0.00145043		0.0014582	0.00210308	0.000543014	0.000393915	0.00252249		0.000648363	0.00176785	0.000456458	-0.000246279	0.001543			Tannerella_sp._oral_taxon_808	-2.46479	0.0023977		Tannerella_sp._oral_taxon_808	-2.6036	0.000626594		Tannerella_sp._oral_taxon_808	1.15065	0.323908
Streptococcus_vestibularis	0.000336289	0.00110109	0.000259529	-0.000172378	0.000844956		4.69738e-05	6.14236e-05	1.44777e-05	1.8598e-05	7.53495e-05		0.000464737	0.000864926	0.000203865	6.51686e-05	0.000864305		2.69561e-05	5.72075e-05	1.34839e-05	5.28061e-07	5.33841e-05		5.45117e-05	9.74078e-05	2.51506e-05	5.21748e-06	0.000103806		0.000365009	0.000790683	0.000204154	-3.51251e-05	0.000765142			Tannerella_sp._oral_taxon_916	-2.73866	0.00564519		Tannerella_sp._oral_taxon_916	-5.77554	3.33365e-10		Tannerella_sp._oral_taxon_916	3.59851	0.00139575
Tannerella_forsythia	0.00209505	0.00528096	0.00124473	-0.000344583	0.00453468		0.00225669	0.00464113	0.00109392	0.000112639	0.00440074		0.000994289	0.00347213	0.00081839	-0.000609725	0.0025983		0.00315274	0.00672351	0.00158475	4.66891e-05	0.00625879		0.00173848	0.00329552	0.000850899	7.07519e-05	0.00340621		0.00380468	0.00981424	0.00253403	-0.00116191	0.00877128			TM7_[G-1]_sp._oral_taxon_346	-1.81624	0.0636824		TM7_[G-1]_sp._oral_taxon_346	-1.84091	0.0415318		TM7_[G-1]_sp._oral_taxon_346	-0.05896	0.982871
Tannerella_sp._oral_taxon_286	0.000581469	0.00098351	0.000231816	0.000127119	0.00103582		0.000326763	0.000540347	0.000127361	7.71401e-05	0.000576386		0.00027337	0.000580119	0.000136735	5.37385e-06	0.000541367		0.000256194	0.000403446	9.50932e-05	6.98143e-05	0.000442573		0.00100049	0.001379	0.000356057	0.000302631	0.00169835		0.00025855	0.000349836	9.03273e-05	8.15113e-05	0.000435588			TM7_[G-1]_sp._oral_taxon_347	-1.08613	0.3265		TM7_[G-1]_sp._oral_taxon_347	-1.42888	0.137321		TM7_[G-1]_sp._oral_taxon_347	0.0156368	0.987049
Tannerella_sp._oral_taxon_808	0.000713514	0.00130995	0.000308759	0.000108357	0.00131867		0.00293463	0.00493245	0.00116259	0.000655996	0.00521326		0.000373733	0.000481413	0.00011347	0.000151336	0.000596131		0.0012918	0.00144024	0.000339468	0.000626456	0.00195714		0.000759419	0.00117916	0.000304457	0.000162695	0.00135614		0.00133389	0.00177372	0.000457973	0.00043628	0.0022315			TM7_[G-1]_sp._oral_taxon_348	-0.305072	0.817508		TM7_[G-1]_sp._oral_taxon_348	-2.68306	0.00193797		TM7_[G-1]_sp._oral_taxon_348	1.23051	0.358095
Tannerella_sp._oral_taxon_916	0.00113869	0.00430212	0.00101402	-0.000848748	0.00312613		0.00393321	0.00638365	0.00150464	0.000984167	0.00688225		4.1756e-05	8.59353e-05	2.02551e-05	2.05669e-06	8.14554e-05		0.0023306	0.00339786	0.000800883	0.000760901	0.00390031		0.000801175	0.00207808	0.000536558	-0.000250459	0.00185281		0.00117687	0.00164867	0.000425685	0.000342545	0.0020112			TM7_[G-1]_sp._oral_taxon_349	1.08977	0.343944		TM7_[G-1]_sp._oral_taxon_349	-3.11047	0.000890437		TM7_[G-1]_sp._oral_taxon_349	2.80576	0.0135132
TM7_[G-1]_sp._oral_taxon_346	0.00763227	0.0102267	0.00241045	0.00290788	0.0123567		0.0102354	0.0149382	0.00352096	0.00333443	0.0171363		0.00741723	0.0144767	0.00341218	0.000729478	0.014105		0.00938715	0.011683	0.00275371	0.00398996	0.0147843		0.0109288	0.0155554	0.00401638	0.00305682	0.0188007		0.00892931	0.0141292	0.00364814	0.00177908	0.0160795			TM7_[G-1]_sp._oral_taxon_352	-2.34113	0.00359965		TM7_[G-1]_sp._oral_taxon_352	-3.3093	1.19926e-05		TM7_[G-1]_sp._oral_taxon_352	0.532927	0.768253
TM7_[G-1]_sp._oral_taxon_347	0.0027913	0.00800535	0.00188688	-0.000906917	0.00648951		0.00136078	0.00277451	0.000653958	7.90401e-05	0.00264251		0.00533858	0.0165848	0.00390908	-0.00232308	0.0130002		0.00161924	0.0037009	0.00087231	-9.04529e-05	0.00332894		0.00430274	0.00916354	0.00236602	-0.000334566	0.00894004		0.000662936	0.00103556	0.000267381	0.000138879	0.00118699			TM7_[G-1]_sp._oral_taxon_488	-0.37311	NA		TM7_[G-1]_sp._oral_taxon_488	0.218097	0.779158		TM7_[G-1]_sp._oral_taxon_488	-0.0601619	NA
TM7_[G-1]_sp._oral_taxon_348	0.002208	0.0039959	0.000941843	0.00036202	0.00405398		0.00153574	0.00312529	0.000736637	9.19583e-05	0.00297952		0.00100115	0.0020701	0.000487927	4.48327e-05	0.00195747		0.00209898	0.00375337	0.000884677	0.000365042	0.00383291		0.00264889	0.00371049	0.000958044	0.000771154	0.00452662		0.000428469	0.000580053	0.000149769	0.000134927	0.000722011			TM7_[G-1]_sp._oral_taxon_869	-1.49906	0.143225		TM7_[G-1]_sp._oral_taxon_869	-1.6671	0.0654744		TM7_[G-1]_sp._oral_taxon_869	-1.3285	0.329057
TM7_[G-1]_sp._oral_taxon_349	0.025211	0.0603263	0.0142191	-0.00265787	0.0530798		0.00200261	0.00358215	0.000844321	0.000347775	0.00365745		0.0114251	0.0319588	0.00753276	-0.00333881	0.0261891		0.00459306	0.0112297	0.00264685	-0.00059468	0.0097808		0.00997709	0.0173638	0.0044833	0.00118998	0.0187642		0.00130505	0.00221656	0.000572314	0.000183336	0.00242677			TM7_[G-1]_sp._oral_taxon_952	1.53697	0.130908		TM7_[G-1]_sp._oral_taxon_952	-1.15424	0.225241		TM7_[G-1]_sp._oral_taxon_952	1.66093	0.1966
TM7_[G-1]_sp._oral_taxon_352	5.60718e-05	0.000151971	3.582e-05	-1.41342e-05	0.000126278		0.000195146	0.000552737	0.000130281	-6.02008e-05	0.000450493		2.31931e-05	7.04886e-05	1.66143e-05	-9.37033e-06	5.57566e-05		0.000253307	0.000405305	9.55314e-05	6.60691e-05	0.000440545		9.4715e-05	0.00033883	8.74855e-05	-7.67534e-05	0.000266183		6.3342e-05	0.000136978	3.53675e-05	-5.97706e-06	0.000132661			TM7_[G-2]_sp._oral_taxon_350	1.57203	0.085801		TM7_[G-2]_sp._oral_taxon_350	-3.77699	1.5762e-06		TM7_[G-2]_sp._oral_taxon_350	1.61807	0.172335
TM7_[G-1]_sp._oral_taxon_488	0	0	0	0	0		0.00104631	0.00440531	0.00103834	-0.000988801	0.00308142		1.14555e-06	4.86014e-06	1.14555e-06	-1.09968e-06	3.39078e-06		1.54632e-06	4.55069e-06	1.07261e-06	-5.55958e-07	3.64859e-06		0.000140939	0.000545856	0.000140939	-0.000135297	0.000417175		0.000251518	0.000952014	0.000245809	-0.000230259	0.000733294			TM7_[G-5]_sp._oral_taxon_356	-2.36618	0.0388363		TM7_[G-5]_sp._oral_taxon_356	-1.45303	0.176987		TM7_[G-5]_sp._oral_taxon_356	-1.96514	0.187858
TM7_[G-1]_sp._oral_taxon_869	0.00124012	0.00395765	0.000932827	-0.000588192	0.00306842		0.000352639	0.00100591	0.000237096	-0.000112061	0.000817338		0.00862169	0.0342918	0.00808266	-0.00722003	0.0244634		0.00186118	0.00408184	0.000962099	-2.45034e-05	0.00374685		0.000265003	0.000704955	0.000182019	-9.17472e-05	0.000621753		0.00158842	0.00332292	0.000857973	-9.31727e-05	0.00327002			Treponema_amylovorum	0.657314	0.401493		Treponema_amylovorum	0.665935	0.272103		Treponema_amylovorum	-0.667049	0.504999
TM7_[G-1]_sp._oral_taxon_952	0.00430595	0.0090634	0.00213626	0.000118951	0.00849296		0.000951573	0.00131726	0.00031048	0.000343044	0.0015601		0.00168535	0.00316738	0.00074656	0.000222118	0.00314858		0.00148848	0.00265368	0.000625479	0.00026256	0.00271439		0.0040778	0.00918568	0.00237173	-0.000570708	0.00872631		0.00105758	0.00144605	0.000373369	0.000325789	0.00178937			Treponema_denticola	-0.53848	0.701347		Treponema_denticola	-2.50336	0.0175603		Treponema_denticola	3.56731	0.00335166
TM7_[G-2]_sp._oral_taxon_350	0.00115845	0.00426011	0.00100412	-0.000809582	0.00312649		0.000185728	0.000783936	0.000184776	-0.000176425	0.000547882		0.000969118	0.00287739	0.000678207	-0.000360143	0.00229838		0.000460906	0.00120486	0.000283988	-9.57004e-05	0.00101751		0.000358718	0.000749909	0.000193626	-2.07812e-05	0.000738217		0.000454015	0.00172253	0.000444755	-0.000417689	0.00132572			Treponema_lecithinolyticum	-0.332052	0.817508		Treponema_lecithinolyticum	-2.97191	0.00156765		Treponema_lecithinolyticum	2.94632	0.00829263
TM7_[G-5]_sp._oral_taxon_356	0.00884808	0.024909	0.00587111	-0.00265907	0.0203552		0.00546704	0.0198401	0.00467635	-0.00369845	0.0146325		0.00449298	0.010562	0.00248949	-0.00038632	0.00937229		0.0104186	0.0214285	0.00505075	0.00051926	0.0203178		0.0104142	0.022642	0.00584614	-0.00104404	0.0218724		0.00567701	0.0174802	0.00451337	-0.00316904	0.0145231			Treponema_maltophilum	-1.21688	0.239679		Treponema_maltophilum	-3.34433	0.000109472		Treponema_maltophilum	1.88877	0.125947
Treponema_amylovorum	0.000220568	0.000830699	0.000195798	-0.000163189	0.000604324		2.34603e-06	9.95336e-06	2.34603e-06	-2.2521e-06	6.94416e-06		5.13979e-05	0.000134199	3.1631e-05	-1.05977e-05	0.000113393		1.55034e-05	4.80186e-05	1.13181e-05	-6.67967e-06	3.76864e-05		0.000108354	0.000314708	8.12574e-05	-5.09073e-05	0.000267616		0.000188953	0.000728679	0.000188144	-0.000179803	0.000557709			Treponema_medium	-2.9491	0.000704259		Treponema_medium	-4.04414	1.63154e-06		Treponema_medium	1.55937	0.212699
Treponema_denticola	0.00437541	0.0079257	0.00186811	0.000713984	0.00803683		0.00262868	0.00648726	0.00152906	-0.00036823	0.00562558		0.000774997	0.00198956	0.000468943	-0.000144114	0.00169411		0.00255488	0.0069666	0.00164204	-0.000663469	0.00577322		0.00343203	0.00973563	0.00251373	-0.00149479	0.00835885		0.000648283	0.00133603	0.000344963	-2.7831e-05	0.0013244			Treponema_parvum	0.509147	0.427888		Treponema_parvum	-0.0492757	0.952941		Treponema_parvum	0.606853	NA
Treponema_lecithinolyticum	0.00339756	0.00581098	0.00136966	0.000713079	0.00608205		0.00166422	0.00324152	0.000764035	0.000166738	0.0031617		0.000433626	0.00064099	0.000151083	0.000137509	0.000729742		0.00150814	0.00272987	0.000643437	0.000247023	0.00276925		0.00475015	0.012874	0.00332406	-0.00176488	0.0112652		0.00189796	0.00408548	0.00105487	-0.000169543	0.00396546			Treponema_pectinovorum	0.207452	0.817508		Treponema_pectinovorum	0.567377	0.31543		Treponema_pectinovorum	-0.863143	0.318395
Treponema_maltophilum	0.000339273	0.000986647	0.000232555	-0.000116526	0.000795073		0.000516698	0.000757585	0.000178564	0.000166718	0.000866678		6.42153e-05	0.000151075	3.56088e-05	-5.57665e-06	0.000134007		0.00055973	0.000857311	0.00020207	0.00016368	0.00095578		0.00105937	0.00277582	0.000716714	-0.000345369	0.0024641		0.000475373	0.00116988	0.000302061	-0.000116656	0.0010674			Treponema_putidum	0.524857	NA		Treponema_putidum	0.14067	0.856615		Treponema_putidum	0.486319	NA
Treponema_medium	0.00011478	0.000226577	5.34046e-05	1.01086e-05	0.000219451		0.000555007	0.00102559	0.000241734	8.12183e-05	0.0010288		1.62015e-05	3.62156e-05	8.5361e-06	-5.28969e-07	3.29319e-05		0.000422205	0.00103798	0.000244655	-5.73103e-05	0.00090172		0.000599669	0.00155114	0.000400503	-0.000185301	0.00138464		0.000444982	0.000640862	0.00016547	0.000120667	0.000769297			Treponema_socranskii	-2.42001	0.00252385		Treponema_socranskii	-3.51324	2.04434e-06		Treponema_socranskii	1.53403	0.152411
Treponema_parvum	3.34011e-05	0.000122509	2.88757e-05	-2.31943e-05	8.99965e-05		3.60809e-06	1.53078e-05	3.60809e-06	-3.46364e-06	1.06798e-05		0	0	0	0	0		4.22511e-06	1.31113e-05	3.09036e-06	-1.83188e-06	1.02821e-05		3.18105e-05	7.64168e-05	1.97307e-05	-6.86102e-06	7.0482e-05		1.32533e-05	5.13297e-05	1.32533e-05	-1.27227e-05	3.92292e-05			Treponema_sp._oral_taxon_226	0.635524	0.401454		Treponema_sp._oral_taxon_226	0.650288	0.359364		Treponema_sp._oral_taxon_226	0.378576	0.791228
Treponema_pectinovorum	0	0	0	0	0		0	0	0	0	0		1.46851e-05	6.23036e-05	1.46851e-05	-1.40972e-05	4.34674e-05		7.40263e-06	2.42471e-05	5.71509e-06	-3.79875e-06	1.8604e-05		0	0	0	0	0		5.30131e-06	2.05319e-05	5.30131e-06	-5.08907e-06	1.56917e-05			Treponema_sp._oral_taxon_228	0.282253	NA		Treponema_sp._oral_taxon_228	0.285658	NA		Treponema_sp._oral_taxon_228	0.0934071	NA
Treponema_putidum	1.36005e-05	5.2736e-05	1.243e-05	-1.07618e-05	3.79629e-05		1.56402e-06	6.63558e-06	1.56402e-06	-1.5014e-06	4.62944e-06		0	0	0	0	0		1.45458e-06	6.17127e-06	1.45458e-06	-1.39635e-06	4.30551e-06		0	0	0	0	0		0	0	0	0	0			Treponema_sp._oral_taxon_230	-2.06848	0.00420504		Treponema_sp._oral_taxon_230	-1.40217	0.059116		Treponema_sp._oral_taxon_230	0.328225	0.858696
Treponema_socranskii	0.00122527	0.00142672	0.000336281	0.000566168	0.00188436		0.00388869	0.00700854	0.00165193	0.000650975	0.00712641		0.000503757	0.000603982	0.00014236	0.000224737	0.000782778		0.00264495	0.00332598	0.000783941	0.00110845	0.00418145		0.00297036	0.00345582	0.000892288	0.00122151	0.00471922		0.00396825	0.0070425	0.00181837	0.000404317	0.00753218			Treponema_sp._oral_taxon_231	-0.978307	0.318098		Treponema_sp._oral_taxon_231	-2.46552	0.00218465		Treponema_sp._oral_taxon_231	0.690406	0.670935
Treponema_sp._oral_taxon_226	6.69734e-05	0.000212832	5.01649e-05	-3.1348e-05	0.000165295		1.96159e-05	7.95663e-05	1.8754e-05	-1.71412e-05	5.6373e-05		2.37009e-05	7.56642e-05	1.78342e-05	-1.12536e-05	5.86553e-05		5.9157e-05	0.000207499	4.8908e-05	-3.67008e-05	0.000155015		9.49262e-06	3.67648e-05	9.49262e-06	-9.11257e-06	2.80978e-05		1.63759e-05	5.13274e-05	1.32527e-05	-9.59889e-06	4.23507e-05			Treponema_sp._oral_taxon_234	-0.416269	0.543766		Treponema_sp._oral_taxon_234	0.763234	0.221626		Treponema_sp._oral_taxon_234	-0.174676	0.918294
Treponema_sp._oral_taxon_228	9.96423e-07	4.22746e-06	9.96423e-07	-9.5653e-07	2.94938e-06		0	0	0	0	0		0	0	0	0	0		0	0	0	0	0		2.83893e-06	1.09951e-05	2.83893e-06	-2.72527e-06	8.40314e-06		0	0	0	0	0			Treponema_sp._oral_taxon_235	0.207289	0.817508		Treponema_sp._oral_taxon_235	1.27043	0.0251879		Treponema_sp._oral_taxon_235	-0.967193	0.22506
Treponema_sp._oral_taxon_230	6.77744e-06	2.46421e-05	5.80821e-06	-4.60645e-06	1.81613e-05		0.000245923	0.000742535	0.000175017	-9.71048e-05	0.00058895		7.30965e-07	3.10122e-06	7.30965e-07	-7.017e-07	2.16363e-06		9.39503e-05	0.000255436	6.02069e-05	-2.40531e-05	0.000211954		0.000106266	0.000307734	7.94565e-05	-4.94659e-05	0.000261998		0.000326128	0.00119881	0.000309531	-0.000280541	0.000932797			Treponema_sp._oral_taxon_236	0.13345	NA		Treponema_sp._oral_taxon_236	0.21126	NA		Treponema_sp._oral_taxon_236	0.0956032	NA
Treponema_sp._oral_taxon_231	0.000601522	0.00120187	0.000283283	4.62966e-05	0.00115675		0.000475625	0.000975768	0.000229991	2.48508e-05	0.000926398		0.000314255	0.000590206	0.000139113	4.15987e-05	0.000586912		0.000824365	0.001624	0.000382781	7.41285e-05	0.0015746		0.0013624	0.00180031	0.000464838	0.000451336	0.00227347		0.00040357	0.000496963	0.000128315	0.000152077	0.000655063			Treponema_sp._oral_taxon_237	-1.91972	0.0147514		Treponema_sp._oral_taxon_237	-1.26561	0.0889654		Treponema_sp._oral_taxon_237	-0.468093	0.791228
Treponema_sp._oral_taxon_234	5.26802e-05	0.000186154	4.38769e-05	-3.33169e-05	0.000138677		1.44324e-05	6.12313e-05	1.44324e-05	-1.38545e-05	4.27193e-05		3.1541e-05	0.000129752	3.05829e-05	-2.84004e-05	9.14824e-05		0	0	0	0	0		0.000329128	0.000824883	0.000212984	-8.83129e-05	0.000746568		5.95174e-05	0.000190957	4.9305e-05	-3.71186e-05	0.000156153			Treponema_sp._oral_taxon_238	-0.164452	0.830061		Treponema_sp._oral_taxon_238	0.161114	0.831024		Treponema_sp._oral_taxon_238	0.0202191	NA
Treponema_sp._oral_taxon_235	0	0	0	0	0		0	0	0	0	0		9.52925e-05	0.000404292	9.52925e-05	-9.14774e-05	0.000282063		0	0	0	0	0		2.98088e-05	0.000115449	2.98088e-05	-2.86154e-05	8.8233e-05		4.1927e-05	0.000162382	4.1927e-05	-4.02484e-05	0.000124102			Treponema_sp._oral_taxon_239	0.361299	NA		Treponema_sp._oral_taxon_239	0.285755	NA		Treponema_sp._oral_taxon_239	0.172326	NA
Treponema_sp._oral_taxon_236	7.93991e-06	3.36862e-05	7.93991e-06	-7.62203e-06	2.35018e-05		1.789e-06	7.59008e-06	1.789e-06	-1.71737e-06	5.29537e-06		0	0	0	0	0		7.9041e-07	3.35343e-06	7.9041e-07	-7.58765e-07	2.33959e-06		5.4808e-05	0.000197407	5.09703e-05	-4.5092e-05	0.000154708		0	0	0	0	0			Treponema_sp._oral_taxon_246	4.45666	1.16764e-08		Treponema_sp._oral_taxon_246	2.06438	0.0124487		Treponema_sp._oral_taxon_246	2.63492	0.00172892
Treponema_sp._oral_taxon_237	0.00154741	0.00541524	0.00127639	-0.000954261	0.00404908		0.000129993	0.000221169	5.213e-05	2.78196e-05	0.000232165		0.00044264	0.00133876	0.000315549	-0.000175825	0.00106111		0.000135652	0.000228435	5.38427e-05	3.01219e-05	0.000241182		0.000778427	0.00145816	0.000376494	4.05121e-05	0.00151634		0.00024509	0.000415236	0.000107213	3.49555e-05	0.000455225			Treponema_sp._oral_taxon_247	2.32483	0.000219992		Treponema_sp._oral_taxon_247	0.274111	0.765091		Treponema_sp._oral_taxon_247	2.00139	0.00398052
Treponema_sp._oral_taxon_238	1.15105e-05	4.8835e-05	1.15105e-05	-1.10497e-05	3.40707e-05		1.34705e-05	4.76589e-05	1.12333e-05	-8.54638e-06	3.54874e-05		1.02077e-05	4.33077e-05	1.02077e-05	-9.79905e-06	3.02145e-05		2.90916e-06	1.23425e-05	2.90916e-06	-2.79269e-06	8.61102e-06		0.000175629	0.00053472	0.000138064	-9.49722e-05	0.000446229		5.52615e-05	0.000210908	5.44562e-05	-5.14708e-05	0.000161994			Treponema_sp._oral_taxon_249	0.362816	NA		Treponema_sp._oral_taxon_249	0.767083	0.186992		Treponema_sp._oral_taxon_249	-0.307703	NA
Treponema_sp._oral_taxon_239	1.15105e-05	4.8835e-05	1.15105e-05	-1.10497e-05	3.40707e-05		0	0	0	0	0		0	0	0	0	0		0	0	0	0	0		2.27115e-05	8.79611e-05	2.27115e-05	-2.18022e-05	6.72251e-05		0	0	0	0	0			Treponema_sp._oral_taxon_251	-0.322106	NA		Treponema_sp._oral_taxon_251	-0.0518755	0.949923		Treponema_sp._oral_taxon_251	0.0160752	NA
Treponema_sp._oral_taxon_246	0.00152854	0.00425196	0.0010022	-0.000435727	0.00349281		4.44978e-06	1.88788e-05	4.44978e-06	-4.27163e-06	1.31712e-05		4.91561e-05	0.000144822	3.41349e-05	-1.77472e-05	0.000116059		0.000282459	0.00119837	0.000282459	-0.000271151	0.000836069		0.00118384	0.00458497	0.00118384	-0.00113644	0.00350411		0.000318752	0.000910456	0.000235079	-0.000141995	0.000779498			Treponema_sp._oral_taxon_253	-2.15449	0.0028603		Treponema_sp._oral_taxon_253	-0.829889	0.273698		Treponema_sp._oral_taxon_253	-0.0314594	0.987049
Treponema_sp._oral_taxon_247	0.000110051	0.00029187	6.87945e-05	-2.47837e-05	0.000244886		0	0	0	0	0		1.46193e-06	6.20245e-06	1.46193e-06	-1.4034e-06	4.32726e-06		1.30768e-06	5.54802e-06	1.30768e-06	-1.25533e-06	3.87069e-06		0.000193047	0.00074767	0.000193047	-0.000185319	0.000571414		1.39757e-06	5.41275e-06	1.39757e-06	-1.34161e-06	4.13674e-06			Treponema_sp._oral_taxon_254	0.550921	0.428008		Treponema_sp._oral_taxon_254	0.825891	0.156977		Treponema_sp._oral_taxon_254	-0.178535	NA
Treponema_sp._oral_taxon_249	1.15105e-05	4.8835e-05	1.15105e-05	-1.10497e-05	3.40707e-05		0	0	0	0	0		3.92381e-05	0.000166473	3.92381e-05	-3.76672e-05	0.000116143		0	0	0	0	0		0	0	0	0	0		0	0	0	0	0			Treponema_sp._oral_taxon_256	0.701676	0.306978		Treponema_sp._oral_taxon_256	0.427353	0.495788		Treponema_sp._oral_taxon_256	-0.0277727	0.982871
Treponema_sp._oral_taxon_251	0	0	0	0	0		6.63316e-06	2.32397e-05	5.47765e-06	-4.10283e-06	1.73692e-05		0	0	0	0	0		4.45297e-06	1.61937e-05	3.81689e-06	-3.02799e-06	1.19339e-05		1.70336e-05	6.59708e-05	1.70336e-05	-1.63516e-05	5.04188e-05		3.15638e-05	9.50459e-05	2.45407e-05	-1.65352e-05	7.96628e-05			Treponema_sp._oral_taxon_257	0.156944	0.862471		Treponema_sp._oral_taxon_257	-1.08667	0.058298		Treponema_sp._oral_taxon_257	0.154766	0.93897
Treponema_sp,_oral_taxon_252	0	0	0	0	0		0	0	0	0	0		0	0	0	0	0		0	0	0	0	0		9.93627e-06	3.8483e-05	9.93627e-06	-9.53846e-06	2.9411e-05		0	0	0	0	0			Treponema_sp._oral_taxon_258	-0.984496	0.130908		Treponema_sp._oral_taxon_258	0.330306	0.652218		Treponema_sp._oral_taxon_258	-0.505432	0.674375
Treponema_sp._oral_taxon_253	4.76974e-06	2.02363e-05	4.76974e-06	-4.57878e-06	1.41183e-05		0.00016166	0.000414407	9.76766e-05	-2.97829e-05	0.000353102		2.75346e-06	1.16819e-05	2.75346e-06	-2.64322e-06	8.15013e-06		1.87035e-05	7.28117e-05	1.71619e-05	-1.49332e-05	5.23401e-05		5.50041e-05	0.00015682	4.04908e-05	-2.43564e-05	0.000134365		0.000197601	0.000581316	0.000150095	-9.658e-05	0.000491782			Treponema_sp._oral_taxon_262	-0.612732	0.390033		Treponema_sp._oral_taxon_262	-0.5981	0.325357		Treponema_sp._oral_taxon_262	-0.140402	0.93897
Treponema_sp._oral_taxon_254	5.78102e-06	2.45268e-05	5.78102e-06	-5.54957e-06	1.71116e-05		0	0	0	0	0		4.48436e-05	0.000190255	4.48436e-05	-4.30482e-05	0.000132735		0	0	0	0	0		1.70336e-05	6.59708e-05	1.70336e-05	-1.63516e-05	5.04188e-05		0	0	0	0	0			Treponema_sp._oral_taxon_264	0.0539687	NA		Treponema_sp._oral_taxon_264	0.285708	NA		Treponema_sp._oral_taxon_264	0.0165988	NA
Treponema_sp._oral_taxon_256	4.24715e-05	0.000148384	3.49745e-05	-2.60773e-05	0.00011102		0	0	0	0	0		4.33388e-05	0.000132101	3.11365e-05	-1.76876e-05	0.000104365		5.69869e-06	2.41775e-05	5.69869e-06	-5.47053e-06	1.68679e-05		0.000260479	0.000879873	0.000227182	-0.000184789	0.000705748		0	0	0	0	0			Treponema_sp._oral_taxon_268	-0.137495	0.863432		Treponema_sp._oral_taxon_268	-0.497336	0.400219		Treponema_sp._oral_taxon_268	0.0846212	0.965184
Treponema_sp._oral_taxon_257	1.74273e-05	5.18064e-05	1.22109e-05	-6.5056e-06	4.13602e-05		3.00105e-05	0.000108488	2.55709e-05	-2.01075e-05	8.01285e-05		9.235e-06	2.7045e-05	6.37457e-06	-3.25893e-06	2.17289e-05		6.86709e-05	0.000183126	4.31632e-05	-1.59273e-05	0.000153269		3.78574e-05	0.000101657	2.62478e-05	-1.35874e-05	8.93021e-05		0.000828567	0.00273496	0.000706164	-0.000555489	0.00221262			Treponema_sp._oral_taxon_269	-0.573345	0.452666		Treponema_sp._oral_taxon_269	-1.36795	0.0239574		Treponema_sp._oral_taxon_269	0.0130287	0.987049
Treponema_sp._oral_taxon_258	0.000160686	0.000656334	0.000154699	-0.000142519	0.000463892		2.83296e-05	7.4661e-05	1.75978e-05	-6.16135e-06	6.28206e-05		9.17819e-06	3.89397e-05	9.17819e-06	-8.81073e-06	2.71671e-05		7.92137e-06	2.84057e-05	6.69528e-06	-5.20114e-06	2.10439e-05		0.000112107	0.000394943	0.000101974	-8.77584e-05	0.000311972		9.54236e-05	0.000369574	9.54236e-05	-9.16033e-05	0.000282451			Treponema_sp._oral_taxon_270	1.11676	0.120127		Treponema_sp._oral_taxon_270	-1.14845	0.0631636		Treponema_sp._oral_taxon_270	0.766859	0.460429
Treponema_sp._oral_taxon_262	0	0	0	0	0		1.24871e-05	4.60502e-05	1.08541e-05	-8.78661e-06	3.37608e-05		8.40367e-06	2.50843e-05	5.91242e-06	-3.18447e-06	1.99918e-05		4.5705e-05	0.000138098	3.255e-05	-1.80919e-05	0.000109502		2.32823e-05	7.28227e-05	1.88028e-05	-1.35704e-05	6.0135e-05		0.000119214	0.00038046	9.82342e-05	-7.33217e-05	0.000311749			Treponema_sp._oral_taxon_517	-0.00230562	NA		Treponema_sp._oral_taxon_517	0.29023	0.700007		Treponema_sp._oral_taxon_517	0.018128	NA
Treponema_sp._oral_taxon_264	0	0	0	0	0		4.44978e-06	1.88788e-05	4.44978e-06	-4.27163e-06	1.31712e-05		0	0	0	0	0		0	0	0	0	0		0	0	0	0	0		0	0	0	0	0			Treponema_sp._oral_taxon_951	-0.742359	0.258403		Treponema_sp._oral_taxon_951	-0.050152	0.954699		Treponema_sp._oral_taxon_951	0.159671	0.93897
Treponema_sp._oral_taxon_268	3.57586e-05	7.50263e-05	1.76839e-05	1.09889e-06	7.04183e-05		1.60205e-05	3.39636e-05	8.00531e-06	3.30381e-07	3.17106e-05		1.84142e-05	5.67835e-05	1.3384e-05	-7.81798e-06	4.46463e-05		7.77644e-05	0.000239744	5.65083e-05	-3.29898e-05	0.000188519		9.00005e-05	0.000181595	4.68877e-05	-1.89773e-06	0.000181899		8.82016e-06	2.40908e-05	6.22022e-06	-3.37125e-06	2.10116e-05			Treponema_vincentii	-0.484828	0.502644		Treponema_vincentii	-0.61037	0.359364		Treponema_vincentii	0.222701	0.907144
Treponema_sp._oral_taxon_269	1.1562e-06	4.90535e-06	1.1562e-06	-1.10991e-06	3.42232e-06		1.21664e-05	3.46228e-05	8.16067e-06	-3.82818e-06	2.81611e-05		1.14555e-06	4.86014e-06	1.14555e-06	-1.09968e-06	3.39078e-06		3.50426e-05	0.000109626	2.5839e-05	-1.56009e-05	8.56861e-05		0.000266728	0.000974776	0.000251686	-0.000226568	0.000760023		6.30395e-05	0.000215058	5.55277e-05	-4.57927e-05	0.000171872			Veillonella_atypica	-2.24766	0.0177257		Veillonella_atypica	-1.57232	0.0822595		Veillonella_atypica	0.0479089	0.982871
Treponema_sp._oral_taxon_270	0.00010702	0.000375018	8.83925e-05	-6.62257e-05	0.000280266		0	0	0	0	0		6.70339e-06	2.02343e-05	4.76928e-06	-2.64423e-06	1.6051e-05		3.03622e-05	9.04585e-05	2.13213e-05	-1.14268e-05	7.21511e-05		8.83388e-06	2.88491e-05	7.44882e-06	-5.76553e-06	2.34333e-05		4.82897e-05	0.000147113	3.79845e-05	-2.61586e-05	0.000122738			Veillonella_denticariosi	-1.30809	0.159959		Veillonella_denticariosi	-2.31827	0.00427312		Veillonella_denticariosi	-0.367607	0.848921
Treponema_sp,_oral_taxon_271	0	0	0	0	0		0	0	0	0	0		0	0	0	0	0		0	0	0	0	0		1.41947e-06	5.49757e-06	1.41947e-06	-1.36264e-06	4.20157e-06		0	0	0	0	0			Veillonella_dispar	-1.40475	0.128589		Veillonella_dispar	-1.63623	0.0508227		Veillonella_dispar	-0.195788	0.93897
Treponema_sp._oral_taxon_517	5.75526e-06	2.44175e-05	5.75526e-06	-5.52485e-06	1.70354e-05		3.58552e-06	1.17958e-05	2.78029e-06	-1.86375e-06	9.03479e-06		5.10386e-06	2.16539e-05	5.10386e-06	-4.89953e-06	1.51073e-05		6.36448e-07	2.70022e-06	6.36448e-07	-6.10967e-07	1.88386e-06		0	0	0	0	0		1.10113e-06	4.26465e-06	1.10113e-06	-1.05704e-06	3.2593e-06			Veillonella_parvula	-0.528455	0.460087		Veillonella_parvula	-0.629299	0.325357		Veillonella_parvula	-0.346524	0.793298
Treponema_sp._oral_taxon_951	4.13037e-05	0.000166499	3.92441e-05	-3.56133e-05	0.000118221		1.79809e-05	7.04442e-05	1.66038e-05	-1.45621e-05	5.05238e-05		0	0	0	0	0		4.74891e-06	2.01479e-05	4.74891e-06	-4.55878e-06	1.40566e-05		3.3516e-05	0.000115316	2.97745e-05	-2.4841e-05	9.1873e-05		2.75771e-05	7.93285e-05	2.04825e-05	-1.25679e-05	6.77221e-05			Veillonella_rogosae	-2.47101	0.000465929		Veillonella_rogosae	-3.02278	3.94719e-06		Veillonella_rogosae	0.107655	0.965184
Treponema_vincentii	2.23403e-05	6.86108e-05	1.61717e-05	-9.35566e-06	5.40363e-05		1.89136e-05	7.16142e-05	1.68796e-05	-1.41698e-05	5.19971e-05		3.02206e-06	1.00277e-05	2.36355e-06	-1.61042e-06	7.65454e-06		1.60832e-05	6.40951e-05	1.51074e-05	-1.35266e-05	4.56931e-05		2.52772e-05	5.98807e-05	1.54611e-05	-5.02608e-06	5.55804e-05		0.000152054	0.000452519	0.00011684	-7.69476e-05	0.000381056			Veillonella_sp._oral_taxon_780	0.191767	0.869125		Veillonella_sp._oral_taxon_780	-1.72885	0.0342815		Veillonella_sp._oral_taxon_780	1.29218	0.275552
Veillonella_atypica	0.00108666	0.00242421	0.000571391	-3.32478e-05	0.00220656		0.00371338	0.005206	0.00122707	0.00130837	0.00611839		0.00110037	0.0028497	0.00067168	-0.000216102	0.00241683		0.00186892	0.00244389	0.000576031	0.00073992	0.00299792		0.00283017	0.00628329	0.00162234	-0.000349554	0.0060099		0.00315314	0.00356094	0.00091943	0.00135109	0.00495519			Veillonellaceae_[G-1]_sp._oral_taxon_129	0.205591	NA		Veillonellaceae_[G-1]_sp._oral_taxon_129	0.620239	NA		Veillonellaceae_[G-1]_sp._oral_taxon_129	-0.317894	NA
Veillonella_denticariosi	0.000344448	0.000818716	0.000192973	-3.37721e-05	0.000722669		0.000836039	0.00134759	0.000317631	0.000213494	0.00145858		0.000735708	0.00133371	0.000314358	0.000119578	0.00135184		0.00112312	0.00201683	0.000475371	0.000191407	0.00205483		0.000735209	0.00141523	0.000365412	1.90146e-05	0.0014514		0.00233039	0.00458132	0.00118289	1.19619e-05	0.00464881			Veillonellaceae_[G-1]_sp._oral_taxon_132	0.28762	0.781902		Veillonellaceae_[G-1]_sp._oral_taxon_132	-0.687414	0.260564		Veillonellaceae_[G-1]_sp._oral_taxon_132	-0.978492	0.320731
Veillonella_dispar	0.00703303	0.0115319	0.00271808	0.00170569	0.0123604		0.0152825	0.0202391	0.00477039	0.00593268	0.0246323		0.0094741	0.0145499	0.00342943	0.00275253	0.0161957		0.0151633	0.014853	0.00350088	0.00830167	0.0220249		0.00749585	0.00947572	0.00244662	0.00270056	0.0122911		0.0238635	0.0244185	0.00630483	0.0115063	0.0362208			Veillonellaceae_[G-1]_sp._oral_taxon_135	0.138287	NA		Veillonellaceae_[G-1]_sp._oral_taxon_135	0.292516	0.69126		Veillonellaceae_[G-1]_sp._oral_taxon_135	0.019158	NA
Veillonella_parvula	0.0151175	0.0165436	0.00389936	0.00747487	0.0227601		0.011949	0.0130823	0.00308352	0.00590541	0.0179926		0.0274364	0.0201765	0.00475565	0.0181155	0.0367573		0.0141083	0.0117558	0.00277088	0.0086775	0.0195391		0.0265958	0.0260424	0.00672412	0.0134168	0.0397749		0.0278042	0.0391892	0.0101186	0.0079721	0.0476363			Veillonellaceae_[G-1]_sp._oral_taxon_145	0.492312	NA		Veillonellaceae_[G-1]_sp._oral_taxon_145	0.364641	NA		Veillonellaceae_[G-1]_sp._oral_taxon_145	0.224431	NA
Veillonella_rogosae	0.000155065	0.000204276	4.81483e-05	6.0696e-05	0.000249434		0.000526058	0.000717541	0.000169126	0.000194576	0.000857539		0.000148098	0.000183244	4.31909e-05	6.3445e-05	0.00023275		0.000355168	0.000383408	9.03701e-05	0.000178046	0.000532291		0.000567478	0.000984727	0.000254255	6.91471e-05	0.00106581		0.000648588	0.00109469	0.000282647	9.46112e-05	0.00120257			Veillonellaceae_[G-1]_sp._oral_taxon_148	0.265506	0.765912		Veillonellaceae_[G-1]_sp._oral_taxon_148	-1.37858	0.0205897		Veillonellaceae_[G-1]_sp._oral_taxon_148	0.354111	0.796595
Veillonella_sp._oral_taxon_780	0.00040176	0.00077978	0.000183796	4.15268e-05	0.000761994		0.000359241	0.0008596	0.00020261	-3.78664e-05	0.000756349		0.000174338	0.000295551	6.9662e-05	3.78034e-05	0.000310873		0.000267881	0.000503315	0.000118633	3.53657e-05	0.000500397		0.00036379	0.00115491	0.000298196	-0.000220664	0.000948244		0.000210066	0.000373134	9.63429e-05	2.12377e-05	0.000398895			Veillonellaceae_[G-1]_sp._oral_taxon_150	-1.6133	0.115265		Veillonellaceae_[G-1]_sp._oral_taxon_150	-3.18541	0.000347437		Veillonellaceae_[G-1]_sp._oral_taxon_150	0.500706	0.796595
Veillonellaceae_[G-1]_sp._oral_taxon_129	0	0	0	0	0		0	0	0	0	0		3.65483e-06	1.55061e-05	3.65483e-06	-3.5085e-06	1.08182e-05		0	0	0	0	0		0.000113806	0.000399449	0.000103137	-8.83391e-05	0.000315951		0	0	0	0	0			Veillonellaceae_[G-1]_sp._oral_taxon_155	-2.10983	0.0291334		Veillonellaceae_[G-1]_sp._oral_taxon_155	-1.61617	0.0664067		Veillonellaceae_[G-1]_sp._oral_taxon_155	-1.95036	0.108672
Veillonellaceae_[G-1]_sp._oral_taxon_132	8.93751e-06	3.79186e-05	8.93751e-06	-8.57969e-06	2.64547e-05		8.94499e-07	3.79504e-06	8.94499e-07	-8.58687e-07	2.64769e-06		0.000110792	0.000385742	9.09203e-05	-6.74088e-05	0.000288992		4.34537e-05	0.000102441	2.41457e-05	-3.87098e-06	9.07783e-05		6.92529e-05	0.000200779	5.1841e-05	-3.23536e-05	0.000170859		4.50917e-06	1.19034e-05	3.07343e-06	-1.51465e-06	1.0533e-05			Veillonellaceae_[G-1]_sp._oral_taxon_483	-0.91819	0.143829		Veillonellaceae_[G-1]_sp._oral_taxon_483	0.181556	0.829117		Veillonellaceae_[G-1]_sp._oral_taxon_483	0.00423959	0.993657
Veillonellaceae_[G-1]_sp._oral_taxon_135	1.58798e-05	6.73724e-05	1.58798e-05	-1.52441e-05	4.70037e-05		2.41456e-06	7.93468e-06	1.87022e-06	-1.25101e-06	6.08013e-06		6.52326e-06	2.38715e-05	5.62656e-06	-4.50458e-06	1.75511e-05		1.89956e-06	8.05916e-06	1.89956e-06	-1.82351e-06	5.62264e-06		3.57847e-05	8.33586e-05	2.15231e-05	-6.39975e-06	7.79692e-05		2.38559e-05	9.23935e-05	2.38559e-05	-2.29008e-05	7.06126e-05
Veillonellaceae_[G-1]_sp._oral_taxon_145	1.14085e-05	3.59583e-05	8.47546e-06	-5.20307e-06	2.80201e-05		0	0	0	0	0		5.60544e-06	2.37819e-05	5.60544e-06	-5.38102e-06	1.65919e-05		0	0	0	0	0		3.7072e-05	0.000143579	3.7072e-05	-3.55878e-05	0.000109732		0	0	0	0	0
Veillonellaceae_[G-1]_sp._oral_taxon_148	1.25647e-05	3.79736e-05	8.95047e-06	-4.97789e-06	3.01073e-05		3.53577e-06	8.79773e-06	2.07364e-06	-5.28502e-07	7.60003e-06		0	0	0	0	0		3.23237e-05	9.04144e-05	2.13109e-05	-9.44486e-06	7.40923e-05		0	0	0	0	0		7.11491e-05	0.000275559	7.11491e-05	-6.83005e-05	0.000210599
Veillonellaceae_[G-1]_sp._oral_taxon_150	0.000424876	0.00121712	0.000286877	-0.000137393	0.000987144		0.000466406	0.00118119	0.000278409	-7.92648e-05	0.00101208		0.000391737	0.00088441	0.000208457	-1.68323e-05	0.000800306		0.000952242	0.0018583	0.000438005	9.3768e-05	0.00181072		0.000364133	0.000543691	0.00014038	8.89925e-05	0.000639273		0.000351506	0.000675404	0.000174389	9.71021e-06	0.000693301
Veillonellaceae_[G-1]_sp._oral_taxon_155	8.76328e-05	0.000202635	4.77615e-05	-5.97798e-06	0.000181244		0.000204508	0.000578801	0.000136425	-6.28796e-05	0.000471896		0.0005517	0.00123285	0.000290586	-1.7838e-05	0.00112124		0.000720032	0.00145831	0.000343727	4.63397e-05	0.00139372		0.000926627	0.00170854	0.000441143	6.20033e-05	0.00179125		0.00042223	0.000923889	0.000238547	-4.53135e-05	0.000889774
Veillonellaceae_[G-1]_sp._oral_taxon_483	1.0856e-05	4.60581e-05	1.0856e-05	-1.04214e-05	3.21334e-05		2.35816e-05	8.77581e-05	2.06848e-05	-1.69598e-05	6.4123e-05		1.06167e-05	3.17425e-05	7.48178e-06	-4.0473e-06	2.52808e-05		2.75154e-06	1.16738e-05	2.75154e-06	-2.64137e-06	8.14444e-06		0.0006961	0.00268777	0.00069398	-0.000664077	0.00205628		0	0	0	0	0
Veillonellaceae_[G-1]_sp,_oral_taxon_918	0	0	0	0	0		0	0	0	0	0		0	0	0	0	0		0	0	0	0	0		1.41947e-06	5.49757e-06	1.41947e-06	-1.36264e-06	4.20157e-06		0	0	0	0	0
[truncated: 3 more columns]
